# Supplementary material for: A trans locus causes a ribosomopathy in hypertrophic hearts that affects mRNA translation in a protein length-dependent fashion
Source: Genome Biol. 2021 Jun 28;22:191. doi: 10.1186/s13059-021-02397-w (PMC8240307; doi:10.1186/s13059-021-02397-w)
Supplement: Supplementary file 3 — Additional file 3: Table S2, related to Fig. 1 - Table with local and distant QTL mapping results for rat heart and liver. Includes mRNA expression level QTLs (eQTLs), ribosome occupancy QTLs (riboQTLs) and translational efficiency QTLs (teQTLs). [file 13059_2021_2397_MOESM3_ESM.xlsx]

## Sheet: S2. Lv_local_eQTL
SDP_ID	local_SDP_ID	gene_id	gene_name	beta (effect size)	p.value	FDR	empirical.pvalue (permutation)	anova.bh.significance.mixed.linear.model	anova.bh.significance.peer.mixed.linear.model
SDPG_05126338717	ENSRNOG00000029333	SDPL_05126338717	Echdc2	2.01418	2.95239e-30	2.92423e-24	0	8.31971e-24	6.71827e-24
SDPG_15056469494	ENSRNOG00000022760	SDPL_15056469494	RGD1304929	2.05795	2.29365e-27	1.13589e-21	0	9.29457e-23	5.49952e-23
SDPG_03175484730	ENSRNOG00000027513	SDPL_03175484730	Rtel1	0.809495	8.86405e-27	2.92649e-21	0	1.44015e-22	1.37663e-22
SDPG_16064501302	ENSRNOG00000023494	SDPL_16064501302	Tti2	0.531445	2.09249e-23	5.18131e-18	0	1.4791e-19	1.21544e-19
SDPG_01264810423	ENSRNOG00000025523	SDPL_01264810423	RGD1564887	0.619712	8.3394e-22	1.65197e-16	0	1.06871e-17	8.78222e-18
SDPG_08011032508	ENSRNOG00000010999	SDPL_08011032508	Cep295	0.86432	1.90931e-21	3.15182e-16	0	6.53619e-18	4.66502e-18
SDPG_18051485475	ENSRNOG00000013738	SDPL_18051485475	LOC100174910	0.828748	2.91947e-21	4.13088e-16	0	1.07207e-17	3.58508e-17
SDPG_03177292488	ENSRNOG00000017843	SDPL_03177292488	Polr3k	-0.39852	1.37145e-20	1.53569e-15	0	7.81115e-18	1.20724e-17
SDPG_20001983134	ENSRNOG00000000470	SDPL_20001983134	Vps52	0.375457	1.39544e-20	1.53569e-15	0	3.99487e-18	1.28372e-18
SDPG_20001983134	ENSRNOG00000030712	SDPL_20001983134	RT1-A2	-1.99875	1.61434e-20	1.59894e-15	0	2.60959e-17	1.9915e-18
SDPG_02179847959	ENSRNOG00000025823	SDPL_02179847959	Rbm46	-1.7179	2.13218e-20	1.91986e-15	0	2.74479e-17	3.26677e-17
SDPG_01059129722	ENSRNOG00000058436	SDPL_01086426247	AABR07001899.1	-2.35122	2.32853e-20	1.92193e-15	0	2.54513e-16	2.34219e-16
SDPG_03006314843	ENSRNOG00000016033	SDPL_03006314843	Endog	-0.901328	2.83748e-20	2.16186e-15	0	8.52655e-21	3.08907e-20
SDPG_03011738301	ENSRNOG00000022312	SDPL_03011738301	Lrsam1	-0.753073	8.00638e-20	5.66428e-15	0	2.65888e-16	2.88539e-15
SDPG_01196923681	ENSRNOG00000019960	SDPL_01196923681	Ino80e	0.423289	1.1923e-19	7.87283e-15	0	4.0365e-16	2.93307e-16
SDPG_19018895047	ENSRNOG00000003747	SDPL_19018895047	Asna1	-0.457939	3.88705e-19	2.40623e-14	0	2.05791e-15	2.59944e-15
SDPG_10010184638	ENSRNOG00000005418	SDPL_10010184638	Trap1	0.288109	7.31698e-19	3.8143e-14	0	5.2743e-15	4.39916e-15
SDPG_14008950857	ENSRNOG00000002142	SDPL_14008950857	Cds1	-1.47271	7.09983e-19	3.8143e-14	0	2.30775e-15	3.32814e-16
SDPG_20001983134	ENSRNOG00000000860	SDPL_20001983134	Vwa7	1.2151	7.09649e-19	3.8143e-14	0	7.87959e-16	2.33409e-17
SDPG_17029110834	ENSRNOG00000017962	SDPL_17029110834	Serpinb6	-0.329956	1.04168e-18	5.15873e-14	0	1.87983e-15	2.15382e-15
SDPG_03119063844	ENSRNOG00000011652	SDPL_03119063844	Sppl2a	-0.471957	1.66932e-18	7.87333e-14	0	2.733e-15	1.44138e-15
SDPG_03003960268	ENSRNOG00000016033	SDPL_03003960268	Endog	-0.90866	2.23548e-18	1.00643e-13	0	5.29973e-21	2.17583e-20
SDPG_14083611683	ENSRNOG00000004670	SDPL_14083611683	Ddx56	0.32713	5.76e-18	2.48046e-13	0	5.49257e-15	2.57947e-14
SDPG_10014379421	ENSRNOG00000016545	SDPL_10014379421	Ift140	0.428552	6.63145e-18	2.73675e-13	0	1.615e-14	2.46049e-14
SDPG_03091868515	ENSRNOG00000022710	SDPL_03091868515	Prrg4	0.96764	8.94847e-18	3.44541e-13	0	7.06714e-15	6.5078e-15
SDPG_04152091480	ENSRNOG00000011905	SDPL_04152091480	Atp6v1e1	0.269053	9.04436e-18	3.44541e-13	0	2.12493e-14	2.13018e-14
SDPG_08036047511	ENSRNOG00000011567	SDPL_08036047511	Rpusd4	0.418595	1.06097e-17	3.6832e-13	0	1.36468e-14	4.6487e-14
SDPG_09049967566	ENSRNOG00000023576	SDPL_09049967566	RGD1305645	1.64608	1.07842e-17	3.6832e-13	0	7.15118e-15	6.38563e-15
SDPG_14083611683	ENSRNOG00000008716	SDPL_14083611683	Nefh	2.65452	1.00748e-17	3.6832e-13	0	3.17311e-14	1.12015e-13
SDPG_02240460726	ENSRNOG00000052247	SDPL_02240460726	Manba	0.334501	1.57105e-17	5.18688e-13	0	1.9338e-14	1.88543e-14
SDPG_07002823276	ENSRNOG00000006350	SDPL_07002823276	Tle6	1.11038	1.84684e-17	5.90071e-13	0	1.18642e-14	1.68075e-14
SDPG_20001983134	ENSRNOG00000056637	SDPL_20001983134	Abhd16a	0.332102	1.99009e-17	6.15969e-13	0	2.05401e-14	5.75843e-15
SDPG_02142039527	ENSRNOG00000013660	SDPL_02142039527	Cog6	-0.355886	2.30604e-17	6.92132e-13	0	4.58781e-14	4.98834e-14
SDPG_08018569478	ENSRNOG00000020659	SDPL_08018569478	Mrpl4	-0.426124	2.90386e-17	8.45374e-13	0	3.01871e-16	2.08364e-16
SDPG_18065725561	ENSRNOG00000028677	SDPL_18065725561	LOC361346	-0.66997	2.98731e-17	8.45374e-13	0	1.33605e-12	9.69694e-13
SDPG_01261892128	ENSRNOG00000012684	SDPL_01261892128	Bloc1s2	-0.474681	3.6882e-17	1.01472e-12	0	2.12109e-14	2.50866e-14
SDPG_13074777517	ENSRNOG00000005177	SDPL_13074777517	Tp53i3	0.42489	4.22243e-17	1.13031e-12	0	6.01544e-14	5.58457e-14
SDPG_07027153103	ENSRNOG00000026982	SDPL_07027153103	LOC691921	0.554161	4.60616e-17	1.20058e-12	0	1.01312e-13	6.73006e-14
SDPG_01002598871	ENSRNOG00000015551	SDPL_01002598871	Fuca2	0.760338	5.35365e-17	1.35964e-12	0	9.84618e-16	1.5271e-15
SDPG_09072653143	ENSRNOG00000013557	SDPL_09072653143	Lancl1	-0.394164	7.48796e-17	1.85413e-12	0	7.74914e-14	1.47352e-13
SDPG_04078170204	ENSRNOG00000008234	SDPL_04078170204	Lrrc61	0.581055	1.30137e-16	3.14379e-12	0	3.6802e-12	3.56701e-12
SDPG_20001983134	ENSRNOG00000031090	SDPL_20001983134	RT1-CE7	0.905325	1.44982e-16	3.41903e-12	0	1.53833e-13	6.02432e-14
SDPG_09091004312	ENSRNOG00000016962	SDPL_09091004312	Neu2	-0.843755	1.56142e-16	3.59657e-12	0	1.34394e-13	1.51912e-13
SDPG_03021603156	ENSRNOG00000009196	SDPL_03021603156	Rc3h2	-0.871594	1.6435e-16	3.69959e-12	0	1.87583e-14	1.14305e-13
SDPG_05151458131	ENSRNOG00000016937	SDPL_05151458131	Mtfr1l	-0.245404	2.49264e-16	5.48635e-12	0	2.3835e-13	1.88505e-13
SDPG_17029110834	ENSRNOG00000017577	SDPL_17029110834	Bphl	0.521715	2.69814e-16	5.80957e-12	0	4.9749e-14	6.61882e-14
SDPG_01011837445	ENSRNOG00000060603	SDPL_01011837445	Nhsl1	-0.346884	3.17703e-16	6.69514e-12	0	2.76378e-12	8.19755e-13
SDPG_10083752904	ENSRNOG00000046493	SDPL_10083752904	Pnpo	0.512656	3.40494e-16	7.02595e-12	0	1.53007e-11	8.16191e-12
SDPG_01125639869	ENSRNOG00000014030	SDPL_01125639869	Synm	-0.579556	4.72676e-16	9.55441e-12	0	1.78528e-13	1.76125e-13
SDPG_20001983134	ENSRNOG00000000432	SDPL_20001983134	Fkbpl	0.379231	5.76864e-16	1.14272e-11	0	5.35293e-13	5.18975e-13
SDPG_20001983134	ENSRNOG00000050210	SDPL_20001983134	RT1-CE10	-0.91309	6.24071e-16	1.212e-11	0	5.48035e-13	3.01507e-13
SDPG_01084221639	ENSRNOG00000019962	SDPL_01084221639	Sars2	-0.316291	7.08906e-16	1.32932e-11	0	1.71382e-13	1.84041e-12
SDPG_01196923681	ENSRNOG00000018761	SDPL_01196923681	Eif3c	-0.160269	7.11324e-16	1.32932e-11	0	2.52321e-12	2.25868e-12
SDPG_10023629071	ENSRNOG00000060087	SDPL_10023629071	Adra1b	0.464144	9.0635e-16	1.66241e-11	0	2.897e-13	4.11544e-13
SDPG_20034520020	ENSRNOG00000000800	SDPL_20034520020	Man1a1	0.503011	1.1258e-15	2.02738e-11	0	8.35412e-13	1.21352e-12
SDPG_11086790118	ENSRNOG00000060045	SDPL_11086790118	Pi4ka	0.19733	1.234e-15	2.18255e-11	0	2.89023e-13	6.64927e-14
SDPG_16057072397	ENSRNOG00000012329	SDPL_16057072397	Saraf	0.308327	1.27062e-15	2.2079e-11	0	4.8608e-15	1.66217e-15
SDPG_14007993417	ENSRNOG00000056944	SDPL_14007993417	Arhgap24	-0.449536	1.86288e-15	3.12729e-11	0	1.27598e-12	1.46935e-12
SDPG_17080006457	ENSRNOG00000017328	SDPL_17080006457	Pter	0.532033	1.84145e-15	3.12729e-11	0	5.99359e-13	1.19525e-12
SDPG_08076171405	ENSRNOG00000057867	SDPL_08076171405	Mns1	0.832865	1.91609e-15	3.16302e-11	0	1.54376e-11	1.07507e-11
SDPG_10037467612	ENSRNOG00000048174	SDPL_10037467612	Uqcrq	-0.340273	2.46584e-15	4.00379e-11	0	2.59517e-12	2.07311e-12
SDPG_05126338717	ENSRNOG00000008090	SDPL_05126338717	Txndc12	-0.338058	2.51893e-15	4.02403e-11	0	5.95141e-11	1.7142e-11
SDPG_01261892128	ENSRNOG00000050742	SDPL_01261892128	Dnmbp	-0.278094	2.86581e-15	4.50551e-11	0	1.34366e-12	1.05598e-12
SDPG_14031501633	ENSRNOG00000002144	SDPL_14031501633	Exoc1	-0.149399	3.38083e-15	5.23215e-11	0	7.47605e-12	7.48294e-12
SDPG_12013285235	ENSRNOG00000001101	SDPL_12013285235	Rnf216	-0.406251	3.6421e-15	5.54978e-11	0.0001	1.63443e-11	2.06396e-11
SDPG_08011032508	ENSRNOG00000009506	SDPL_08011032508	Mre11a	0.248775	3.7694e-15	5.65672e-11	0	1.27598e-12	8.00753e-13
SDPG_01000763746	ENSRNOG00000015551	SDPL_01000763746	Fuca2	0.776059	4.80365e-15	7.10122e-11	0	6.2814e-12	1.91733e-12
SDPG_01226157950	ENSRNOG00000020702	SDPL_01226157950	Cyb561a3	0.405679	5.13786e-15	7.48359e-11	0	3.6802e-12	2.17409e-12
SDPG_08124256544	ENSRNOG00000010149	SDPL_08124256544	Cmc1	0.329763	5.47076e-15	7.85299e-11	0	6.99358e-12	6.96258e-12
SDPG_15055695726	ENSRNOG00000022760	SDPL_15055695726	RGD1304929	1.91032	8.16344e-15	1.15508e-10	0	5.81095e-12	3.26116e-12
SDPG_03177292488	ENSRNOG00000027513	SDPL_03177292488	Rtel1	0.776816	1.00688e-14	1.40462e-10	0.0001	3.17252e-12	4.76603e-12
SDPG_03164149856	ENSRNOG00000012762	SDPL_03164149856	Zfp64	-0.185843	1.16131e-14	1.59755e-10	0	3.73605e-12	7.97177e-12
SDPG_02123328051	ENSRNOG00000007510	SDPL_02123328051	Bbs12	-0.475912	1.25856e-14	1.70761e-10	0	1.14953e-11	8.50862e-12
SDPG_10013618449	ENSRNOG00000005418	SDPL_10013618449	Trap1	0.279427	1.56283e-14	2.09179e-10	0	2.13913e-11	3.54234e-11
SDPG_10014379421	ENSRNOG00000045989	SDPL_10014379421	LOC287167	-3.13452	1.64055e-14	2.16653e-10	0	1.2107e-11	1.43529e-11
SDPG_05122488831	ENSRNOG00000007214	SDPL_05122488831	Oma1	-0.342908	1.74544e-14	2.27472e-10	0	2.26567e-12	1.51871e-12
SDPG_09078550808	ENSRNOG00000015511	SDPL_09078550808	Atic	-0.310244	1.87954e-14	2.41767e-10	0	1.17705e-11	1.23623e-11
SDPG_01125639869	ENSRNOG00000024460	SDPL_01125639869	Tarsl2	0.269049	2.06031e-14	2.61622e-10	0	8.23797e-12	8.20153e-12
SDPG_07002823276	ENSRNOG00000039858	SDPL_07002823276	Mfsd12	0.506493	2.23732e-14	2.80503e-10	0	2.77215e-13	2.54255e-13
SDPG_08076171405	ENSRNOG00000054080	SDPL_08076171405	Cgnl1	-0.373099	2.39115e-14	2.88822e-10	0	2.13787e-11	2.13866e-11
SDPG_12013759444	ENSRNOG00000001101	SDPL_12013759444	Rnf216	-0.395106	2.33367e-14	2.88822e-10	0.0001	5.13762e-12	7.97177e-12
SDPG_17004788637	ENSRNOG00000018651	SDPL_17004788637	Agtpbp1	-0.289027	2.38897e-14	2.88822e-10	0	1.31301e-11	3.88221e-11
SDPG_01247489548	ENSRNOG00000016456	SDPL_01247489548	Il33	-0.698957	2.42057e-14	2.88853e-10	0	1.52862e-11	2.42058e-12
SDPG_20001983134	ENSRNOG00000057125	SDPL_20001983134	Ddr1	0.350685	2.46405e-14	2.90541e-10	0	2.78487e-12	3.50794e-12
SDPG_01022739903	ENSRNOG00000016371	SDPL_01022739903	Slc18b1	-0.420831	2.69947e-14	3.14556e-10	0	1.14672e-11	1.73236e-11
SDPG_02182700041	ENSRNOG00000061118	SDPL_02182700041	AABR07012047.1	0.576754	2.73193e-14	3.14636e-10	0	3.11196e-11	1.93675e-11
SDPG_12014021255	ENSRNOG00000024277	SDPL_12014021255	Card11	-0.830068	2.90176e-14	3.30353e-10	0	1.08722e-11	2.38313e-11
SDPG_01189119261	ENSRNOG00000024530	SDPL_01189119261	Lyrm1	-0.45629	3.07971e-14	3.46628e-10	0	1.66329e-10	1.481e-10
SDPG_04152091480	ENSRNOG00000037206	SDPL_04152091480	Ccdc77	0.379463	3.19885e-14	3.55993e-10	0	3.87237e-10	1.27889e-10
SDPG_10013618449	ENSRNOG00000014743	SDPL_10013618449	Hagh	0.277898	3.30471e-14	3.63687e-10	0	2.6096e-12	4.25922e-12
SDPG_07117465714	ENSRNOG00000016204	SDPL_07117465714	Lrrc24	-0.792668	3.93231e-14	4.27999e-10	0	2.3067e-11	3.88488e-11
SDPG_01191696518	ENSRNOG00000019960	SDPL_01191696518	Ino80e	0.399484	4.18851e-14	4.43382e-10	0	3.73493e-11	8.73659e-12
SDPG_02186129019	ENSRNOG00000016451	SDPL_02186129019	Cd1d1	0.61526	4.14726e-14	4.43382e-10	0	2.36927e-11	1.29752e-11
SDPG_13044663295	ENSRNOG00000039745	SDPL_13044663295	Pm20d1	0.3588	4.20794e-14	4.43382e-10	0	2.46057e-11	2.06595e-11
SDPG_08124262356	ENSRNOG00000010149	SDPL_08124262356	Cmc1	0.331657	5.17488e-14	5.39528e-10	0	5.20023e-11	2.81079e-12
SDPG_04114861174	ENSRNOG00000013712	SDPL_04114861174	Tex261	-0.228048	5.39391e-14	5.56505e-10	0	5.653e-10	5.01518e-10
SDPG_13074777517	ENSRNOG00000005229	SDPL_13074777517	Sec16b	0.358605	6.65511e-14	6.79549e-10	0	3.60127e-11	3.34456e-11
SDPG_19055367849	ENSRNOG00000014461	SDPL_19055367849	Galns	-0.491167	7.21647e-14	7.29349e-10	0	4.10878e-10	1.37802e-10
SDPG_05128861992	ENSRNOG00000029333	SDPL_05128861992	Echdc2	1.87272	7.45297e-14	7.45643e-10	0	4.20126e-10	4.22793e-10
SDPG_05139647877	ENSRNOG00000015283	SDPL_05139647877	Nt5c1a	-0.351033	7.94957e-14	7.87373e-10	0	4.8083e-11	7.48294e-12
SDPG_12036802276	ENSRNOG00000001060	SDPL_12036802276	Snrnp35	-0.325021	8.17544e-14	7.93867e-10	0	1.85871e-10	2.34389e-10
SDPG_20007282548	ENSRNOG00000000432	SDPL_20007282548	Fkbpl	0.364862	8.14444e-14	7.93867e-10	0	4.39504e-11	2.16014e-11
SDPG_03167505835	ENSRNOG00000027513	SDPL_03167505835	Rtel1	0.754518	8.94427e-14	8.60091e-10	0.0001	2.99921e-11	8.80521e-11
SDPG_09044941439	ENSRNOG00000018830	SDPL_09044941439	Aff3	-0.527264	9.57851e-14	9.12224e-10	0	5.80446e-11	8.64386e-11
SDPG_02116524195	ENSRNOG00000014178	SDPL_02116524195	Acad9	0.274349	1.14748e-13	1.06865e-09	0	3.43029e-11	2.52909e-11
SDPG_04042306236	ENSRNOG00000051952	SDPL_04042306236	Tes	-0.607549	1.14294e-13	1.06865e-09	0	5.84473e-11	4.86545e-11
SDPG_13086834203	ENSRNOG00000042929	SDPL_13086834203	LOC100361087	0.572564	1.15446e-13	1.06865e-09	0.0001	3.36964e-11	1.61776e-11
SDPG_08058726929	ENSRNOG00000011595	SDPL_08058726929	Senp8	0.585403	1.18811e-13	1.08961e-09	0	2.77215e-13	2.21154e-13
SDPG_09044129424	ENSRNOG00000018830	SDPL_09044129424	Aff3	-0.523013	1.22205e-13	1.11045e-09	0	6.31728e-11	8.06387e-11
SDPG_14009549036	ENSRNOG00000002142	SDPL_14009549036	Cds1	-1.39831	1.6167e-13	1.45571e-09	0	2.81711e-10	1.26595e-10
SDPG_19040862540	ENSRNOG00000051461	SDPL_19040862540	AABR07043829.2	0.275245	1.80755e-13	1.61289e-09	0	2.63499e-11	2.06595e-11
SDPG_15002303596	ENSRNOG00000012325	SDPL_15002303596	Adk	0.215821	1.84346e-13	1.63025e-09	0	5.82282e-11	3.35416e-11
SDPG_07117465714	ENSRNOG00000006440	SDPL_07117465714	Ift27	-0.357181	1.88649e-13	1.63903e-09	0	7.2157e-11	2.49112e-11
SDPG_20007282548	ENSRNOG00000030712	SDPL_20007282548	RT1-A2	-1.86436	1.87034e-13	1.63903e-09	0.0001	7.63908e-11	2.33761e-11
SDPG_03009805651	ENSRNOG00000016033	SDPL_03009805651	Endog	-0.855345	1.92815e-13	1.66066e-09	0	4.23157e-11	1.32955e-10
SDPG_05079069190	ENSRNOG00000001700	SDPL_05079069190	Dfnb31	0.275464	2.02459e-13	1.72868e-09	0	1.78694e-10	4.32275e-10
SDPG_20001983134	ENSRNOG00000000723	SDPL_20001983134	RT1-CE5	1.29681	2.19383e-13	1.85718e-09	0	1.04873e-10	2.76234e-11
SDPG_03009805651	ENSRNOG00000027867	SDPL_03009805651	Rexo4	-0.32667	2.22605e-13	1.86849e-09	0	1.43259e-11	9.06896e-11
SDPG_01261892128	ENSRNOG00000015807	SDPL_01261892128	Pyroxd2	0.965603	2.28659e-13	1.90317e-09	0	1.08761e-10	1.18385e-10
SDPG_16018691835	ENSRNOG00000013260	SDPL_16018691835	Calr3	-0.535324	2.5249e-13	2.08401e-09	0	3.86812e-10	2.9235e-10
SDPG_19018895047	ENSRNOG00000003682	SDPL_19018895047	Hook2	-0.375997	2.87223e-13	2.3511e-09	0	8.10733e-11	2.66868e-11
SDPG_01251861569	ENSRNOG00000019050	SDPL_01251861569	Ifit1	3.67466	2.92766e-13	2.37539e-09	0	5.28226e-10	8.8225e-10
SDPG_10010184638	ENSRNOG00000002917	SDPL_10010184638	Sec14l5	-0.977978	2.94987e-13	2.37539e-09	0	1.97308e-10	4.07736e-10
SDPG_20012854759	ENSRNOG00000054549	SDPL_20012854759	Lss	-0.288299	3.05476e-13	2.44001e-09	0	6.93793e-11	3.02744e-10
SDPG_04007780467	ENSRNOG00000012693	SDPL_04007780467	Pmpcb	-0.175188	3.107e-13	2.46189e-09	0	1.17012e-10	1.58726e-09
SDPG_01196923681	ENSRNOG00000039730	SDPL_01196923681	Orai3	-0.493603	3.18969e-13	2.50735e-09	0	3.15191e-10	8.3757e-11
SDPG_07117465714	ENSRNOG00000005614	SDPL_07117465714	Txn2	-0.369417	3.24002e-13	2.52686e-09	0	1.47221e-11	3.98959e-11
SDPG_08070424475	ENSRNOG00000009106	SDPL_08070424475	C2cd4b	-1.44471	3.37073e-13	2.56813e-09	0	3.38994e-09	2.66564e-09
SDPG_14084047701	ENSRNOG00000008716	SDPL_14084047701	Nefh	2.54851	3.35184e-13	2.56813e-09	0	3.50495e-10	1.16869e-09
SDPG_17001949305	ENSRNOG00000018227	SDPL_17001949305	Hiatl1	-0.239392	3.32583e-13	2.56813e-09	0	1.4667e-10	2.74426e-10
SDPG_03175484730	ENSRNOG00000017843	SDPL_03175484730	Polr3k	-0.37209	3.52661e-13	2.66418e-09	0	1.56135e-10	1.12335e-10
SDPG_10010184638	ENSRNOG00000002876	SDPL_10010184638	Eef2kmt	0.532967	3.55059e-13	2.66418e-09	0	1.04873e-10	3.18982e-10
SDPG_08114242338	ENSRNOG00000021528	SDPL_08114242338	RGD1561582	0.366429	4.17201e-13	3.10692e-09	0	1.78694e-10	6.62606e-11
SDPG_08118665821	ENSRNOG00000037167	SDPL_08118665821	Rtp3	-0.719465	4.21849e-13	3.11809e-09	0	3.36493e-10	2.3327e-10
SDPG_07002428108	ENSRNOG00000006350	SDPL_07002428108	Tle6	1.07097	4.31707e-13	3.16732e-09	0	9.60638e-11	9.63472e-11
SDPG_20025881417	ENSRNOG00000000386	SDPL_20025881417	Pbld1	1.18836	4.7506e-13	3.45976e-09	0	7.30144e-11	3.43202e-10
SDPG_09050552367	ENSRNOG00000023576	SDPL_09050552367	RGD1305645	1.58428	4.78726e-13	3.46102e-09	0.0001	2.22643e-10	7.86696e-11
SDPG_03009233002	ENSRNOG00000051470	SDPL_03009233002	Card9	1.64375	5.07097e-13	3.63956e-09	0	2.09658e-10	1.48099e-09
SDPG_10010184638	ENSRNOG00000045989	SDPL_10010184638	LOC287167	-3.07445	5.486e-13	3.90911e-09	0	2.82464e-10	6.30209e-10
SDPG_12031601518	ENSRNOG00000000923	SDPL_12031601518	Cct6a	-0.262254	5.59392e-13	3.95754e-09	0	4.58298e-09	3.72095e-09
SDPG_02001405696	ENSRNOG00000040297	SDPL_02001405696	Ttc37	0.191843	5.75725e-13	4.0442e-09	0	6.18512e-11	1.26754e-10
SDPG_02019185519	ENSRNOG00000040201	SDPL_02019185519	Atp6ap1l	-0.770042	5.84657e-13	4.07803e-09	0	1.62052e-10	7.66064e-11
SDPG_10016299283	ENSRNOG00000016545	SDPL_10016299283	Ift140	0.409383	6.25608e-13	4.33314e-09	0	4.31215e-10	3.9565e-10
SDPG_01264244559	ENSRNOG00000025523	SDPL_01264244559	RGD1564887	0.584361	6.86069e-13	4.71891e-09	0.0001	8.71731e-10	1.73272e-10
SDPG_12017257163	ENSRNOG00000001442	SDPL_12017257163	Por	-0.374958	7.28405e-13	4.97556e-09	0	1.93612e-09	2.36117e-09
SDPG_08052253560	ENSRNOG00000012106	SDPL_08052253560	Dnaja4	-0.318327	7.42622e-13	5.03793e-09	0.0001	3.57889e-09	1.51553e-08
SDPG_14111939573	ENSRNOG00000042419	SDPL_14111939573	Acyp2	-0.319364	7.69225e-13	5.1829e-09	0	6.93793e-11	6.0527e-11
SDPG_20010768017	ENSRNOG00000023109	SDPL_20010768017	Icoslg	-0.423901	7.92742e-13	5.30527e-09	0	2.82464e-10	3.86305e-10
SDPG_04152091480	ENSRNOG00000011338	SDPL_04152091480	Cecr5	-0.309758	8.22171e-13	5.46528e-09	0	5.28226e-10	1.37802e-10
SDPG_06099156321	ENSRNOG00000010650	SDPL_06099156321	Plekhh1	-0.532695	8.28728e-13	5.47214e-09	0	7.46215e-10	3.42494e-10
SDPG_21014326525	ENSRNOG00000010208	SDPL_21014326525	Timp1	0.431	8.99995e-13	5.90337e-09	0	3.41183e-10	6.92364e-11
SDPG_02086634597	ENSRNOG00000025823	SDPL_02086634597	Rbm46	-1.62361	1.01196e-12	6.5941e-09	0	3.64398e-10	2.47854e-10
SDPG_10055657529	ENSRNOG00000026647	SDPL_10055657529	Cxcl16	-0.366909	1.03471e-12	6.69832e-09	0	1.45069e-08	1.359e-08
SDPG_19024805018	ENSRNOG00000003747	SDPL_19024805018	Asna1	-0.424736	1.18352e-12	7.61185e-09	0	1.14273e-09	1.46737e-09
SDPG_05046682971	ENSRNOG00000007331	SDPL_05046682971	Rragd	-0.27177	1.21344e-12	7.75395e-09	0	1.99374e-09	1.23448e-09
SDPG_03003960268	ENSRNOG00000027867	SDPL_03003960268	Rexo4	-0.328324	1.44555e-12	9.00479e-09	0	1.04195e-09	1.39658e-09
SDPG_11088199092	ENSRNOG00000001845	SDPL_11088199092	Top3b	-0.146462	1.41973e-12	9.00479e-09	0	7.46215e-10	6.58372e-10
SDPG_15056469494	ENSRNOG00000009512	SDPL_15056469494	Esd	-0.165353	1.43379e-12	9.00479e-09	0	5.14318e-10	5.60968e-10
SDPG_20001983134	ENSRNOG00000057822	SDPL_20001983134	Rn60_20_0058.5	-0.349671	1.44327e-12	9.00479e-09	0	4.17484e-10	4.12199e-10
SDPG_14007598797	ENSRNOG00000056944	SDPL_14007598797	Arhgap24	-0.430836	1.54831e-12	9.47165e-09	0	4.42546e-10	5.47427e-10
SDPG_18064325924	ENSRNOG00000028677	SDPL_18064325924	LOC361346	-0.635948	1.5462e-12	9.47165e-09	0	3.8912e-09	4.96653e-09
SDPG_19020646670	ENSRNOG00000003747	SDPL_19020646670	Asna1	-0.440585	1.54919e-12	9.47165e-09	0	1.3791e-09	1.68518e-09
SDPG_01196923681	ENSRNOG00000020411	SDPL_01196923681	Sec23ip	0.169456	1.56511e-12	9.51028e-09	0	5.77959e-10	5.01708e-11
SDPG_02170723274	ENSRNOG00000025823	SDPL_02170723274	Rbm46	-1.60423	1.58193e-12	9.55389e-09	0	5.68135e-10	4.0261e-10
SDPG_18051435269	ENSRNOG00000013738	SDPL_18051435269	LOC100174910	0.80084	1.71132e-12	1.02727e-08	0.0001	6.92112e-10	2.35964e-09
SDPG_02198046119	ENSRNOG00000021216	SDPL_02198046119	Pex11b	-0.17548	1.77482e-12	1.05897e-08	0	1.63612e-09	1.62568e-09
SDPG_10010184638	ENSRNOG00000014743	SDPL_10010184638	Hagh	0.270528	2.01837e-12	1.19708e-08	0	6.48806e-10	1.03793e-09
SDPG_11044557405	ENSRNOG00000027797	SDPL_11044557405	Nit2	-0.525325	2.06743e-12	1.21887e-08	0.0002	3.88162e-09	3.64446e-09
SDPG_01196923681	ENSRNOG00000018462	SDPL_01196923681	Rabep2	-0.370996	2.14416e-12	1.23079e-08	0	5.34604e-10	5.0852e-10
SDPG_04117384073	ENSRNOG00000013712	SDPL_04117384073	Tex261	-0.218137	2.11649e-12	1.23079e-08	0	3.15288e-09	2.8991e-09
SDPG_09075474791	ENSRNOG00000013557	SDPL_09075474791	Lancl1	-0.383552	2.10916e-12	1.23079e-08	0	3.49752e-10	1.06352e-10
SDPG_10006479089	ENSRNOG00000002610	SDPL_10006479089	Carhsp1	0.255772	2.14977e-12	1.23079e-08	0	5.12755e-09	6.34126e-09
SDPG_11025461668	ENSRNOG00000001603	SDPL_11025461668	N6amt1	0.363765	2.13172e-12	1.23079e-08	0	6.5902e-09	5.13379e-09
SDPG_16065913562	ENSRNOG00000023494	SDPL_16065913562	Tti2	0.483622	2.2522e-12	1.28202e-08	0	7.31249e-10	5.23421e-10
SDPG_03110572368	ENSRNOG00000007221	SDPL_03110572368	Dut	-0.235119	2.35228e-12	1.33133e-08	0	2.97357e-10	3.56795e-10
SDPG_02158957201	ENSRNOG00000004857	SDPL_06086495451	L2hgdh	-0.297381	2.40793e-12	1.35509e-08	0.0001	1.36407e-09	1.45766e-09
SDPG_01203497730	ENSRNOG00000018761	SDPL_01203497730	Eif3c	-0.151014	2.55747e-12	1.43111e-08	0.0001	2.07296e-09	1.11967e-09
SDPG_18070726724	ENSRNOG00000013766	SDPL_18070726724	Acaa2	0.403702	2.59392e-12	1.44336e-08	0	9.00892e-10	9.70237e-10
SDPG_05125254998	ENSRNOG00000029333	SDPL_05125254998	Echdc2	1.8647	2.69166e-12	1.48878e-08	0	7.98544e-09	7.97304e-09
SDPG_10106181521	ENSRNOG00000003259	SDPL_10106181521	C1qtnf1	-0.326812	2.70561e-12	1.48878e-08	0	1.01086e-09	7.28882e-09
SDPG_02185288667	ENSRNOG00000061118	SDPL_02185288667	AABR07012047.1	0.559567	2.82745e-12	1.54722e-08	0	2.13146e-09	2.02473e-09
SDPG_02198979964	ENSRNOG00000018076	SDPL_02198979964	Fmo5	-0.539372	3.11134e-12	1.69322e-08	0	2.12302e-09	2.9211e-09
SDPG_12017257163	ENSRNOG00000001448	SDPL_12017257163	Hip1	0.203975	3.25258e-12	1.76041e-08	0	1.31913e-08	9.73524e-09
SDPG_09099611636	ENSRNOG00000016470	SDPL_09099611636	Ndufa10	-0.197715	3.51191e-12	1.87011e-08	0	6.03955e-09	2.69021e-09
SDPG_10108572780	ENSRNOG00000004430	SDPL_10108572780	Cep131	0.238947	3.49045e-12	1.87011e-08	0	6.03609e-10	1.492e-09
SDPG_20008456847	ENSRNOG00000000540	SDPL_20008456847	Btbd9	-0.206226	3.5007e-12	1.87011e-08	0	6.92112e-10	2.8576e-10
SDPG_10097864379	ENSRNOG00000004147	SDPL_10097864379	Abca8a	0.368882	3.53761e-12	1.87372e-08	0	1.08865e-08	1.36063e-08
SDPG_15026304012	ENSRNOG00000051706	SDPL_15026304012	Tep1	-0.244053	3.66475e-12	1.93074e-08	0	3.57673e-10	3.63742e-10
SDPG_01263966491	ENSRNOG00000050742	SDPL_01263966491	Dnmbp	-0.262738	3.741e-12	1.96048e-08	0	6.79659e-10	8.46181e-10
SDPG_01000086846	ENSRNOG00000015551	SDPL_01000086846	Fuca2	0.713235	3.77531e-12	1.96805e-08	0	2.89927e-10	1.28874e-10
SDPG_06049392628	ENSRNOG00000008423	SDPL_06049392628	Gpr22	-0.529002	3.83774e-12	1.99012e-08	0	2.37907e-09	1.91325e-09
SDPG_17010227686	ENSRNOG00000018122	SDPL_17010227686	Tspan17	-0.548025	3.85795e-12	1.99018e-08	0	1.13339e-09	2.42395e-10
SDPG_11029121104	ENSRNOG00000028594	SDPL_11029121104	Ifnar1	0.39744	4.39269e-12	2.25429e-08	0	4.30076e-08	4.1497e-08
SDPG_09065196347	ENSRNOG00000017340	SDPL_09065196347	Wdr12	-0.315634	4.553e-12	2.3126e-08	0	1.59748e-09	1.95598e-09
SDPG_16064407718	ENSRNOG00000023494	SDPL_16064407718	Tti2	0.481139	4.53172e-12	2.3126e-08	0.0001	1.24241e-09	1.67825e-09
SDPG_08036047511	ENSRNOG00000009850	SDPL_08036047511	St3gal4	-0.261704	4.646e-12	2.3478e-08	0	7.89232e-10	1.19803e-10
SDPG_01267088943	ENSRNOG00000025523	SDPL_01267088943	RGD1564887	0.571362	4.71291e-12	2.36951e-08	0.0001	4.21731e-09	4.34082e-09
SDPG_14077899172	ENSRNOG00000008716	SDPL_14077899172	Nefh	2.50196	4.97265e-12	2.48748e-08	0	2.54929e-09	1.45006e-08
SDPG_08127276657	ENSRNOG00000010149	SDPL_08127276657	Cmc1	0.316879	5.05434e-12	2.49298e-08	0	7.35404e-10	1.56546e-12
SDPG_10013618449	ENSRNOG00000016545	SDPL_10013618449	Ift140	0.403424	5.05916e-12	2.49298e-08	0	2.44265e-09	3.4835e-09
SDPG_13090805535	ENSRNOG00000003537	SDPL_13090805535	Spta1	3.35363	5.03242e-12	2.49298e-08	0	9.57216e-10	2.03283e-09
SDPG_02225311888	ENSRNOG00000011929	SDPL_02225311888	Abcd3	-0.23685	5.10595e-12	2.49919e-08	0	6.4591e-08	9.86545e-08
SDPG_02240810104	ENSRNOG00000052247	SDPL_02240810104	Manba	0.317013	5.12223e-12	2.49919e-08	0	1.44138e-09	1.39835e-09
SDPG_14077899172	ENSRNOG00000004670	SDPL_14077899172	Ddx56	0.307795	5.15095e-12	2.50089e-08	0.0001	9.77332e-10	6.13424e-09
SDPG_03137777747	ENSRNOG00000006077	SDPL_03137777747	Snx5	0.202705	5.32631e-12	2.57342e-08	0	1.38114e-09	1.53816e-09
SDPG_20001983134	ENSRNOG00000000778	SDPL_20001983134	Znrd1as1	-0.515218	5.69781e-12	2.73954e-08	0	1.61809e-09	5.07764e-10
SDPG_05125254998	ENSRNOG00000008090	SDPL_05125254998	Txndc12	-0.327195	5.73123e-12	2.7423e-08	0	3.67021e-08	2.3092e-08
SDPG_01082661614	ENSRNOG00000019962	SDPL_01082661614	Sars2	-0.296078	6.12223e-12	2.9153e-08	0	1.63759e-09	3.59003e-09
SDPG_03003960268	ENSRNOG00000059168	SDPL_03003960268	AC115341.2	-0.452345	6.80212e-12	3.21752e-08	0	2.86554e-09	2.05908e-09
SDPG_13045264025	ENSRNOG00000005988	SDPL_13045264025	Arl8a	0.210825	6.82186e-12	3.21752e-08	0	1.77049e-09	2.93105e-09
SDPG_13093127243	ENSRNOG00000003537	SDPL_13093127243	Spta1	3.44024	6.87239e-12	3.22598e-08	0	1.27737e-09	1.43495e-09
SDPG_10010184638	ENSRNOG00000004461	SDPL_10010184638	Flywch2	0.916897	7.12156e-12	3.32718e-08	0	2.52651e-09	5.06771e-09
SDPG_17028067750	ENSRNOG00000017962	SDPL_17028067750	Serpinb6	-0.300981	7.23603e-12	3.36479e-08	0	1.96789e-09	1.66592e-09
SDPG_07015131638	ENSRNOG00000008414	SDPL_07015131638	Bsg	0.280704	7.28276e-12	3.37069e-08	0	1.94549e-09	4.95704e-10
SDPG_06006563392	ENSRNOG00000025899	SDPL_06006563392	Thada	0.193481	7.3476e-12	3.38488e-08	0	1.73783e-09	9.81181e-10
SDPG_16046513363	ENSRNOG00000013738	SDPL_18052446519	LOC100174910	0.792124	7.45508e-12	3.4185e-08	0.0001	2.37215e-09	1.28132e-09
SDPG_01203497730	ENSRNOG00000019960	SDPL_01203497730	Ino80e	0.386382	7.56821e-12	3.44634e-08	0.0001	2.97151e-09	1.58197e-09
SDPG_02186129019	ENSRNOG00000020829	SDPL_02186129019	Them4	0.171887	7.58538e-12	3.44634e-08	0	2.00733e-09	2.32261e-09
SDPG_14007598797	ENSRNOG00000002142	SDPL_14007598797	Cds1	-1.36218	7.7311e-12	3.49651e-08	0	3.97806e-09	4.45768e-09
SDPG_20007282548	ENSRNOG00000050210	SDPL_20007282548	RT1-CE10	-0.852636	7.8851e-12	3.54994e-08	0.0002	1.96789e-09	1.87408e-09
SDPG_09016555152	ENSRNOG00000025691	SDPL_09016555152	Pla2g7	0.701953	8.2077e-12	3.67846e-08	0	4.69503e-09	5.67717e-09
SDPG_09078550808	ENSRNOG00000015774	SDPL_09078550808	Mreg	0.620589	8.78034e-12	3.91738e-08	0	2.49933e-09	1.68518e-09
SDPG_07015433039	ENSRNOG00000008414	SDPL_07015433039	Bsg	0.278318	9.1217e-12	4.05142e-08	0	1.86878e-09	1.62659e-09
SDPG_08034074388	ENSRNOG00000011567	SDPL_08034074388	Rpusd4	0.394379	9.45912e-12	4.18254e-08	0.0001	2.37733e-09	6.18769e-09
SDPG_08008720873	ENSRNOG00000009506	SDPL_08008720873	Mre11a	0.237978	9.7149e-12	4.27654e-08	0.0001	2.15453e-09	1.492e-09
SDPG_05023102305	ENSRNOG00000016180	SDPL_05023102305	Pdp1	0.28482	9.87114e-12	4.30704e-08	0	1.72393e-10	1.13375e-10
SDPG_08018491995	ENSRNOG00000020659	SDPL_08018491995	Mrpl4	-0.401907	9.86398e-12	4.30704e-08	0.0005	3.67185e-09	6.77803e-10
SDPG_07135688048	ENSRNOG00000022570	SDPL_07135688048	Pus7l	-0.457804	1.00253e-11	4.35512e-08	0.0001	7.40505e-10	1.35046e-09
SDPG_15068697755	ENSRNOG00000022760	SDPL_15068697755	RGD1304929	1.82894	1.0095e-11	4.35989e-08	0	2.53078e-09	2.9211e-09
SDPG_20034194744	ENSRNOG00000000800	SDPL_20034194744	Man1a1	0.474401	1.01243e-11	4.35989e-08	0	2.47913e-09	5.77176e-09
SDPG_12030848901	ENSRNOG00000000923	SDPL_12030848901	Cct6a	-0.256811	1.02779e-11	4.39302e-08	0.0001	4.35929e-08	4.17115e-08
SDPG_13085431854	ENSRNOG00000042929	SDPL_13085431854	LOC100361087	0.547483	1.029e-11	4.39302e-08	0.0001	3.74201e-09	2.82227e-09
SDPG_10040521385	ENSRNOG00000002488	SDPL_10040521385	Galnt10	-0.324184	1.05528e-11	4.48276e-08	0	2.8358e-09	2.69021e-09
SDPG_14004845075	ENSRNOG00000002134	SDPL_14004845075	LOC498435	0.743189	1.05907e-11	4.48276e-08	0	2.55377e-09	4.63953e-09
SDPG_10033950063	ENSRNOG00000017328	SDPL_17082038747	Pter	0.494801	1.09746e-11	4.62549e-08	0	2.52991e-09	4.66974e-09
SDPG_08103126699	ENSRNOG00000012480	SDPL_08103126699	Pxylp1	0.405551	1.1968e-11	5.02279e-08	0	1.46575e-08	1.49668e-08
SDPG_11086790118	ENSRNOG00000001861	SDPL_11086790118	Ydjc	0.458957	1.23214e-11	5.14929e-08	0	1.55116e-09	1.55066e-09
SDPG_10013618449	ENSRNOG00000002876	SDPL_10013618449	Eef2kmt	0.520787	1.2399e-11	5.15994e-08	0	2.38101e-09	5.49957e-09
SDPG_10014379421	ENSRNOG00000014743	SDPL_10014379421	Hagh	0.26667	1.31129e-11	5.43424e-08	0	1.94972e-09	2.93864e-09
SDPG_03006314843	ENSRNOG00000059168	SDPL_03006314843	AC115341.2	-0.442323	1.33227e-11	5.49815e-08	0	3.93017e-09	5.04889e-09
SDPG_02123072065	ENSRNOG00000014453	SDPL_02123072065	Anxa5	-0.240609	1.48006e-11	6.08274e-08	0	4.77373e-09	1.92929e-09
SDPG_10008648774	ENSRNOG00000005418	SDPL_10008648774	Trap1	0.267431	1.51363e-11	6.19049e-08	0	1.29816e-08	1.23136e-08
SDPG_17003353430	ENSRNOG00000018651	SDPL_17003353430	Agtpbp1	-0.280368	1.51878e-11	6.19049e-08	0	4.62607e-09	7.78917e-09
SDPG_05046659285	ENSRNOG00000007331	SDPL_05046659285	Rragd	-0.26841	1.53041e-11	6.21232e-08	0	1.58872e-08	1.42632e-08
SDPG_01007920377	ENSRNOG00000015551	SDPL_01007920377	Fuca2	0.691344	1.55737e-11	6.29598e-08	0	3.55559e-09	2.6428e-09
SDPG_05148271277	ENSRNOG00000012989	SDPL_05148271277	Serinc2	-0.383471	1.56707e-11	6.30943e-08	0	3.2711e-09	2.93105e-09
SDPG_18065998694	ENSRNOG00000028677	SDPL_18065998694	LOC361346	-0.624693	1.59232e-11	6.38514e-08	0	1.04777e-07	1.30872e-07
SDPG_01015078402	ENSRNOG00000060603	SDPL_01015078402	Nhsl1	-0.325068	1.6154e-11	6.45158e-08	0	1.95981e-08	5.13478e-09
SDPG_10083626402	ENSRNOG00000046493	SDPL_10083626402	Pnpo	0.485934	1.65092e-11	6.56695e-08	0.0001	7.64937e-08	7.47889e-08
SDPG_01255264361	ENSRNOG00000014828	SDPL_01255264361	Avpi1	0.319887	1.67563e-11	6.63859e-08	0	3.88162e-09	8.04884e-09
SDPG_17029110834	ENSRNOG00000017820	SDPL_17029110834	Nqo2	0.243316	1.68787e-11	6.66043e-08	0	2.72079e-09	2.35979e-09
SDPG_08052253560	ENSRNOG00000011228	SDPL_08052253560	Layn	0.794323	1.70745e-11	6.71094e-08	0.0001	5.85596e-08	3.06793e-07
SDPG_10083768874	ENSRNOG00000046493	SDPL_10083768874	Pnpo	0.481362	1.74804e-11	6.78965e-08	0.0001	1.1562e-07	1.10708e-07
SDPG_14084047701	ENSRNOG00000004670	SDPL_14084047701	Ddx56	0.304787	1.73622e-11	6.78965e-08	0.0002	2.70569e-09	9.81181e-10
SDPG_18052187931	ENSRNOG00000013738	SDPL_18052187931	LOC100174910	0.737897	1.74745e-11	6.78965e-08	0.0001	4.41833e-09	9.81703e-09
SDPG_20001983134	ENSRNOG00000031171	SDPL_20001983134	Wdr46	-0.219693	1.80753e-11	6.99332e-08	0	1.1973e-10	5.86077e-11
SDPG_01156622433	ENSRNOG00000017311	SDPL_01156622433	Me3	-0.232627	1.84666e-11	7.08931e-08	0.0001	3.72479e-09	9.46584e-09
SDPG_01191696518	ENSRNOG00000018761	SDPL_01191696518	Eif3c	-0.148688	1.83995e-11	7.08931e-08	0.0002	1.33268e-08	6.0952e-09
SDPG_03090525896	ENSRNOG00000022710	SDPL_03090525896	Prrg4	0.920009	1.8757e-11	7.14679e-08	0	5.33967e-09	1.8681e-09
SDPG_14077899172	ENSRNOG00000006575	SDPL_14077899172	Ccdc96	0.846665	1.87606e-11	7.14679e-08	0	2.93409e-09	1.14184e-08
SDPG_06099156321	ENSRNOG00000004556	SDPL_06099156321	Dcaf5	0.123728	2.09145e-11	7.93677e-08	0	1.61835e-08	1.44274e-08
SDPG_09073259365	ENSRNOG00000013557	SDPL_09073259365	Lancl1	-0.376537	2.20231e-11	8.32558e-08	0	4.60782e-09	1.53891e-09
SDPG_14083611683	ENSRNOG00000006575	SDPL_14083611683	Ccdc96	0.843532	2.22665e-11	8.38558e-08	0	3.65267e-09	1.42632e-08
SDPG_03118957042	ENSRNOG00000000172	SDPL_03118957042	Sqrdl	-0.528269	2.40481e-11	9.02223e-08	0.0001	5.16484e-09	3.60148e-09
SDPG_04007780467	ENSRNOG00000010517	SDPL_04007780467	Fam126a	-0.312682	2.43053e-11	9.0843e-08	0	1.55308e-08	6.68816e-08
SDPG_03003305366	ENSRNOG00000022312	SDPL_03003305366	Lrsam1	-0.70299	2.44568e-11	9.08693e-08	0.0001	6.89152e-09	3.05956e-08
SDPG_04151113577	ENSRNOG00000037206	SDPL_04151113577	Ccdc77	0.376106	2.44984e-11	9.08693e-08	0	8.50535e-08	2.47966e-08
SDPG_11073200257	ENSRNOG00000001711	SDPL_11073200257	Hrasls	-0.550411	2.45875e-11	9.08693e-08	0	4.78018e-09	6.46753e-09
SDPG_20001983134	ENSRNOG00000038999	SDPL_20001983134	RT1-A1	-0.660907	2.52596e-11	9.30061e-08	0.0001	5.38221e-09	3.24391e-09
SDPG_01087600408	ENSRNOG00000019962	SDPL_01087600408	Sars2	-0.304047	2.58027e-11	9.43894e-08	0.0001	7.37198e-09	2.07182e-08
SDPG_01203497730	ENSRNOG00000039730	SDPL_01203497730	Orai3	-0.470123	2.58259e-11	9.43894e-08	0	1.62689e-08	2.05908e-09
SDPG_10014379421	ENSRNOG00000005418	SDPL_10014379421	Trap1	0.265592	2.60294e-11	9.47835e-08	0	9.00571e-09	1.42428e-08
SDPG_06008097834	ENSRNOG00000025899	SDPL_06008097834	Thada	0.194602	2.64157e-11	9.58379e-08	0	5.37873e-09	2.45319e-09
SDPG_17005783218	ENSRNOG00000018651	SDPL_17005783218	Agtpbp1	-0.273958	2.69252e-11	9.73296e-08	0	3.33125e-09	6.02273e-09
SDPG_08008720873	ENSRNOG00000010999	SDPL_08008720873	Cep295	0.789778	2.76371e-11	9.95397e-08	0.0001	5.62911e-09	1.48099e-09
SDPG_04000102881	ENSRNOG00000010517	SDPL_04000102881	Fam126a	-0.32125	2.80119e-11	1.00161e-07	0	1.80262e-08	7.37419e-08
SDPG_05121947374	ENSRNOG00000007214	SDPL_05121947374	Oma1	-0.33038	2.79675e-11	1.00161e-07	0	2.34788e-09	2.5771e-09
SDPG_03095544018	ENSRNOG00000022710	SDPL_03095544018	Prrg4	0.916729	2.82389e-11	1.00249e-07	0	2.03624e-08	1.42297e-08
SDPG_10098869726	ENSRNOG00000004147	SDPL_10098869726	Abca8a	0.363515	2.82263e-11	1.00249e-07	0	4.53509e-08	4.80749e-08
SDPG_03009233002	ENSRNOG00000009951	SDPL_03009233002	Aif1l	0.847968	2.8644e-11	1.00964e-07	0	9.71698e-09	2.08724e-08
SDPG_04092685114	ENSRNOG00000014090	SDPL_04092685114	Retsat	-0.899351	2.85468e-11	1.00964e-07	0	1.8894e-08	1.57558e-08
SDPG_20007282548	ENSRNOG00000000860	SDPL_20007282548	Vwa7	1.10061	2.93019e-11	1.02916e-07	0.0003	4.88142e-09	1.57839e-09
SDPG_02170723274	ENSRNOG00000061118	SDPL_02170723274	AABR07012047.1	0.548869	3.07759e-11	1.07423e-07	0	1.03037e-08	5.81455e-09
SDPG_20025298001	ENSRNOG00000000386	SDPL_20025298001	Pbld1	1.16491	3.0802e-11	1.07423e-07	0	6.20424e-09	2.80079e-08
SDPG_05029503648	ENSRNOG00000008580	SDPL_05029503648	Nbn	-0.185245	3.18219e-11	1.10591e-07	0	6.32944e-10	1.68373e-10
SDPG_02225955476	ENSRNOG00000022636	SDPL_02225955476	Alpk1	-0.453329	3.21321e-11	1.11278e-07	0	5.65247e-09	1.35046e-09
SDPG_02229263750	ENSRNOG00000022636	SDPL_02229263750	Alpk1	-0.463396	3.22889e-11	1.11431e-07	0	3.55558e-08	2.09048e-08
SDPG_01187480380	ENSRNOG00000019960	SDPL_01187480380	Ino80e	0.396528	3.34077e-11	1.14892e-07	0.0003	1.04129e-08	4.67735e-09
SDPG_01226916691	ENSRNOG00000047349	SDPL_01226916691	Ms4a6c	-0.970879	3.39305e-11	1.16287e-07	0	1.1279e-08	8.46181e-10
SDPG_03091868515	ENSRNOG00000008663	SDPL_03091868515	Nat10	-0.176889	3.4297e-11	1.17137e-07	0	6.89057e-09	1.492e-09
SDPG_12029451384	ENSRNOG00000000923	SDPL_12029451384	Cct6a	-0.256387	3.53853e-11	1.20439e-07	0.0001	8.63243e-08	5.67717e-09
SDPG_01015660288	ENSRNOG00000060603	SDPL_01015660288	Nhsl1	-0.317159	3.63309e-11	1.23234e-07	0	2.30987e-08	1.57599e-08
SDPG_12000485509	ENSRNOG00000050169	SDPL_12000485509	Pet100	0.47124	3.64577e-11	1.23242e-07	0.0002	1.05192e-08	1.8025e-07
SDPG_05073171685	ENSRNOG00000010593	SDPL_05073171685	Ctnnal1	0.230985	3.68558e-11	1.24164e-07	0	1.04991e-09	8.15866e-10
SDPG_05139647877	ENSRNOG00000014762	SDPL_05139647877	Ppie	-0.190109	3.78767e-11	1.27171e-07	0	2.3756e-07	2.20599e-07
SDPG_14007993417	ENSRNOG00000002134	SDPL_14007993417	LOC498435	0.739955	3.83234e-11	1.28236e-07	0	7.36048e-09	1.36511e-08
SDPG_11029121104	ENSRNOG00000001701	SDPL_11029121104	Cbr3	-0.967737	3.97584e-11	1.3259e-07	0	6.46525e-08	6.36301e-08
SDPG_05152073304	ENSRNOG00000016937	SDPL_05152073304	Mtfr1l	-0.23038	4.34548e-11	1.4443e-07	0.0001	8.22271e-09	5.27908e-09
SDPG_01226157950	ENSRNOG00000021338	SDPL_01226157950	Tmem132a	0.220199	4.60031e-11	1.52389e-07	0	5.82398e-09	5.82752e-09
SDPG_08036047511	ENSRNOG00000060379	SDPL_08036047511	Foxred1	-0.2193	4.70914e-11	1.55474e-07	0	8.71603e-09	4.24857e-08
SDPG_03072334984	ENSRNOG00000021513	SDPL_03072334984	Rtn4rl2	1.07759	4.76113e-11	1.56318e-07	0	7.22568e-09	5.67653e-09
SDPG_07011342497	ENSRNOG00000039858	SDPL_07011342497	Mfsd12	0.479613	4.76627e-11	1.56318e-07	0	2.72079e-09	1.68518e-09
SDPG_07119493265	ENSRNOG00000006440	SDPL_07119493265	Ift27	-0.348514	4.81735e-11	1.57472e-07	0	8.15285e-09	5.34475e-09
SDPG_15084253305	ENSRNOG00000060775	SDPL_15084253305	Lmo7	-0.244577	4.97697e-11	1.61945e-07	0	2.87629e-08	4.12058e-08
SDPG_19052800971	ENSRNOG00000014461	SDPL_19052800971	Galns	-0.463411	4.9869e-11	1.61945e-07	0	8.63243e-08	5.58289e-08
SDPG_02198979964	ENSRNOG00000021216	SDPL_02198979964	Pex11b	-0.171099	5.24054e-11	1.69626e-07	0	4.6107e-08	3.93212e-08
SDPG_03089875903	ENSRNOG00000022710	SDPL_03089875903	Prrg4	0.941897	5.35634e-11	1.72809e-07	0.0001	1.3556e-08	5.26206e-09
SDPG_05079925141	ENSRNOG00000001700	SDPL_05079925141	Dfnb31	0.26362	5.4151e-11	1.74138e-07	0	2.27429e-08	5.28499e-08
SDPG_06065442243	ENSRNOG00000006986	SDPL_06065442243	RGD1304624	-0.430964	5.43747e-11	1.74291e-07	0.0001	2.91959e-08	3.02e-08
SDPG_04113752163	ENSRNOG00000013712	SDPL_04113752163	Tex261	-0.214322	5.67889e-11	1.81442e-07	0	2.18634e-07	1.56033e-07
SDPG_07119493265	ENSRNOG00000000186	SDPL_07119493265	Tst	0.444967	5.82652e-11	1.8556e-07	0	5.11865e-09	8.11065e-09
SDPG_02198979964	ENSRNOG00000018673	SDPL_02198979964	Sec22b	-0.199861	5.90208e-11	1.87365e-07	0	2.27753e-08	2.33157e-08
SDPG_02240313957	ENSRNOG00000052247	SDPL_02240313957	Manba	0.307554	6.19487e-11	1.96031e-07	0	1.08865e-08	4.93516e-09
SDPG_20007282548	ENSRNOG00000000470	SDPL_20007282548	Vps52	0.335222	6.22897e-11	1.96482e-07	0.0002	5.71353e-09	4.55745e-09
SDPG_17034283911	ENSRNOG00000017577	SDPL_17034283911	Bphl	0.474305	6.38679e-11	2.00821e-07	0.0001	5.65315e-09	2.69021e-09
SDPG_20005803704	ENSRNOG00000030712	SDPL_20005803704	RT1-A2	-1.76362	6.63143e-11	2.07853e-07	0.0002	1.1587e-08	2.98083e-09
SDPG_06065442243	ENSRNOG00000004198	SDPL_06065442243	Stxbp6	0.616752	6.74548e-11	2.10761e-07	0.0001	2.31136e-08	2.31684e-08
SDPG_01082661614	ENSRNOG00000019416	SDPL_01082661614	Zfp94	-0.402145	6.7857e-11	2.11351e-07	0.0001	1.80262e-08	1.16184e-08
SDPG_07135688048	ENSRNOG00000005965	SDPL_07135688048	Irak4	-0.343115	6.87233e-11	2.13378e-07	0	1.76145e-08	3.84668e-08
SDPG_04151113577	ENSRNOG00000011905	SDPL_04151113577	Atp6v1e1	0.256243	6.98732e-11	2.15597e-07	0.0001	2.64579e-08	2.27262e-08
SDPG_20029565074	ENSRNOG00000061835	SDPL_20029565074	AABR07044980.1	0.621708	6.97394e-11	2.15597e-07	0	3.93503e-09	4.82695e-09
SDPG_09112155336	ENSRNOG00000025527	SDPL_09112155336	Mtcl1	0.488228	7.06385e-11	2.17281e-07	0	1.8832e-08	2.01778e-08
SDPG_10010184638	ENSRNOG00000016545	SDPL_10010184638	Ift140	0.393436	7.18589e-11	2.19671e-07	0	2.09016e-08	3.0045e-08
SDPG_17034283911	ENSRNOG00000017962	SDPL_17034283911	Serpinb6	-0.29501	7.16856e-11	2.19671e-07	0.0001	1.27007e-08	4.94315e-09
SDPG_01191696518	ENSRNOG00000018462	SDPL_01191696518	Rabep2	-0.354414	7.24167e-11	2.20695e-07	0	9.55473e-09	8.00027e-09
SDPG_10091852002	ENSRNOG00000003905	SDPL_10091852002	Nsf	-0.214147	7.27694e-11	2.2109e-07	0	2.19633e-07	9.57098e-08
SDPG_02230264147	ENSRNOG00000057470	SDPL_02230264147	Pla2g12a	0.240967	7.44271e-11	2.25434e-07	0	2.90264e-08	1.26583e-08
SDPG_02198046119	ENSRNOG00000018076	SDPL_02198046119	Fmo5	-0.523857	7.54519e-11	2.27148e-07	0	2.78994e-08	2.02254e-08
SDPG_04000102881	ENSRNOG00000012693	SDPL_04000102881	Pmpcb	-0.172747	7.52808e-11	2.27148e-07	0	4.08995e-09	2.45716e-08
SDPG_09022531163	ENSRNOG00000025691	SDPL_09022531163	Pla2g7	0.707841	7.56808e-11	2.27148e-07	0.0001	2.89249e-08	3.64511e-08
SDPG_20007282548	ENSRNOG00000056637	SDPL_20007282548	Abhd16a	0.300576	7.76004e-11	2.32206e-07	0.0001	1.33268e-08	4.57153e-09
SDPG_08074451684	ENSRNOG00000057867	SDPL_08074451684	Mns1	0.800479	7.84381e-11	2.34005e-07	0.0002	1.14194e-07	9.27075e-08
SDPG_10058128637	ENSRNOG00000004072	SDPL_10058128637	Myo1c	0.187857	7.96614e-11	2.36941e-07	0.0001	2.7254e-07	2.7577e-07
SDPG_02188558758	ENSRNOG00000016451	SDPL_02188558758	Cd1d1	0.581468	8.09419e-11	2.40029e-07	0.0001	1.35248e-08	1.19769e-08
SDPG_20026299817	ENSRNOG00000000386	SDPL_20026299817	Pbld1	1.13103	8.15469e-11	2.41101e-07	0	1.35248e-08	3.88412e-08
SDPG_02246070162	ENSRNOG00000043426	SDPL_02246070162	Ccbl2	0.272958	8.2665e-11	2.42957e-07	0	1.32393e-08	8.18981e-09
SDPG_18041320392	ENSRNOG00000059142	SDPL_18041320392	Dtwd2	0.411616	8.26025e-11	2.42957e-07	0	9.38235e-09	4.2705e-08
SDPG_08081165610	ENSRNOG00000057867	SDPL_08081165610	Mns1	0.77764	8.39392e-11	2.45972e-07	0.0002	1.17319e-07	1.14184e-07
SDPG_10091852002	ENSRNOG00000003108	SDPL_10091852002	Acbd4	-0.519491	8.48122e-11	2.47797e-07	0.0001	1.66148e-07	1.64673e-07
SDPG_01254669892	ENSRNOG00000019050	SDPL_01254669892	Ifit1	3.58147	8.51106e-11	2.47937e-07	0	2.164e-08	3.47815e-08
SDPG_16016854724	ENSRNOG00000013260	SDPL_16016854724	Calr3	-0.512842	8.84031e-11	2.56773e-07	0.0001	1.06405e-08	9.08824e-09
SDPG_02188558758	ENSRNOG00000012393	SDPL_02188558758	S100a13	0.263316	8.95804e-11	2.58676e-07	0	1.40608e-08	2.44697e-09
SDPG_12038877393	ENSRNOG00000001300	SDPL_12038877393	P2rx4	0.249657	8.93634e-11	2.58676e-07	0	1.10313e-08	5.51366e-09
SDPG_10036509611	ENSRNOG00000048174	SDPL_10036509611	Uqcrq	-0.31087	9.08911e-11	2.61698e-07	0.0002	1.05192e-08	8.24895e-09
SDPG_04063285470	ENSRNOG00000009734	SDPL_04063285470	Akr1b8	-0.319343	9.27135e-11	2.66171e-07	0	1.95041e-08	6.69442e-08
SDPG_20005803704	ENSRNOG00000000432	SDPL_20005803704	Fkbpl	0.342392	9.35632e-11	2.67834e-07	0.0002	1.53928e-08	3.83287e-09
SDPG_07077269449	ENSRNOG00000004660	SDPL_07077269449	Fzd6	-0.321699	9.88079e-11	2.82033e-07	0	1.24696e-09	9.12693e-09
SDPG_10038817035	ENSRNOG00000048174	SDPL_10038817035	Uqcrq	-0.326501	1.02964e-10	2.93052e-07	0.0002	1.77367e-08	1.80716e-08
SDPG_07144074854	ENSRNOG00000015320	SDPL_07144074854	Atp5g2	-0.199064	1.03556e-10	2.93119e-07	0	4.01652e-09	4.31661e-09
SDPG_09049833955	ENSRNOG00000023576	SDPL_09049833955	RGD1305645	1.51792	1.0358e-10	2.93119e-07	0.0001	1.84402e-08	1.80716e-08
SDPG_04078786410	ENSRNOG00000008234	SDPL_04078786410	Lrrc61	0.541019	1.0724e-10	3.02612e-07	0.0003	1.44531e-07	1.26683e-07
SDPG_10013618449	ENSRNOG00000045989	SDPL_10013618449	LOC287167	-2.95304	1.09836e-10	3.09058e-07	0.0002	2.13188e-08	3.88009e-08
SDPG_01141946930	ENSRNOG00000017311	SDPL_01141946930	Me3	-0.228754	1.12691e-10	3.15844e-07	0.0001	1.61835e-08	4.32086e-08
SDPG_17028067750	ENSRNOG00000017577	SDPL_17028067750	Bphl	0.471665	1.12886e-10	3.15844e-07	0.0001	1.0855e-08	1.04935e-08
SDPG_14030709478	ENSRNOG00000002144	SDPL_14030709478	Exoc1	-0.138449	1.14721e-10	3.20075e-07	0.0001	7.01983e-08	5.97715e-08
SDPG_03120897279	ENSRNOG00000000172	SDPL_03120897279	Sqrdl	-0.53563	1.19511e-10	3.32502e-07	0.0002	1.18771e-08	7.97321e-09
SDPG_14003195711	ENSRNOG00000059010	SDPL_14003195711	Rnf212	-2.00475	1.20784e-10	3.35102e-07	0.0001	2.59902e-08	3.08838e-08
SDPG_01189119261	ENSRNOG00000059503	SDPL_01189119261	AABR07005596.1	-0.65357	1.22816e-10	3.39789e-07	0	2.01527e-08	1.04549e-08
SDPG_17013784793	ENSRNOG00000018122	SDPL_17013784793	Tspan17	-0.532874	1.23639e-10	3.41111e-07	0.0001	1.89401e-08	1.82009e-08
SDPG_05151458131	ENSRNOG00000032994	SDPL_05151458131	Myom3	0.714409	1.24147e-10	3.41564e-07	0	1.9316e-09	2.05908e-09
SDPG_02000369303	ENSRNOG00000030237	SDPL_02000369303	Cox7c	0.217396	1.24556e-10	3.4174e-07	0	1.75008e-08	1.65132e-08
SDPG_03009233002	ENSRNOG00000006916	SDPL_03009233002	Sardh	-0.311388	1.25105e-10	3.42297e-07	0	1.06853e-07	6.4713e-07
SDPG_01173602798	ENSRNOG00000019497	SDPL_01173602798	Mrpl17	0.162147	1.25805e-10	3.43263e-07	0	1.00495e-07	1.52593e-07
SDPG_14083611683	ENSRNOG00000005016	SDPL_14083611683	Tmed4	0.150095	1.28951e-10	3.50881e-07	0	1.59974e-08	5.7667e-08
SDPG_02013863017	ENSRNOG00000030237	SDPL_02013863017	Cox7c	0.219772	1.31799e-10	3.57649e-07	0	2.01527e-08	1.81218e-08
SDPG_03110572368	ENSRNOG00000000172	SDPL_03110572368	Sqrdl	-0.505472	1.33255e-10	3.5933e-07	0.0002	2.01527e-08	1.74895e-08
SDPG_06099149354	ENSRNOG00000010650	SDPL_06099149354	Plekhh1	-0.509743	1.33317e-10	3.5933e-07	0	4.70358e-08	2.66195e-08
SDPG_20034194744	ENSRNOG00000061544	SDPL_20034194744	Spock2	0.523894	1.33507e-10	3.5933e-07	0	2.00991e-08	2.38474e-08
SDPG_06047342667	ENSRNOG00000009039	SDPL_06047342667	Trappc12	-0.145212	1.34213e-10	3.6025e-07	0	1.42812e-07	1.06998e-07
SDPG_10008648774	ENSRNOG00000002610	SDPL_10008648774	Carhsp1	0.247395	1.36359e-10	3.65022e-07	0	1.16302e-07	1.59218e-07
SDPG_20008456847	ENSRNOG00000050210	SDPL_20008456847	RT1-CE10	-0.844484	1.40886e-10	3.76125e-07	0.0002	2.15397e-08	1.94327e-08
SDPG_02198046119	ENSRNOG00000061118	SDPL_02198046119	AABR07012047.1	0.54088	1.41972e-10	3.78005e-07	0	5.07478e-08	4.90275e-08
SDPG_12031601518	ENSRNOG00000000893	SDPL_12031601518	Tmem248	-0.184215	1.42814e-10	3.79227e-07	0	1.52651e-07	1.48568e-07
SDPG_03167505835	ENSRNOG00000017843	SDPL_03172828535	Polr3k	-0.35226	1.44035e-10	3.81446e-07	0.0002	2.13188e-08	3.01518e-08
SDPG_11088199092	ENSRNOG00000001861	SDPL_11088199092	Ydjc	0.444382	1.46931e-10	3.88077e-07	0	3.29201e-08	4.10672e-08
SDPG_10099959193	ENSRNOG00000004147	SDPL_10099959193	Abca8a	0.360188	1.49077e-10	3.92699e-07	0	2.31122e-07	3.19212e-07
SDPG_01264810423	ENSRNOG00000019807	SDPL_01264810423	Sufu	-0.20404	1.51947e-10	3.98215e-07	0	4.47931e-08	2.66024e-08
SDPG_08113709929	ENSRNOG00000020833	SDPL_08113709929	Cspg5	0.498781	1.51975e-10	3.98215e-07	0	2.23512e-08	2.68761e-08
SDPG_02012895182	ENSRNOG00000030237	SDPL_02012895182	Cox7c	0.216947	1.52485e-10	3.98497e-07	0	1.95981e-08	9.43002e-09
SDPG_12045364423	ENSRNOG00000028584	SDPL_12045364423	Alkbh2	0.284469	1.53741e-10	4.00721e-07	0	1.94626e-08	2.07089e-08
SDPG_17010227686	ENSRNOG00000053948	SDPL_17010227686	AABR07026969.1	-0.262896	1.57642e-10	4.08974e-07	0	5.82356e-09	1.87148e-09
SDPG_19015813645	ENSRNOG00000003747	SDPL_19015813645	Asna1	-0.423596	1.57733e-10	4.08974e-07	0	6.19549e-08	7.10571e-08
SDPG_07000973999	ENSRNOG00000060337	SDPL_08129278875	Exosc7	-0.192309	1.59082e-10	4.11394e-07	0.0001	2.31136e-08	3.02053e-08
SDPG_03009805651	ENSRNOG00000059168	SDPL_03009805651	AC115341.2	-0.432176	1.61275e-10	4.15979e-07	0	2.88067e-08	2.18652e-08
SDPG_15055695726	ENSRNOG00000025239	SDPL_15055695726	Nudt15	-0.31523	1.62561e-10	4.17125e-07	0	1.48543e-08	1.95305e-08
SDPG_19052778050	ENSRNOG00000017654	SDPL_19052778050	Emc8	-0.148472	1.62176e-10	4.17125e-07	0	7.44577e-08	9.56585e-08
SDPG_01218329737	ENSRNOG00000020702	SDPL_01218329737	Cyb561a3	0.377754	1.65214e-10	4.2156e-07	0	2.36244e-08	2.21028e-08
SDPG_08023876027	ENSRNOG00000020659	SDPL_08023876027	Mrpl4	-0.385885	1.65566e-10	4.2156e-07	0.0006	1.84398e-08	2.69021e-09
SDPG_10016299283	ENSRNOG00000045989	SDPL_10016299283	LOC287167	-2.94082	1.64845e-10	4.2156e-07	0.0002	1.32959e-08	5.69424e-09
SDPG_02225298116	ENSRNOG00000011929	SDPL_02225298116	Abcd3	-0.225811	1.67429e-10	4.25211e-07	0	1.04389e-06	1.5799e-06
SDPG_09055115950	ENSRNOG00000023576	SDPL_09055115950	RGD1305645	1.52774	1.68953e-10	4.27983e-07	0.0001	2.74607e-08	2.6421e-08
SDPG_09096271986	ENSRNOG00000016470	SDPL_09096271986	Ndufa10	-0.191029	1.72669e-10	4.3628e-07	0	2.99988e-07	2.15798e-07
SDPG_18051127133	ENSRNOG00000013738	SDPL_18051127133	LOC100174910	0.742414	1.81959e-10	4.58583e-07	0.0001	2.73125e-08	9.25417e-08
SDPG_06054031863	ENSRNOG00000005096	SDPL_06054031863	Bzw2	-0.176891	1.855e-10	4.6632e-07	0	1.71251e-08	5.37165e-08
SDPG_08118547217	ENSRNOG00000037167	SDPL_08118547217	Rtp3	-0.683132	1.86261e-10	4.67049e-07	0.0001	3.48693e-08	3.47299e-08
SDPG_20005803704	ENSRNOG00000050210	SDPL_20005803704	RT1-CE10	-0.818779	1.88005e-10	4.70232e-07	0.0002	2.65476e-08	2.05232e-08
SDPG_02198046119	ENSRNOG00000021168	SDPL_02198046119	Anp32e	0.206266	1.95209e-10	4.87019e-07	0	5.79134e-08	5.48695e-08
SDPG_12017257163	ENSRNOG00000001435	SDPL_12017257163	Ssc4d	-0.37749	1.97238e-10	4.90844e-07	0	1.60433e-07	1.27255e-07
SDPG_15054745921	ENSRNOG00000022760	SDPL_15054745921	RGD1304929	1.75	1.98132e-10	4.91835e-07	0	2.79155e-08	3.08812e-08
SDPG_09068271711	ENSRNOG00000024345	SDPL_09068271711	Pard3b	-0.285389	1.99468e-10	4.93912e-07	0	1.41553e-08	1.6622e-08
SDPG_07120180528	ENSRNOG00000005614	SDPL_07120180528	Txn2	-0.346666	2.03008e-10	5.01424e-07	0.0001	9.84472e-09	1.44546e-08
SDPG_03009233002	ENSRNOG00000010477	SDPL_03009233002	Pomt1	-0.215159	2.05416e-10	5.05377e-07	0	2.90264e-08	5.80474e-08
SDPG_09068271711	ENSRNOG00000017340	SDPL_09068271711	Wdr12	-0.297308	2.05629e-10	5.05377e-07	0	1.02579e-08	1.04655e-08
SDPG_10006144935	ENSRNOG00000002610	SDPL_10006144935	Carhsp1	0.246331	2.06238e-10	5.0562e-07	0	2.09147e-07	1.45331e-07
SDPG_03014917973	ENSRNOG00000009196	SDPL_03014917973	Rc3h2	-0.812285	2.10169e-10	5.13985e-07	0.0001	1.93228e-08	7.94167e-08
SDPG_17054681717	ENSRNOG00000018110	SDPL_17054681717	Svil	0.308904	2.12529e-10	5.18476e-07	0	9.6437e-08	1.33289e-07
SDPG_05036659036	ENSRNOG00000007675	SDPL_05036659036	Gpr63	0.826238	2.14747e-10	5.226e-07	0.0001	1.75008e-08	1.32117e-08
SDPG_13080093944	ENSRNOG00000003620	SDPL_13080093944	Fmo3	1.34238	2.16036e-10	5.2445e-07	0	1.15694e-08	3.51972e-09
SDPG_10032640840	ENSRNOG00000060087	SDPL_10032640840	Adra1b	0.427839	2.21423e-10	5.34904e-07	0.0002	1.1448e-08	1.59976e-08
SDPG_11086790118	ENSRNOG00000001845	SDPL_11086790118	Top3b	-0.14155	2.21279e-10	5.34904e-07	0	4.18699e-08	5.7831e-08
SDPG_01023738072	ENSRNOG00000016371	SDPL_01023738072	Slc18b1	-0.394528	2.22749e-10	5.36798e-07	0.0001	2.17965e-08	1.59976e-08
SDPG_20029565074	ENSRNOG00000061544	SDPL_20029565074	Spock2	0.519902	2.24312e-10	5.39252e-07	0	2.31136e-08	2.79267e-08
SDPG_05154150781	ENSRNOG00000009422	SDPL_05154150781	Hmgcl	0.325307	2.27441e-10	5.45451e-07	0	2.08252e-08	1.98397e-08
SDPG_09078452823	ENSRNOG00000015511	SDPL_09078452823	Atic	-0.286293	2.30366e-10	5.49804e-07	0	1.0434e-08	2.17318e-09
SDPG_20007282548	ENSRNOG00000031090	SDPL_20007282548	RT1-CE7	0.815248	2.30165e-10	5.49804e-07	0.0001	3.13693e-08	1.29726e-08
SDPG_04122521115	ENSRNOG00000013712	SDPL_04122521115	Tex261	-0.208355	2.33122e-10	5.55044e-07	0.0001	1.89126e-07	1.75905e-07
SDPG_11088199092	ENSRNOG00000060045	SDPL_11088199092	Pi4ka	0.180262	2.39129e-10	5.6798e-07	0.0002	4.1227e-08	4.18066e-08
SDPG_14088295287	ENSRNOG00000004670	SDPL_14088295287	Ddx56	0.299187	2.42355e-10	5.74265e-07	0.0003	2.28994e-08	1.164e-07
SDPG_06104734589	ENSRNOG00000004556	SDPL_06104734589	Dcaf5	0.120547	2.45386e-10	5.8006e-07	0	1.24094e-07	1.4413e-07
SDPG_10008648774	ENSRNOG00000004461	SDPL_10008648774	Flywch2	0.888977	2.55326e-10	6.0212e-07	0	5.76695e-08	1.11357e-07
SDPG_08123120275	ENSRNOG00000010149	SDPL_08123120275	Cmc1	0.302208	2.5885e-10	6.0898e-07	0	5.79134e-08	3.23373e-08
SDPG_01187480380	ENSRNOG00000018761	SDPL_01187480380	Eif3c	-0.150624	2.59744e-10	6.09635e-07	0.0005	1.16251e-07	6.60803e-08
SDPG_03171565426	ENSRNOG00000027513	SDPL_03171565426	Rtel1	0.713476	2.71683e-10	6.36149e-07	0.0004	2.35431e-08	5.74955e-08
SDPG_09064180009	ENSRNOG00000015354	SDPL_09064180009	Aox1	0.773449	2.78887e-10	6.51477e-07	0	1.39946e-08	3.45361e-08
SDPG_08081165610	ENSRNOG00000010447	SDPL_08081165610	Tmod2	0.443336	2.87809e-10	6.70737e-07	0	8.2514e-07	3.92595e-07
SDPG_02198979964	ENSRNOG00000023851	SDPL_02198979964	Igsf3	0.190221	2.8911e-10	6.72187e-07	0	2.29585e-07	2.83602e-07
SDPG_05026156919	ENSRNOG00000016180	SDPL_05026156919	Pdp1	0.273249	2.94474e-10	6.81701e-07	0	1.54369e-08	1.19616e-08
SDPG_08036047511	ENSRNOG00000009993	SDPL_08036047511	Dcps	-0.167994	2.95267e-10	6.81701e-07	0	1.79673e-08	3.24899e-08
SDPG_10023753083	ENSRNOG00000060087	SDPL_10023753083	Adra1b	0.419542	2.95137e-10	6.81701e-07	0.0002	2.03115e-08	2.57238e-08
SDPG_06051413849	ENSRNOG00000008423	SDPL_06051413849	Gpr22	-0.505067	2.97427e-10	6.85091e-07	0	6.15554e-08	2.87498e-08
SDPG_01190851533	ENSRNOG00000059503	SDPL_01190851533	AABR07005596.1	-0.629411	2.98815e-10	6.86691e-07	0	4.03708e-08	1.04455e-08
SDPG_03006314843	ENSRNOG00000027867	SDPL_03006314843	Rexo4	-0.308065	3.01636e-10	6.91571e-07	0.0001	2.11718e-08	4.31485e-08
SDPG_03161162143	ENSRNOG00000015797	SDPL_03161162143	Neurl2	-0.261701	3.04247e-10	6.94343e-07	0	3.19328e-08	1.62151e-08
SDPG_08036047511	ENSRNOG00000012980	SDPL_08036047511	Hyls1	-0.441705	3.03547e-10	6.94343e-07	0.0001	3.80829e-08	8.41659e-08
SDPG_02113865961	ENSRNOG00000013313	SDPL_02113865961	Nceh1	0.160905	3.09176e-10	7.03969e-07	0	3.97467e-08	1.55523e-08
SDPG_02198046119	ENSRNOG00000016451	SDPL_02198046119	Cd1d1	0.573428	3.09907e-10	7.04015e-07	0.0001	3.95103e-08	3.68435e-08
SDPG_01157037041	ENSRNOG00000017311	SDPL_01157037041	Me3	-0.218386	3.12795e-10	7.0895e-07	0.0002	3.51986e-08	4.88731e-08
SDPG_01204518034	ENSRNOG00000018761	SDPL_01204518034	Eif3c	-0.142969	3.18619e-10	7.20501e-07	0.0006	1.39078e-07	9.44702e-08
SDPG_12017010699	ENSRNOG00000001448	SDPL_12017010699	Hip1	0.198916	3.19784e-10	7.21489e-07	0	9.74557e-07	8.57488e-07
SDPG_01267088943	ENSRNOG00000019807	SDPL_01267088943	Sufu	-0.201963	3.21402e-10	7.23491e-07	0	8.26086e-08	9.84415e-08
SDPG_06006464104	ENSRNOG00000025899	SDPL_06006464104	Thada	0.189838	3.23166e-10	7.25164e-07	0	2.15457e-08	5.05187e-09
SDPG_19055698938	ENSRNOG00000014461	SDPL_19055698938	Galns	-0.454677	3.2361e-10	7.25164e-07	0.0003	3.8269e-07	2.39646e-07
SDPG_15009122708	ENSRNOG00000005993	SDPL_15009122708	Oxsm	0.12553	3.24346e-10	7.25173e-07	0	4.17283e-08	3.84699e-08
SDPG_05151458131	ENSRNOG00000055344	SDPL_05151458131	Trnau1ap	0.112816	3.29905e-10	7.35941e-07	0	4.16914e-08	4.42692e-08
SDPG_10090923911	ENSRNOG00000003108	SDPL_10090923911	Acbd4	-0.512137	3.32814e-10	7.40761e-07	0.0001	4.94162e-07	3.35784e-07
SDPG_03009233002	ENSRNOG00000011295	SDPL_03009233002	Anapc2	-0.110942	3.3806e-10	7.5075e-07	0	1.99118e-07	6.43869e-07
SDPG_20000228780	ENSRNOG00000000432	SDPL_20000228780	Fkbpl	0.365265	3.40369e-10	7.54187e-07	0.0002	4.13824e-09	4.4009e-09
SDPG_01263966491	ENSRNOG00000015807	SDPL_01263966491	Pyroxd2	0.894494	3.46634e-10	7.64649e-07	0.0002	4.38373e-08	1.06935e-08
SDPG_03107394936	ENSRNOG00000007221	SDPL_03107394936	Dut	-0.2274	3.46093e-10	7.64649e-07	0.0002	4.38076e-08	4.11347e-08
SDPG_10086403261	ENSRNOG00000046493	SDPL_10086403261	Pnpo	0.468517	3.50618e-10	7.71718e-07	0.0002	1.38624e-06	1.33078e-06
SDPG_02198046119	ENSRNOG00000021176	SDPL_02198046119	Mtmr11	0.213792	3.51683e-10	7.72346e-07	0	1.19389e-08	2.97067e-09
SDPG_13090805535	ENSRNOG00000042929	SDPL_13090805535	LOC100361087	0.517499	3.53075e-10	7.73686e-07	0.0001	3.92482e-08	4.69602e-08
SDPG_07119493265	ENSRNOG00000016204	SDPL_07119493265	Lrrc24	-0.751406	3.53938e-10	7.73866e-07	0	4.52425e-08	5.37165e-08
SDPG_14084047701	ENSRNOG00000006575	SDPL_14084047701	Ccdc96	0.822406	3.63424e-10	7.92857e-07	0	3.45407e-08	6.14133e-08
SDPG_09018982650	ENSRNOG00000025691	SDPL_09018982650	Pla2g7	0.677129	3.6657e-10	7.97963e-07	0.0001	1.23986e-08	1.4987e-08
SDPG_17026440464	ENSRNOG00000013469	SDPL_17026440464	Txndc5	-0.146275	3.67598e-10	7.98446e-07	0	9.87092e-08	1.03988e-07
SDPG_01251771920	ENSRNOG00000019050	SDPL_01251771920	Ifit1	3.45495	3.75002e-10	8.12744e-07	0.0001	1.82213e-07	3.00417e-07
SDPG_14010722165	ENSRNOG00000002142	SDPL_14010722165	Cds1	-1.32179	3.78349e-10	8.18209e-07	0	1.57053e-07	1.8025e-07
SDPG_03011738301	ENSRNOG00000051470	SDPL_03011738301	Card9	1.5819	3.91952e-10	8.4578e-07	0	3.25004e-08	2.16874e-07
SDPG_02017087066	ENSRNOG00000029966	SDPL_02017087066	Xrcc4	0.205511	3.98537e-10	8.5812e-07	0	4.63201e-08	4.97131e-08
SDPG_10102145766	ENSRNOG00000002795	SDPL_10102145766	Cog1	0.132429	4.04054e-10	8.66231e-07	0	4.89947e-08	4.28305e-08
SDPG_20029565074	ENSRNOG00000000386	SDPL_20029565074	Pbld1	1.11219	4.03445e-10	8.66231e-07	0.0001	4.88935e-08	1.10254e-07
SDPG_02140827884	ENSRNOG00000013660	SDPL_02140827884	Cog6	-0.334586	4.05859e-10	8.66351e-07	0.0001	6.48755e-09	7.20189e-09
SDPG_20008456847	ENSRNOG00000030712	SDPL_20008456847	RT1-A2	-1.77968	4.05509e-10	8.66351e-07	0.0002	5.06929e-08	1.59976e-08
SDPG_07011342497	ENSRNOG00000006350	SDPL_07011342497	Tle6	1.0016	4.07965e-10	8.68975e-07	0.0001	4.93111e-08	4.42398e-08
SDPG_20040303787	ENSRNOG00000000605	SDPL_20040303787	Hs3st5	-0.659774	4.10737e-10	8.73001e-07	0	1.00448e-06	3.14144e-06
SDPG_02106804324	ENSRNOG00000013313	SDPL_02106804324	Nceh1	0.1593	4.14907e-10	8.79976e-07	0.0001	5.01317e-08	5.78927e-09
SDPG_15068697755	ENSRNOG00000009512	SDPL_15068697755	Esd	-0.153788	4.20943e-10	8.9087e-07	0	5.2255e-08	6.21802e-08
SDPG_01274576875	ENSRNOG00000016714	SDPL_01274576875	Nrap	-0.276641	4.22104e-10	8.91422e-07	0.0001	3.00067e-08	1.0583e-08
SDPG_15011027796	ENSRNOG00000039871	SDPL_15011027796	RGD1306063	0.279778	4.25951e-10	8.97632e-07	0.0004	4.11925e-08	4.32854e-08
SDPG_05149569756	ENSRNOG00000055344	SDPL_05149569756	Trnau1ap	0.112486	4.2837e-10	8.99135e-07	0	1.80262e-08	2.16762e-08
SDPG_07120180528	ENSRNOG00000016204	SDPL_07120180528	Lrrc24	-0.729148	4.28618e-10	8.99135e-07	0.0001	5.18292e-08	6.87337e-08
SDPG_20011858495	ENSRNOG00000001229	SDPL_20011858495	Col18a1	0.309865	4.29387e-10	8.99135e-07	0	5.18776e-08	1.21872e-07
SDPG_05133273659	ENSRNOG00000029333	SDPL_05133273659	Echdc2	1.74392	4.40092e-10	9.19607e-07	0.0002	3.16278e-07	3.03735e-07
SDPG_10038817035	ENSRNOG00000006943	SDPL_10038817035	Zcchc10	-0.278002	4.42181e-10	9.22027e-07	0	5.69336e-08	5.02044e-08
SDPG_11037999830	ENSRNOG00000027797	SDPL_11037999830	Nit2	-0.50875	4.43383e-10	9.2259e-07	0.0003	1.81657e-07	1.41629e-08
SDPG_20036111473	ENSRNOG00000000800	SDPL_20036111473	Man1a1	0.473491	4.47788e-10	9.29802e-07	0	5.52414e-08	1.05929e-07
SDPG_12036802276	ENSRNOG00000001035	SDPL_12036802276	Gtf2h3	-0.197134	4.51523e-10	9.35597e-07	0	1.29492e-07	4.96429e-08
SDPG_13045264025	ENSRNOG00000028072	SDPL_13045264025	Chit1	0.662112	4.5254e-10	9.35746e-07	0	9.47652e-08	7.73343e-08
SDPG_08091841618	ENSRNOG00000010694	SDPL_08091841618	Tpbg	-0.336036	4.54123e-10	9.37063e-07	0	2.92611e-07	1.85673e-07
SDPG_10088912115	ENSRNOG00000015787	SDPL_10088912115	P3h4	0.216031	4.55642e-10	9.38244e-07	0	1.42458e-06	1.29827e-06
SDPG_16069403558	ENSRNOG00000059911	SDPL_16069403558	RGD1560755	0.188965	4.58779e-10	9.42743e-07	0	5.68209e-08	4.1017e-08
SDPG_10062541525	ENSRNOG00000010673	SDPL_10062541525	Eral1	0.169422	4.60305e-10	9.43921e-07	0.0001	1.16229e-07	3.35966e-07
SDPG_05049742388	ENSRNOG00000007331	SDPL_05049742388	Rragd	-0.259491	4.7332e-10	9.68604e-07	0.0001	2.51956e-07	2.58621e-07
SDPG_19044411914	ENSRNOG00000051461	SDPL_19044411914	AABR07043829.2	0.253722	4.74843e-10	9.69717e-07	0.0001	4.52114e-08	3.67944e-08
SDPG_08043720242	ENSRNOG00000012980	SDPL_08043720242	Hyls1	-0.439466	4.77201e-10	9.72528e-07	0.0001	5.65034e-08	1.33462e-07
SDPG_05136379887	ENSRNOG00000029333	SDPL_05136379887	Echdc2	1.74212	4.81732e-10	9.79746e-07	0.0002	7.77078e-07	7.7606e-07
SDPG_10088912115	ENSRNOG00000046493	SDPL_10088912115	Pnpo	0.466813	4.83872e-10	9.82081e-07	0.0004	1.51998e-06	5.62308e-07
SDPG_03150844988	ENSRNOG00000018755	SDPL_03150844988	Acss2	-0.203515	4.87408e-10	9.87236e-07	0	5.97637e-08	7.73343e-08
SDPG_14007598797	ENSRNOG00000002134	SDPL_14007598797	LOC498435	0.715902	4.97192e-10	1.005e-06	0	5.80142e-08	8.23905e-08
SDPG_17005783218	ENSRNOG00000053948	SDPL_17005783218	AABR07026969.1	-0.260161	5.03063e-10	1.01273e-06	0	2.43698e-08	3.88569e-09
SDPG_20007282548	ENSRNOG00000038999	SDPL_20007282548	RT1-A1	-0.630792	5.02551e-10	1.01273e-06	0.0002	5.9363e-08	5.46997e-08
SDPG_01084221639	ENSRNOG00000019578	SDPL_01084221639	Rps16	-0.294487	5.07361e-10	1.01931e-06	0	2.26781e-08	3.4399e-08
SDPG_14080062330	ENSRNOG00000006575	SDPL_14080062330	Ccdc96	0.817408	5.10931e-10	1.02441e-06	0	2.78994e-08	5.35834e-08
SDPG_09065196347	ENSRNOG00000024345	SDPL_09065196347	Pard3b	-0.289672	5.21435e-10	1.04335e-06	0	2.90057e-08	3.55826e-08
SDPG_17013784793	ENSRNOG00000053948	SDPL_17013784793	AABR07026969.1	-0.259998	5.31235e-10	1.06082e-06	0	5.57614e-08	5.37165e-08
SDPG_20029565074	ENSRNOG00000033087	SDPL_20029565074	Cdh23	0.551913	5.44207e-10	1.08454e-06	0	1.93337e-08	2.48467e-08
SDPG_07119493265	ENSRNOG00000005614	SDPL_07119493265	Txn2	-0.35256	5.49572e-10	1.09303e-06	0.0003	1.95645e-08	1.23136e-08
SDPG_20001983134	ENSRNOG00000000799	SDPL_20001983134	Abcf1	-0.158681	5.6786e-10	1.12714e-06	0	1.24387e-09	1.13243e-09
SDPG_16008581696	ENSRNOG00000057367	SDPL_16008581696	Glud1	0.1288	5.70781e-10	1.13067e-06	0.0001	6.96456e-08	6.68816e-08
SDPG_01263966491	ENSRNOG00000012684	SDPL_01263966491	Bloc1s2	-0.421297	5.74905e-10	1.13175e-06	0.0004	2.96737e-08	1.26044e-08
SDPG_03118957042	ENSRNOG00000007221	SDPL_03118957042	Dut	-0.229841	5.75675e-10	1.13175e-06	0.0002	2.97874e-08	3.26273e-08
SDPG_05136394964	ENSRNOG00000037518	SDPL_05136394964	Hyi	-0.230475	5.76987e-10	1.13175e-06	0	1.61393e-06	1.50471e-06
SDPG_06069107232	ENSRNOG00000006986	SDPL_06069107232	RGD1304624	-0.411203	5.77037e-10	1.13175e-06	0.0001	6.74903e-07	6.66293e-07
SDPG_08014734281	ENSRNOG00000010999	SDPL_08014734281	Cep295	0.770895	5.7549e-10	1.13175e-06	0.0004	6.56244e-08	5.45237e-08
SDPG_20008550692	ENSRNOG00000000540	SDPL_20008550692	Btbd9	-0.200968	5.81525e-10	1.13829e-06	0.0001	5.76695e-08	3.01991e-09
SDPG_08105335025	ENSRNOG00000060723	SDPL_08105335025	Copb2	-0.106126	5.84047e-10	1.13873e-06	0	7.96248e-08	7.1014e-08
SDPG_10063626799	ENSRNOG00000005515	SDPL_10063626799	Rhbdl3	0.300204	5.83909e-10	1.13873e-06	0	6.54836e-08	2.84271e-07
SDPG_20029565074	ENSRNOG00000000800	SDPL_20029565074	Man1a1	0.454868	5.92934e-10	1.15379e-06	0	6.6713e-08	1.46702e-07
SDPG_07117465714	ENSRNOG00000000186	SDPL_07117465714	Tst	0.427038	6.03179e-10	1.17142e-06	0.0001	1.23307e-07	2.15961e-07
SDPG_12029451384	ENSRNOG00000001448	SDPL_12029451384	Hip1	0.192003	6.1547e-10	1.19295e-06	0.0001	2.03588e-07	5.90829e-07
SDPG_05046682971	ENSRNOG00000043105	SDPL_05046682971	Lyrm2	-0.189191	6.25063e-10	1.20888e-06	0	5.82626e-08	2.11956e-07
SDPG_08103126699	ENSRNOG00000060723	SDPL_08103126699	Copb2	-0.107801	6.26128e-10	1.20888e-06	0	8.58622e-08	4.03711e-08
SDPG_10103310161	ENSRNOG00000042825	SDPL_10103310161	Cd300le	-0.395748	6.28362e-10	1.21083e-06	0.0001	7.03905e-08	3.15473e-07
SDPG_19033172933	ENSRNOG00000012721	SDPL_19033172933	Ednra	0.292658	6.31319e-10	1.21417e-06	0	6.57726e-08	2.47447e-08
SDPG_01124785833	ENSRNOG00000024460	SDPL_01124785833	Tarsl2	0.248375	6.40548e-10	1.22846e-06	0.0001	7.33563e-08	6.67475e-08
SDPG_01211357474	ENSRNOG00000020736	SDPL_01211357474	Nadsyn1	0.212011	6.4123e-10	1.22846e-06	0.0001	7.09778e-08	7.05777e-08
SDPG_11038062564	ENSRNOG00000027797	SDPL_11038062564	Nit2	-0.506473	6.52871e-10	1.24834e-06	0.0003	4.96179e-07	2.20738e-07
SDPG_08110267194	ENSRNOG00000008459	SDPL_08110267194	Anapc13	-0.190725	6.54749e-10	1.24952e-06	0	5.42276e-07	5.19368e-07
SDPG_01057349976	ENSRNOG00000058436	SDPL_01057349976	AABR07001899.1	-2.12098	6.67432e-10	1.27128e-06	0.0002	1.82478e-08	1.64544e-08
SDPG_03009233002	ENSRNOG00000016033	SDPL_03009233002	Endog	-0.786301	6.86099e-10	1.30433e-06	0.0003	1.14249e-07	3.73683e-07
SDPG_10054035531	ENSRNOG00000026647	SDPL_10054035531	Cxcl16	-0.349999	7.00836e-10	1.32979e-06	0.0002	3.12581e-06	2.99521e-06
SDPG_06104734589	ENSRNOG00000010650	SDPL_06104734589	Plekhh1	-0.500428	7.10299e-10	1.34517e-06	0.0001	1.52795e-07	3.99005e-08
SDPG_14004845075	ENSRNOG00000056944	SDPL_14004845075	Arhgap24	-0.407283	7.20918e-10	1.36267e-06	0	6.47661e-08	8.23905e-08
SDPG_05036329637	ENSRNOG00000007675	SDPL_05036329637	Gpr63	0.824086	7.25578e-10	1.36887e-06	0.0001	4.27975e-08	3.12512e-08
SDPG_03009805651	ENSRNOG00000006916	SDPL_03009805651	Sardh	-0.310108	7.30046e-10	1.37468e-06	0	4.25458e-08	2.67766e-07
SDPG_01226916691	ENSRNOG00000020702	SDPL_01226916691	Cyb561a3	0.371496	7.38814e-10	1.38635e-06	0.0001	8.00681e-08	8.07651e-08
SDPG_12034604804	ENSRNOG00000001035	SDPL_12034604804	Gtf2h3	-0.195564	7.39922e-10	1.38635e-06	0	2.41479e-07	1.36093e-07
SDPG_20000228780	ENSRNOG00000000799	SDPL_20000228780	Abcf1	-0.166345	7.40445e-10	1.38635e-06	0	4.24536e-08	3.3544e-08
SDPG_08110011262	ENSRNOG00000012480	SDPL_08110011262	Pxylp1	0.378485	7.45519e-10	1.39322e-06	0.0001	1.99442e-07	2.1972e-07
SDPG_05033563749	ENSRNOG00000006328	SDPL_05033563749	Wwp1	-0.176443	7.47618e-10	1.39451e-06	0	1.04719e-08	1.148e-08
SDPG_10083752904	ENSRNOG00000009902	SDPL_10083752904	Lrrc46	-0.570885	7.58546e-10	1.41224e-06	0	8.55875e-08	4.44394e-08
SDPG_14024670036	ENSRNOG00000001912	SDPL_14024670036	Tecrl	-0.238305	7.72419e-10	1.43537e-06	0	3.40373e-07	3.27821e-07
SDPG_02201144290	ENSRNOG00000018673	SDPL_02201144290	Sec22b	-0.195744	7.78434e-10	1.44383e-06	0	1.53542e-07	1.52953e-07
SDPG_04114861174	ENSRNOG00000011617	SDPL_04114861174	Dguok	0.215146	7.97559e-10	1.47654e-06	0	1.38756e-06	1.10913e-06
SDPG_10010184638	ENSRNOG00000055314	SDPL_10010184638	Msrb1	0.302752	8.21699e-10	1.5184e-06	0	8.74411e-08	8.16672e-08
SDPG_14110371491	ENSRNOG00000042419	SDPL_14110371491	Acyp2	-0.300668	8.25796e-10	1.52312e-06	0	7.53972e-08	5.73096e-08
SDPG_14087416071	ENSRNOG00000004670	SDPL_14087416071	Ddx56	0.295023	8.28175e-10	1.52467e-06	0.0003	6.18937e-08	1.73873e-07
SDPG_02186129019	ENSRNOG00000025823	SDPL_02186129019	Rbm46	-1.51705	8.53674e-10	1.56723e-06	0.0001	9.65128e-08	8.77932e-08
SDPG_12021842372	ENSRNOG00000001442	SDPL_12021842372	Por	-0.347948	8.54454e-10	1.56723e-06	0.0003	2.36039e-07	2.01473e-07
SDPG_19040862540	ENSRNOG00000017500	SDPL_19040862540	Mtss1l	-0.326517	8.64199e-10	1.58217e-06	0.0001	8.50105e-08	9.3688e-08
SDPG_07117438419	ENSRNOG00000005614	SDPL_07117438419	Txn2	-0.350652	8.68205e-10	1.58657e-06	0.0003	3.5274e-08	3.16402e-08
SDPG_04155110364	ENSRNOG00000019219	SDPL_04155110364	Vamp1	0.523759	8.70129e-10	1.58716e-06	0.0002	6.57905e-08	7.02105e-08
SDPG_01190851533	ENSRNOG00000024530	SDPL_01190851533	Lyrm1	-0.408701	8.86525e-10	1.61409e-06	0.0003	7.06417e-07	1.2646e-06
SDPG_01213844784	ENSRNOG00000020736	SDPL_01213844784	Nadsyn1	0.211641	8.93679e-10	1.62413e-06	0.0001	9.34254e-08	9.10189e-08
SDPG_19024143524	ENSRNOG00000003747	SDPL_19024143524	Asna1	-0.395168	8.9887e-10	1.63058e-06	0.0002	2.38519e-07	2.89607e-07
SDPG_01084221639	ENSRNOG00000018390	SDPL_01084221639	Pld3	0.183464	9.08919e-10	1.64065e-06	0	9.72296e-08	3.02524e-07
SDPG_05135516500	ENSRNOG00000029333	SDPL_05135516500	Echdc2	1.7447	9.07848e-10	1.64065e-06	0.0005	1.12354e-06	9.21477e-07
SDPG_05148271277	ENSRNOG00000049326	SDPL_05148271277	Tmem234	0.403261	9.0939e-10	1.64065e-06	0	9.52938e-08	9.53879e-08
SDPG_07117438419	ENSRNOG00000016204	SDPL_07117438419	Lrrc24	-0.743063	9.21734e-10	1.65989e-06	0.0001	9.84469e-08	1.02026e-07
SDPG_04117379928	ENSRNOG00000046345	SDPL_04117379928	Rpn1	-0.118734	9.23534e-10	1.66012e-06	0	2.50022e-06	2.39523e-06
SDPG_02201144290	ENSRNOG00000023851	SDPL_02201144290	Igsf3	0.188916	9.39081e-10	1.68272e-06	0	1.3921e-06	8.77449e-07
SDPG_05072947661	ENSRNOG00000010593	SDPL_05072947661	Ctnnal1	0.221712	9.41208e-10	1.68272e-06	0	5.68348e-08	5.10224e-08
SDPG_08091841618	ENSRNOG00000028036	SDPL_08091841618	Adamts7	0.323479	9.41167e-10	1.68272e-06	0.0001	1.64803e-06	1.79298e-06
SDPG_01248857195	ENSRNOG00000016456	SDPL_01248857195	Il33	-0.632246	9.45536e-10	1.68703e-06	0.0001	9.90564e-08	9.77301e-08
SDPG_10088971412	ENSRNOG00000046493	SDPL_10088971412	Pnpo	0.463114	9.47021e-10	1.68703e-06	0.0005	1.56795e-06	1.5408e-06
SDPG_05135516500	ENSRNOG00000017233	SDPL_05135516500	Mmachc	-0.225866	9.52988e-10	1.69461e-06	0	1.59552e-07	9.07097e-08
SDPG_16045075285	ENSRNOG00000013215	SDPL_16045075285	Dctd	-0.484517	9.60178e-10	1.70433e-06	0	9.93296e-08	9.10189e-08
SDPG_01226916691	ENSRNOG00000020980	SDPL_01226916691	AABR07006278.1	-0.741716	9.64499e-10	1.70891e-06	0.0001	2.01303e-07	2.51023e-07
SDPG_02123072065	ENSRNOG00000007510	SDPL_02123072065	Bbs12	-0.429029	9.66205e-10	1.70891e-06	0	7.74742e-08	7.56479e-08
SDPG_16018691835	ENSRNOG00000042504	SDPL_16018691835	Zfp964	0.231302	9.68846e-10	1.71052e-06	0	4.43998e-07	2.70027e-07
SDPG_12012216681	ENSRNOG00000001101	SDPL_12012216681	Rnf216	-0.363126	9.75799e-10	1.71973e-06	0.0004	2.55625e-07	3.58998e-07
SDPG_09081150425	ENSRNOG00000019294	SDPL_09081150425	Stk16	0.113382	9.77965e-10	1.72049e-06	0.0002	1.00789e-07	9.3688e-08
SDPG_03000054231	ENSRNOG00000009951	SDPL_03000054231	Aif1l	0.674205	9.88883e-10	1.73115e-06	0.0001	6.93793e-11	1.16219e-10
SDPG_03118957042	ENSRNOG00000011652	SDPL_03118957042	Sppl2a	-0.42662	9.8927e-10	1.73115e-06	0.0004	1.04538e-07	3.32034e-08
SDPG_09081150425	ENSRNOG00000015511	SDPL_09081150425	Atic	-0.281552	9.87269e-10	1.73115e-06	0.0002	9.76989e-08	8.36762e-08
SDPG_02179847959	ENSRNOG00000020829	SDPL_02179847959	Them4	0.163722	1.02148e-09	1.78436e-06	0	1.06026e-07	1.09129e-07
SDPG_03110572368	ENSRNOG00000005006	SDPL_03110572368	Ndufaf1	-0.176827	1.07054e-09	1.86677e-06	0.0001	9.65149e-08	7.09244e-08
SDPG_18064203572	ENSRNOG00000028677	SDPL_18064203572	LOC361346	-0.599564	1.08033e-09	1.88053e-06	0.0003	2.44124e-07	1.78172e-07
SDPG_20037648036	ENSRNOG00000000546	SDPL_20037648036	Nt5dc1	-0.227504	1.08463e-09	1.8847e-06	0	1.17479e-07	1.19247e-07
SDPG_10108487315	ENSRNOG00000004430	SDPL_10108487315	Cep131	0.232525	1.09976e-09	1.90455e-06	0	2.95922e-07	5.1033e-07
SDPG_20010385126	ENSRNOG00000023109	SDPL_20010385126	Icoslg	-0.395999	1.0999e-09	1.90455e-06	0	7.79881e-08	1.13798e-07
SDPG_01203497730	ENSRNOG00000020411	SDPL_01203497730	Sec23ip	0.156669	1.16431e-09	2.01256e-06	0.0003	1.24208e-07	1.08318e-07
SDPG_01263966491	ENSRNOG00000025523	SDPL_01263966491	RGD1564887	0.552372	1.18603e-09	2.04655e-06	0.0004	3.70876e-07	2.81206e-07
SDPG_03070496717	ENSRNOG00000005039	SDPL_03070496717	Tfpi	0.207908	1.22255e-09	2.09859e-06	0	3.58877e-07	2.30368e-07
SDPG_10043302051	ENSRNOG00000002488	SDPL_10043302051	Galnt10	-0.289791	1.22183e-09	2.09859e-06	0	1.2568e-07	4.93066e-08
SDPG_19034846799	ENSRNOG00000020087	SDPL_19034846799	Zfp90	-0.310275	1.22081e-09	2.09859e-06	0	1.28755e-07	5.29771e-08
SDPG_06105396986	ENSRNOG00000004556	SDPL_06105396986	Dcaf5	0.118569	1.23195e-09	2.11107e-06	0	3.27442e-07	3.60178e-07
SDPG_08049636369	ENSRNOG00000016469	SDPL_08049636369	Fxyd2	-0.286209	1.2382e-09	2.11812e-06	0	4.58765e-07	2.93545e-07
SDPG_03009233002	ENSRNOG00000022312	SDPL_03009233002	Lrsam1	-0.651486	1.25236e-09	2.13864e-06	0.0004	1.60924e-08	1.10042e-07
SDPG_16018691835	ENSRNOG00000039528	SDPL_16018691835	Fam32a	-0.209012	1.25464e-09	2.13885e-06	0.0001	1.22625e-07	1.29453e-07
SDPG_01109976455	ENSRNOG00000024460	SDPL_01109976455	Tarsl2	0.259029	1.26662e-09	2.15556e-06	0.0003	1.33002e-07	1.08729e-07
SDPG_08034074388	ENSRNOG00000009850	SDPL_08034074388	St3gal4	-0.24933	1.27003e-09	2.15766e-06	0	7.55419e-08	1.18497e-08
SDPG_01264244559	ENSRNOG00000019807	SDPL_01264244559	Sufu	-0.200498	1.27489e-09	2.1622e-06	0	2.5113e-07	2.62739e-08
SDPG_02170695333	ENSRNOG00000025823	SDPL_02170695333	Rbm46	-1.5093	1.29293e-09	2.18684e-06	0.0002	1.16251e-07	9.38265e-09
SDPG_12014021255	ENSRNOG00000001101	SDPL_12014021255	Rnf216	-0.361855	1.29383e-09	2.18684e-06	0.0004	3.98072e-07	4.7247e-07
SDPG_20000228780	ENSRNOG00000000470	SDPL_20000228780	Vps52	0.346613	1.30007e-09	2.19365e-06	0.0006	8.56168e-09	7.85865e-09
SDPG_05149285730	ENSRNOG00000012989	SDPL_05149285730	Serinc2	-0.363817	1.3147e-09	2.21456e-06	0.0001	1.27126e-07	1.48568e-07
SDPG_09096271986	ENSRNOG00000016962	SDPL_09096271986	Neu2	-0.743182	1.35474e-09	2.27813e-06	0.0003	3.21103e-07	2.82177e-07
SDPG_10041940234	ENSRNOG00000002488	SDPL_10041940234	Galnt10	-0.297641	1.38264e-09	2.3211e-06	0	1.43126e-07	1.36037e-07
SDPG_12030848901	ENSRNOG00000000893	SDPL_12030848901	Tmem248	-0.179497	1.38589e-09	2.32262e-06	0.0001	9.10156e-07	8.76367e-07
SDPG_12000458277	ENSRNOG00000050169	SDPL_12000458277	Pet100	0.454106	1.39913e-09	2.34085e-06	0.0005	2.29214e-07	6.01883e-06
SDPG_01191696518	ENSRNOG00000020411	SDPL_01191696518	Sec23ip	0.156293	1.40963e-09	2.35445e-06	0.0003	1.4524e-07	1.43693e-07
SDPG_04179077448	ENSRNOG00000001842	SDPL_04179077448	Mrps35	-0.247884	1.41942e-09	2.36679e-06	0.0002	1.78561e-07	1.77411e-07
SDPG_12032184418	ENSRNOG00000000923	SDPL_12032184418	Cct6a	-0.24474	1.42354e-09	2.36967e-06	0.0003	2.53755e-06	2.46557e-06
SDPG_03009805651	ENSRNOG00000051470	SDPL_03009805651	Card9	1.55309	1.43132e-09	2.37465e-06	0	1.56138e-07	8.48701e-07
SDPG_10058128637	ENSRNOG00000026647	SDPL_10058128637	Cxcl16	-0.346942	1.43073e-09	2.37465e-06	0.0003	4.83646e-06	2.04388e-06
SDPG_08110011262	ENSRNOG00000060723	SDPL_08110011262	Copb2	-0.103776	1.43443e-09	2.37583e-06	0	1.62256e-07	1.84937e-07
SDPG_12013759444	ENSRNOG00000024277	SDPL_12013759444	Card11	-0.759865	1.46058e-09	2.4151e-06	0.0004	3.22113e-07	2.43826e-07
SDPG_04117384073	ENSRNOG00000046345	SDPL_04117384073	Rpn1	-0.118581	1.4836e-09	2.44908e-06	0	1.44914e-06	8.13696e-07
SDPG_05147149461	ENSRNOG00000049326	SDPL_05147149461	Tmem234	0.40539	1.49251e-09	2.45969e-06	0.0001	1.23305e-07	1.11184e-07
SDPG_01028044718	ENSRNOG00000014485	SDPL_01028044718	Pdcd6	0.194307	1.50633e-09	2.47834e-06	0	1.43675e-07	2.03125e-07
SDPG_02254055323	ENSRNOG00000009992	SDPL_02254055323	Rabggtb	-0.207352	1.52357e-09	2.49427e-06	0	9.19055e-08	9.4807e-08
SDPG_19015813645	ENSRNOG00000003682	SDPL_19015813645	Hook2	-0.356119	1.52224e-09	2.49427e-06	0	1.74396e-07	1.64952e-07
SDPG_19024805018	ENSRNOG00000003682	SDPL_19024805018	Hook2	-0.342674	1.52287e-09	2.49427e-06	0	3.223e-07	2.11069e-07
SDPG_04117384073	ENSRNOG00000015763	SDPL_04117384073	Cml3	-1.47079	1.52858e-09	2.49835e-06	0	2.84681e-07	3.10026e-07
SDPG_01216638891	ENSRNOG00000020736	SDPL_01216638891	Nadsyn1	0.209748	1.53618e-09	2.50664e-06	0.0001	1.05095e-07	1.03467e-07
SDPG_01015660288	ENSRNOG00000012322	SDPL_01015660288	Pex7	0.233647	1.54001e-09	2.50875e-06	0	1.82879e-06	1.64945e-06
SDPG_04077003536	ENSRNOG00000008234	SDPL_04077003536	Lrrc61	0.524563	1.62548e-09	2.64364e-06	0.0008	8.41789e-07	1.07891e-06
SDPG_05128861992	ENSRNOG00000008090	SDPL_05128861992	Txndc12	-0.30351	1.65783e-09	2.69183e-06	0.0004	1.72647e-06	1.49951e-06
SDPG_02158957201	ENSRNOG00000056128	SDPL_06086495451	Nemf	0.210163	1.72294e-09	2.79297e-06	0	2.61087e-07	2.64697e-07
SDPG_07052038674	ENSRNOG00000003772	SDPL_07052038674	Csrp2	-0.601032	1.73174e-09	2.80265e-06	0.0003	5.21757e-08	6.69237e-08
SDPG_01146407322	ENSRNOG00000017311	SDPL_01146407322	Me3	-0.221686	1.75543e-09	2.82253e-06	0.0003	1.1562e-07	3.01104e-07
SDPG_02182232685	ENSRNOG00000016451	SDPL_02182232685	Cd1d1	0.562923	1.75272e-09	2.82253e-06	0.0002	1.60319e-07	1.14967e-07
SDPG_10013618449	ENSRNOG00000004461	SDPL_10013618449	Flywch2	0.868922	1.75091e-09	2.82253e-06	0.0001	3.58021e-07	6.94184e-07
SDPG_10024811069	ENSRNOG00000003256	SDPL_10024811069	Ccng1	0.177256	1.74832e-09	2.82253e-06	0	6.92307e-08	6.59789e-08
SDPG_05050656645	ENSRNOG00000007331	SDPL_05050656645	Rragd	-0.258286	1.77211e-09	2.84473e-06	0.0004	7.16238e-07	3.03328e-07
SDPG_12040518867	ENSRNOG00000001300	SDPL_12040518867	P2rx4	0.241346	1.77782e-09	2.84929e-06	0	1.2209e-07	1.17981e-07
SDPG_01218329737	ENSRNOG00000020980	SDPL_01218329737	AABR07006278.1	-0.735975	1.78624e-09	2.85485e-06	0.0002	3.22113e-07	4.21637e-07
SDPG_08089793079	ENSRNOG00000009928	SDPL_08089793079	Bckdhb	-0.131513	1.78706e-09	2.85485e-06	0	6.60452e-07	6.43869e-07
SDPG_20001983134	ENSRNOG00000052795	SDPL_20001983134	Itpr3	-0.216928	1.79218e-09	2.85843e-06	0	1.66748e-07	1.39176e-07
SDPG_12017010699	ENSRNOG00000001442	SDPL_12017010699	Por	-0.354321	1.85876e-09	2.95985e-06	0.0003	5.89457e-06	5.61214e-06
SDPG_19020646670	ENSRNOG00000003682	SDPL_19020646670	Hook2	-0.355133	1.88664e-09	2.99943e-06	0	3.92301e-07	2.54556e-07
SDPG_02182700041	ENSRNOG00000025823	SDPL_02182700041	Rbm46	-1.50176	1.91022e-09	3.03205e-06	0.0002	1.84536e-07	1.76383e-07
SDPG_07119493265	ENSRNOG00000009884	SDPL_07119493265	Lgals1	-0.192106	1.91684e-09	3.03283e-06	0	3.55558e-08	2.03848e-08
SDPG_09098836069	ENSRNOG00000016470	SDPL_09098836069	Ndufa10	-0.185313	1.91673e-09	3.03283e-06	0.0003	2.0921e-06	9.43321e-07
SDPG_15018424495	ENSRNOG00000007378	SDPL_15018424495	Acox2	2.78436	1.93348e-09	3.05429e-06	0.0008	1.73524e-07	7.3917e-08
SDPG_01087600408	ENSRNOG00000019578	SDPL_01087600408	Rps16	-0.296047	1.97661e-09	3.11744e-06	0	1.38445e-07	1.92999e-07
SDPG_08014795917	ENSRNOG00000020659	SDPL_08014795917	Mrpl4	-0.374197	1.97975e-09	3.11744e-06	0.0006	2.60372e-07	9.78708e-08
SDPG_08074451684	ENSRNOG00000009106	SDPL_08074451684	C2cd4b	-1.37357	1.98324e-09	3.11797e-06	0.0003	3.75691e-06	1.98962e-06
SDPG_02225941924	ENSRNOG00000022636	SDPL_02225941924	Alpk1	-0.426082	2.07741e-09	3.26084e-06	0.0001	1.43362e-06	1.27751e-07
SDPG_08118665821	ENSRNOG00000020862	SDPL_08118665821	Ptpn23	-0.14522	2.09306e-09	3.28021e-06	0.0001	1.84792e-07	1.92546e-08
SDPG_17053256400	ENSRNOG00000018110	SDPL_17053256400	Svil	0.322665	2.10041e-09	3.28653e-06	0	2.01385e-07	2.73353e-08
SDPG_16062431824	ENSRNOG00000012329	SDPL_16062431824	Saraf	0.276503	2.15173e-09	3.36152e-06	0.0003	9.4483e-08	2.84319e-08
SDPG_09036767648	ENSRNOG00000018830	SDPL_09036767648	Aff3	-0.483233	2.16238e-09	3.36225e-06	0.0003	2.17338e-07	8.41114e-08
SDPG_11039674052	ENSRNOG00000027797	SDPL_11039674052	Nit2	-0.485224	2.15913e-09	3.36225e-06	0.0009	1.20407e-06	1.23415e-06
SDPG_13074089101	ENSRNOG00000005177	SDPL_13074089101	Tp53i3	0.381615	2.15764e-09	3.36225e-06	0.0006	3.20029e-07	3.33836e-07
SDPG_15105816864	ENSRNOG00000011969	SDPL_15105816864	Dock9	-0.259198	2.16961e-09	3.36821e-06	0	8.85917e-08	1.8632e-07
SDPG_06054031863	ENSRNOG00000004198	SDPL_06054031863	Stxbp6	0.585206	2.19016e-09	3.39478e-06	0.0001	3.59562e-07	2.70557e-07
SDPG_14087416071	ENSRNOG00000008716	SDPL_14087416071	Nefh	2.36801	2.20295e-09	3.40927e-06	0.0005	4.43998e-07	2.14656e-06
SDPG_01204518034	ENSRNOG00000039730	SDPL_01204518034	Orai3	-0.442845	2.21918e-09	3.42904e-06	0.0002	5.72288e-07	1.68532e-07
SDPG_04146029889	ENSRNOG00000021817	SDPL_04146029889	Irak2	-0.668388	2.23313e-09	3.43452e-06	0.0001	1.53134e-07	1.82749e-07
SDPG_06019714180	ENSRNOG00000007141	SDPL_06019714180	Preb	-0.111637	2.22827e-09	3.43452e-06	0	1.22638e-07	1.17693e-07
SDPG_08066825758	ENSRNOG00000011228	SDPL_08066825758	Layn	0.768948	2.23052e-09	3.43452e-06	0.0004	7.16238e-07	6.72274e-07
SDPG_17078828487	ENSRNOG00000017328	SDPL_17078828487	Pter	0.460313	2.24867e-09	3.45305e-06	0	1.99118e-07	3.37679e-07
SDPG_02182700041	ENSRNOG00000021216	SDPL_02182700041	Pex11b	-0.164047	2.25228e-09	3.45324e-06	0.0001	9.28975e-07	9.60885e-07
SDPG_08074451684	ENSRNOG00000054080	SDPL_08074451684	Cgnl1	-0.349018	2.26079e-09	3.46094e-06	0.0002	3.58449e-07	3.73903e-07
SDPG_07137542250	ENSRNOG00000053498	SDPL_07137542250	Dnajc22	-0.533243	2.26929e-09	3.46858e-06	0.0002	2.00305e-07	3.59944e-07
SDPG_10013618449	ENSRNOG00000002917	SDPL_10013618449	Sec14l5	-0.903497	2.28223e-09	3.48299e-06	0.0002	2.94034e-07	5.04477e-07
SDPG_14020064120	ENSRNOG00000001912	SDPL_14020064120	Tecrl	-0.235057	2.28915e-09	3.48817e-06	0	1.18357e-06	1.0566e-06
SDPG_01022614972	ENSRNOG00000016371	SDPL_01022614972	Slc18b1	-0.383674	2.30504e-09	3.50161e-06	0.0001	1.44485e-07	2.58633e-07
SDPG_06056817456	ENSRNOG00000005096	SDPL_06056817456	Bzw2	-0.173971	2.3033e-09	3.50161e-06	0.0003	4.03726e-08	1.21872e-07
SDPG_06038273787	ENSRNOG00000004449	SDPL_06038273787	E2f6	0.149406	2.33598e-09	3.52718e-06	0.0001	2.51632e-07	3.50167e-08
SDPG_08118665821	ENSRNOG00000020936	SDPL_08118665821	Nradd	-0.40912	2.33003e-09	3.52718e-06	0	2.01303e-07	2.16168e-07
SDPG_10008648774	ENSRNOG00000045989	SDPL_10008648774	LOC287167	-2.85034	2.33625e-09	3.52718e-06	0.0009	2.55295e-07	8.17418e-07
SDPG_10109484101	ENSRNOG00000036661	SDPL_10109484101	Rab40b	-0.312423	2.33437e-09	3.52718e-06	0	2.07727e-07	5.20645e-07
SDPG_18072520144	ENSRNOG00000043171	SDPL_18072520144	Hdhd2	-0.134108	2.33968e-09	3.52718e-06	0	1.43177e-07	1.45289e-07
SDPG_07083145664	ENSRNOG00000004660	SDPL_07083145664	Fzd6	-0.310813	2.37121e-09	3.56393e-06	0.0003	4.26072e-08	3.59971e-07
SDPG_16018691835	ENSRNOG00000022368	SDPL_16018691835	Ddx49	-0.134812	2.37125e-09	3.56393e-06	0	2.79498e-07	2.15961e-07
SDPG_14087416071	ENSRNOG00000051487	SDPL_14087416071	Kremen1	-0.189444	2.38222e-09	3.57499e-06	0	5.63222e-07	1.06435e-06
SDPG_20008241864	ENSRNOG00000000540	SDPL_20008241864	Btbd9	-0.189981	2.40503e-09	3.60377e-06	0.0001	1.5925e-07	1.2624e-08
SDPG_01160160591	ENSRNOG00000017311	SDPL_01160160591	Me3	-0.207066	2.43518e-09	3.64343e-06	0.0003	8.70948e-08	2.20738e-07
SDPG_09068287471	ENSRNOG00000024345	SDPL_09068287471	Pard3b	-0.27376	2.50135e-09	3.73679e-06	0	1.39538e-07	1.33652e-07
SDPG_01187480380	ENSRNOG00000020411	SDPL_01187480380	Sec23ip	0.161199	2.51837e-09	3.75654e-06	0.0003	2.37602e-07	2.45294e-07
SDPG_21014245407	ENSRNOG00000010208	SDPL_21014245407	Timp1	0.328556	2.5331e-09	3.77284e-06	0.0001	7.99028e-10	1.87696e-10
SDPG_07011750264	ENSRNOG00000008414	SDPL_07011750264	Bsg	0.262386	2.54826e-09	3.78972e-06	0.0001	2.03503e-07	2.40374e-07
SDPG_10008648774	ENSRNOG00000002876	SDPL_10008648774	Eef2kmt	0.492097	2.59113e-09	3.84769e-06	0	1.97446e-07	8.88254e-07
SDPG_01017843953	ENSRNOG00000015551	SDPL_01017843953	Fuca2	0.658846	2.61574e-09	3.86342e-06	0.0009	1.35999e-07	1.33652e-07
SDPG_07120180528	ENSRNOG00000000186	SDPL_07120180528	Tst	0.41448	2.61016e-09	3.86342e-06	0.0001	4.2362e-08	7.28141e-08
SDPG_10062541525	ENSRNOG00000004072	SDPL_10062541525	Myo1c	0.180474	2.61732e-09	3.86342e-06	0.0002	2.78234e-06	7.40992e-06
SDPG_10083768874	ENSRNOG00000009902	SDPL_10083768874	Lrrc46	-0.560754	2.60721e-09	3.86342e-06	0.0001	5.60933e-07	2.00462e-07
SDPG_13044663295	ENSRNOG00000004870	SDPL_13044663295	Dyrk3	-0.623299	2.62149e-09	3.86381e-06	0	2.28003e-07	1.03988e-07
SDPG_19052800971	ENSRNOG00000017654	SDPL_19052800971	Emc8	-0.142008	2.64353e-09	3.8905e-06	0	6.33867e-07	3.53645e-07
SDPG_11073200257	ENSRNOG00000001931	SDPL_11073200257	Fgf12	0.299817	2.64818e-09	3.89157e-06	0.0003	2.3923e-07	2.80123e-07
SDPG_05136379887	ENSRNOG00000008090	SDPL_05136379887	Txndc12	-0.300935	2.6717e-09	3.90999e-06	0.0004	3.92024e-06	4.29917e-06
SDPG_08070424475	ENSRNOG00000014602	SDPL_08070424475	Mtfmt	-0.141739	2.67256e-09	3.90999e-06	0	5.27926e-06	6.03636e-06
SDPG_14099759679	ENSRNOG00000004281	SDPL_14099759679	Cobl	0.411805	2.66779e-09	3.90999e-06	0	1.0268e-08	1.61217e-08
SDPG_10045791437	ENSRNOG00000048174	SDPL_10045791437	Uqcrq	-0.294023	2.70538e-09	3.95217e-06	0.0005	2.95864e-07	5.73096e-08
SDPG_03160638770	ENSRNOG00000015797	SDPL_03160638770	Neurl2	-0.255343	2.73773e-09	3.99354e-06	0	1.06026e-07	1.08801e-07
SDPG_07117438419	ENSRNOG00000006440	SDPL_07117438419	Ift27	-0.332961	2.77065e-09	4.02969e-06	0.0003	2.28831e-07	1.5386e-07
SDPG_18066729119	ENSRNOG00000028677	SDPL_18066729119	LOC361346	-0.592302	2.76933e-09	4.02969e-06	0.0004	4.31935e-06	5.18142e-06
SDPG_02219244785	ENSRNOG00000017744	SDPL_02219244785	Dram2	-0.157461	2.84366e-09	4.12304e-06	0	1.33128e-06	1.25108e-06
SDPG_04117384073	ENSRNOG00000011617	SDPL_04117384073	Dguok	0.20708	2.84352e-09	4.12304e-06	0	7.24013e-06	3.07135e-06
SDPG_17034283911	ENSRNOG00000017820	SDPL_17034283911	Nqo2	0.225202	2.84732e-09	4.12304e-06	0.0002	1.98132e-07	2.30894e-08
SDPG_07027153103	ENSRNOG00000027124	SDPL_07027153103	Tdg	0.17247	2.87442e-09	4.1562e-06	0	2.37602e-07	1.98657e-07
SDPG_04156752703	ENSRNOG00000019219	SDPL_04156752703	Vamp1	0.515717	2.9021e-09	4.19011e-06	0.0005	1.18502e-07	2.77587e-08
SDPG_16016854724	ENSRNOG00000022368	SDPL_16016854724	Ddx49	-0.134742	2.90752e-09	4.19183e-06	0	3.1293e-07	2.67882e-07
SDPG_05147149461	ENSRNOG00000012989	SDPL_05147149461	Serinc2	-0.366632	2.92434e-09	4.20994e-06	0.0003	1.92395e-07	1.88287e-07
SDPG_09078452823	ENSRNOG00000015774	SDPL_09078452823	Mreg	0.577117	2.93867e-09	4.22443e-06	0.0001	3.50788e-07	6.86051e-08
SDPG_14003195711	ENSRNOG00000000043	SDPL_14003195711	Idua	-0.220662	2.97238e-09	4.26479e-06	0.0001	7.45274e-08	2.06323e-07
SDPG_15055695726	ENSRNOG00000015054	SDPL_15055695726	Rcbtb2	-0.148942	2.97536e-09	4.26479e-06	0	2.3756e-07	1.0522e-07
SDPG_01215824951	ENSRNOG00000020736	SDPL_01215824951	Nadsyn1	0.20838	2.98311e-09	4.26972e-06	0.0001	2.44332e-07	1.77766e-07
SDPG_08007231557	ENSRNOG00000009506	SDPL_08007231557	Mre11a	0.223473	3.00212e-09	4.29073e-06	0.0002	2.45167e-07	1.79215e-07
SDPG_03139108660	ENSRNOG00000006077	SDPL_03139108660	Snx5	0.193012	3.01783e-09	4.30697e-06	0.0003	2.45221e-07	1.84646e-07
SDPG_06077364537	ENSRNOG00000006986	SDPL_06077364537	RGD1304624	-0.406291	3.03841e-09	4.33011e-06	0.0001	2.73806e-06	2.17401e-06
SDPG_05118384215	ENSRNOG00000007214	SDPL_05118384215	Oma1	-0.310101	3.04928e-09	4.33935e-06	0.0003	2.3923e-07	2.80325e-07
SDPG_18073789644	ENSRNOG00000013766	SDPL_18073789644	Acaa2	0.369889	3.05449e-09	4.34053e-06	0.0001	1.24156e-06	1.16809e-06
SDPG_05154150781	ENSRNOG00000016937	SDPL_05154150781	Mtfr1l	-0.225171	3.15938e-09	4.48315e-06	0.0006	4.82136e-07	2.75503e-07
SDPG_11068046355	ENSRNOG00000002255	SDPL_11068046355	Fam162a	-0.238945	3.16531e-09	4.48515e-06	0.0001	2.68254e-07	2.15961e-07
SDPG_08065229351	ENSRNOG00000011228	SDPL_08065229351	Layn	0.596133	3.17798e-09	4.49665e-06	0.0004	6.39097e-07	5.5029e-07
SDPG_03009233002	ENSRNOG00000027867	SDPL_03009233002	Rexo4	-0.294699	3.20282e-09	4.52535e-06	0.0003	2.33734e-07	9.69533e-07
SDPG_11028510948	ENSRNOG00000001701	SDPL_11028510948	Cbr3	-0.914844	3.21754e-09	4.53966e-06	0.0001	4.8726e-07	4.77589e-07
SDPG_01250796304	ENSRNOG00000019050	SDPL_01250796304	Ifit1	3.36385	3.22238e-09	4.54003e-06	0.0005	7.66106e-07	8.57918e-07
SDPG_12017257163	ENSRNOG00000000923	SDPL_12017257163	Cct6a	-0.246549	3.22757e-09	4.54088e-06	0.0004	3.38802e-06	1.64585e-06
SDPG_02023300066	ENSRNOG00000011032	SDPL_02023300066	Lhfpl2	-0.264754	3.26644e-09	4.57607e-06	0	2.64067e-07	7.31725e-08
SDPG_02198979964	ENSRNOG00000000095	SDPL_02198979964	Gpr89b	0.188061	3.26588e-09	4.57607e-06	0	4.01993e-07	5.5029e-07
SDPG_03150844988	ENSRNOG00000006077	SDPL_03150844988	Snx5	0.197101	3.25765e-09	4.57607e-06	0.0003	2.67579e-07	2.30368e-07
SDPG_09084846644	ENSRNOG00000015511	SDPL_09084846644	Atic	-0.280355	3.30278e-09	4.62043e-06	0.0002	2.39862e-07	1.90865e-07
SDPG_01255264361	ENSRNOG00000016833	SDPL_01255264361	Ide	-0.165402	3.33723e-09	4.66205e-06	0	3.09798e-07	1.23279e-07
SDPG_01079060469	ENSRNOG00000010731	SDPL_16045038624	Gpm6a	0.930095	3.35195e-09	4.66945e-06	0	8.30325e-07	2.57455e-07
SDPG_13081943244	ENSRNOG00000005177	SDPL_13081943244	Tp53i3	0.375043	3.3474e-09	4.66945e-06	0.0006	4.95306e-07	3.75156e-07
SDPG_09064180009	ENSRNOG00000017340	SDPL_09064180009	Wdr12	-0.300753	3.36799e-09	4.6852e-06	0	4.9393e-07	6.12612e-07
SDPG_14038141774	ENSRNOG00000058588	SDPL_14038141774	Nfxl1	-0.242515	3.40709e-09	4.73293e-06	0	1.11265e-07	1.00575e-07
SDPG_01012688961	ENSRNOG00000060603	SDPL_01012688961	Nhsl1	-0.301969	3.46391e-09	4.79773e-06	0.0005	4.47516e-07	2.87283e-07
SDPG_05139607949	ENSRNOG00000029333	SDPL_05139607949	Echdc2	1.75372	3.46826e-09	4.79773e-06	0.0009	2.0059e-06	1.47663e-06
SDPG_07142317156	ENSRNOG00000015320	SDPL_07142317156	Atp5g2	-0.187881	3.46698e-09	4.79773e-06	0.0001	1.81766e-08	2.52558e-09
SDPG_01215824951	ENSRNOG00000018137	SDPL_01215824951	Tubgcp2	-0.106641	3.51857e-09	4.85376e-06	0	3.09798e-07	1.13943e-07
SDPG_02182232685	ENSRNOG00000025823	SDPL_02182232685	Rbm46	-1.48949	3.51434e-09	4.85376e-06	0.0005	2.91513e-07	3.23794e-07
SDPG_06056817456	ENSRNOG00000004198	SDPL_06056817456	Stxbp6	0.589122	3.54187e-09	4.87234e-06	0.0002	5.88141e-07	5.1481e-07
SDPG_07120180528	ENSRNOG00000006440	SDPL_07120180528	Ift27	-0.322711	3.53891e-09	4.87234e-06	0.0004	2.28141e-07	1.49361e-07
SDPG_20005803704	ENSRNOG00000038999	SDPL_20005803704	RT1-A1	-0.608268	3.59835e-09	4.94316e-06	0.0002	2.84623e-07	2.61452e-07
SDPG_01211357474	ENSRNOG00000018137	SDPL_01211357474	Tubgcp2	-0.106364	3.6147e-09	4.95067e-06	0	1.38251e-07	1.23589e-07
SDPG_05136379887	ENSRNOG00000037518	SDPL_05136379887	Hyi	-0.224644	3.6188e-09	4.95067e-06	0	1.03406e-05	8.5685e-06
SDPG_07002428108	ENSRNOG00000039858	SDPL_07002428108	Mfsd12	0.460607	3.6152e-09	4.95067e-06	0.0005	5.30002e-08	2.82069e-08
SDPG_10006479089	ENSRNOG00000005418	SDPL_10006479089	Trap1	0.251377	3.64804e-09	4.98377e-06	0.0002	1.03011e-06	1.16372e-06
SDPG_03136383584	ENSRNOG00000006077	SDPL_03136383584	Snx5	0.19247	3.7009e-09	5.04903e-06	0.0003	2.72731e-07	2.14374e-07
SDPG_20009413579	ENSRNOG00000050210	SDPL_20009413579	RT1-CE10	-0.830078	3.7217e-09	5.07042e-06	0.0005	3.04414e-07	2.7577e-07
SDPG_02201144290	ENSRNOG00000018076	SDPL_02201144290	Fmo5	-0.505044	3.74815e-09	5.09944e-06	0.0001	6.41914e-07	9.01748e-07
SDPG_02170695333	ENSRNOG00000061118	SDPL_02170695333	AABR07012047.1	0.521184	3.77152e-09	5.11951e-06	0.0003	6.95579e-07	5.5029e-07
SDPG_10053921743	ENSRNOG00000004072	SDPL_10053921743	Myo1c	0.182554	3.77324e-09	5.11951e-06	0.0002	5.20182e-06	8.47703e-06
SDPG_09075755916	ENSRNOG00000013557	SDPL_09075755916	Lancl1	-0.347917	3.80057e-09	5.14954e-06	0.0003	1.9031e-07	2.32805e-08
SDPG_02053551541	ENSRNOG00000026842	SDPL_02053551541	Nnt	0.206431	3.81389e-09	5.16053e-06	0.0003	1.48801e-08	2.50507e-09
SDPG_03161162143	ENSRNOG00000012762	SDPL_03161162143	Zfp64	-0.165725	3.82133e-09	5.16354e-06	0.0003	2.96223e-07	6.21375e-07
SDPG_03150844988	ENSRNOG00000019330	SDPL_03150844988	Procr	-0.442502	3.92356e-09	5.29445e-06	0	1.52108e-07	4.53082e-07
SDPG_02179847959	ENSRNOG00000016451	SDPL_02179847959	Cd1d1	0.556807	3.94279e-09	5.31313e-06	0.0002	3.04237e-07	1.58416e-07
SDPG_08011032508	ENSRNOG00000024757	SDPL_08011032508	Endod1	-0.261799	3.94813e-09	5.31313e-06	0	3.04115e-07	2.42641e-07
SDPG_10026141740	ENSRNOG00000003256	SDPL_10026141740	Ccng1	0.176502	3.9554e-09	5.31569e-06	0	4.38076e-08	3.78655e-08
SDPG_20039670187	ENSRNOG00000000605	SDPL_20039670187	Hs3st5	-0.655427	3.97753e-09	5.33819e-06	0	4.00158e-06	7.92915e-06
SDPG_03057591448	ENSRNOG00000060690	SDPL_03057591448	AABR07052523.2	0.550942	3.98428e-09	5.34001e-06	0.0004	8.6098e-09	6.11245e-09
SDPG_01237469227	ENSRNOG00000061147	SDPL_01237469227	Fam189a2	0.180982	4.03183e-09	5.39644e-06	0.0002	9.13961e-07	4.60456e-07
SDPG_10032874058	ENSRNOG00000003244	SDPL_10032874058	Ltc4s	-0.635213	4.07892e-09	5.4521e-06	0.0001	2.08563e-07	2.11956e-07
SDPG_01082661614	ENSRNOG00000017468	SDPL_01082661614	Trappc6a	-0.373592	4.11075e-09	5.48725e-06	0.0008	2.72731e-07	1.45063e-07
SDPG_03120897279	ENSRNOG00000007221	SDPL_03120897279	Dut	-0.230632	4.19608e-09	5.59361e-06	0.0004	7.29752e-08	8.16672e-08
SDPG_10032640840	ENSRNOG00000003244	SDPL_10032640840	Ltc4s	-0.621102	4.21333e-09	5.60905e-06	0.0001	2.62042e-07	4.09848e-07
SDPG_11025092643	ENSRNOG00000001603	SDPL_11025092643	N6amt1	0.337403	4.39157e-09	5.83848e-06	0.0007	2.36685e-06	2.03532e-06
SDPG_10008648774	ENSRNOG00000002917	SDPL_10008648774	Sec14l5	-0.895239	4.45527e-09	5.91269e-06	0.0004	4.98263e-07	1.1714e-06
SDPG_14030274280	ENSRNOG00000002144	SDPL_14030274280	Exoc1	-0.133402	4.46833e-09	5.91269e-06	0.0006	1.70432e-06	1.73145e-06
SDPG_15019723275	ENSRNOG00000009481	SDPL_15019723275	Ddhd1	0.190835	4.46386e-09	5.91269e-06	0.0003	3.4452e-07	2.82986e-07
SDPG_20007282548	ENSRNOG00000000503	SDPL_20007282548	Ppard	0.200094	4.47126e-09	5.91269e-06	0	1.33268e-08	9.04079e-09
SDPG_04113313696	ENSRNOG00000013712	SDPL_04113313696	Tex261	-0.201808	4.48372e-09	5.92126e-06	0.0002	6.17727e-06	2.21378e-06
SDPG_02198979964	ENSRNOG00000021168	SDPL_02198979964	Anp32e	0.198898	4.53515e-09	5.98121e-06	0.0003	7.08541e-07	6.03368e-07
SDPG_09049603077	ENSRNOG00000018830	SDPL_09049603077	Aff3	-0.483797	4.57549e-09	6.02638e-06	0.0003	3.91201e-07	3.70767e-07
SDPG_09016555152	ENSRNOG00000039976	SDPL_09016555152	Ptk7	-0.331183	4.58565e-09	6.03174e-06	0	2.79975e-07	8.95159e-07
SDPG_14007993417	ENSRNOG00000002188	SDPL_14007993417	Hpse	-0.304717	4.59846e-09	6.04057e-06	0	3.21949e-07	4.22401e-07
SDPG_17071538256	ENSRNOG00000017981	SDPL_17071538256	Mcm10	-0.420941	4.61702e-09	6.05692e-06	0.0001	5.34965e-07	7.65004e-07
SDPG_14020620974	ENSRNOG00000001912	SDPL_14020620974	Tecrl	-0.230132	4.6452e-09	6.08583e-06	0	1.1493e-06	1.07891e-06
SDPG_10013618449	ENSRNOG00000055314	SDPL_10013618449	Msrb1	0.296502	4.77007e-09	6.23294e-06	0	3.52906e-07	3.07794e-07
SDPG_12021842372	ENSRNOG00000018910	SDPL_12021842372	Abhd11	-0.159812	4.76434e-09	6.23294e-06	0	5.28645e-07	6.16248e-07
SDPG_12013285235	ENSRNOG00000001032	SDPL_12013285235	Ccz1b	-0.120622	4.78137e-09	6.23947e-06	0.0001	1.09883e-07	1.93763e-07
SDPG_14038141774	ENSRNOG00000002932	SDPL_14038141774	Wdr19	-0.223249	4.80714e-09	6.26485e-06	0.0001	3.55414e-07	4.10786e-07
SDPG_06047342667	ENSRNOG00000008423	SDPL_06047342667	Gpr22	-0.49659	4.87957e-09	6.35087e-06	0	7.49113e-07	6.03421e-07
SDPG_02230264147	ENSRNOG00000009433	SDPL_02230264147	Ccdc109b	-0.57971	4.92523e-09	6.3935e-06	0.0002	3.60616e-07	3.43674e-07
SDPG_08064334905	ENSRNOG00000011228	SDPL_08064334905	Layn	0.592488	4.92269e-09	6.3935e-06	0.0004	6.82976e-07	5.20645e-07
SDPG_12032184418	ENSRNOG00000000893	SDPL_12032184418	Tmem248	-0.176841	4.94212e-09	6.40703e-06	0.0003	2.61964e-06	2.58479e-06
SDPG_09081150425	ENSRNOG00000014956	SDPL_09081150425	Slc11a1	0.647486	4.95922e-09	6.4208e-06	0.0001	3.51108e-07	3.28063e-07
SDPG_01176425244	ENSRNOG00000019497	SDPL_01176425244	Mrpl17	0.150771	4.96894e-09	6.42499e-06	0.0002	1.95505e-06	3.25756e-06
SDPG_14080062330	ENSRNOG00000008716	SDPL_14080062330	Nefh	2.32026	5.03768e-09	6.50537e-06	0.0009	3.24987e-07	9.80989e-07
SDPG_16072752767	ENSRNOG00000019073	SDPL_16072752767	Ikbkb	0.127879	5.04467e-09	6.50592e-06	0	1.15152e-07	6.32934e-08
SDPG_20007282548	ENSRNOG00000031171	SDPL_20007282548	Wdr46	-0.202908	5.13413e-09	6.61268e-06	0.0003	3.47191e-07	4.94543e-08
SDPG_08062401195	ENSRNOG00000011228	SDPL_08062401195	Layn	0.41757	5.15828e-09	6.62655e-06	0.0004	7.67892e-10	2.37388e-09
SDPG_10037467612	ENSRNOG00000006943	SDPL_10037467612	Zcchc10	-0.261877	5.15649e-09	6.62655e-06	0.0001	3.91201e-07	2.33699e-07
SDPG_05149285730	ENSRNOG00000049326	SDPL_05149285730	Tmem234	0.391394	5.21115e-09	6.68579e-06	0.0001	3.76764e-07	3.7171e-07
SDPG_14003568972	ENSRNOG00000002061	SDPL_14003568972	Ptpn13	-0.197952	5.22062e-09	6.68928e-06	0	7.66106e-07	1.27333e-06
SDPG_08127276657	ENSRNOG00000043167	SDPL_08127276657	Itga9	-0.288	5.27905e-09	6.75541e-06	0	4.22219e-08	5.93772e-08
SDPG_14027845220	ENSRNOG00000001912	SDPL_14027845220	Tecrl	-0.22967	5.34336e-09	6.82888e-06	0	2.58332e-07	2.59431e-07
SDPG_20000228780	ENSRNOG00000000860	SDPL_20000228780	Vwa7	1.10869	5.37409e-09	6.85931e-06	0.0009	2.28964e-08	7.31941e-09
SDPG_04117379928	ENSRNOG00000013712	SDPL_04117379928	Tex261	-0.20033	5.42492e-09	6.91527e-06	0.0003	2.88353e-06	2.04722e-06
SDPG_01213848733	ENSRNOG00000020736	SDPL_01213848733	Nadsyn1	0.206144	5.48837e-09	6.98716e-06	0.0001	3.91201e-07	2.39646e-07
SDPG_10104041770	ENSRNOG00000005107	SDPL_10104041770	Recql5	0.205916	5.56077e-09	7.07025e-06	0.0001	4.25473e-07	3.52827e-06
SDPG_11071238498	ENSRNOG00000001769	SDPL_11071238498	Tnk2	-0.217203	5.61967e-09	7.13597e-06	0	6.53704e-07	4.86199e-07
SDPG_06099149354	ENSRNOG00000059875	SDPL_06099149354	Zfyve26	0.189924	5.68955e-09	7.21545e-06	0	3.28101e-07	1.45419e-07
SDPG_05034816512	ENSRNOG00000006328	SDPL_05034816512	Wwp1	-0.172572	5.70882e-09	7.2214e-06	0.0001	9.64358e-08	8.93338e-08
SDPG_13083744138	ENSRNOG00000042929	SDPL_13083744138	LOC100361087	0.506092	5.7069e-09	7.2214e-06	0.0004	9.75589e-07	4.92143e-07
SDPG_05152073304	ENSRNOG00000032994	SDPL_05152073304	Myom3	0.686452	5.73649e-09	7.24715e-06	0.0002	3.38812e-08	2.63485e-08
SDPG_05122488831	ENSRNOG00000029333	SDPL_05122488831	Echdc2	1.70225	5.7735e-09	7.2827e-06	0.001	2.24375e-06	1.22838e-06
SDPG_12034604804	ENSRNOG00000001060	SDPL_12034604804	Snrnp35	-0.292938	5.77934e-09	7.2827e-06	0.0003	1.87609e-06	2.37815e-06
SDPG_01102742748	ENSRNOG00000021474	SDPL_01102742748	Siglec5	-0.791483	5.85889e-09	7.37357e-06	0.0001	4.58765e-07	3.32723e-07
SDPG_03003960268	ENSRNOG00000006916	SDPL_03003960268	Sardh	-0.306852	5.88028e-09	7.38848e-06	0	1.65704e-06	5.59844e-06
SDPG_04082105604	ENSRNOG00000008393	SDPL_04082105604	Tax1bp1	0.0944916	5.88566e-09	7.38848e-06	0.0002	4.88575e-07	5.11365e-07
SDPG_01189083154	ENSRNOG00000024530	SDPL_01189083154	Lyrm1	-0.398508	5.90805e-09	7.40719e-06	0.0005	3.17326e-06	1.25401e-06
SDPG_19055367849	ENSRNOG00000017919	SDPL_19055367849	Nup133	-0.137498	5.91965e-09	7.41236e-06	0.0001	4.14334e-06	4.52002e-06
SDPG_01024107799	ENSRNOG00000016371	SDPL_01024107799	Slc18b1	-0.381155	5.99826e-09	7.50131e-06	0.0002	3.08131e-07	1.21413e-07
SDPG_06110080916	ENSRNOG00000010259	SDPL_06110080916	Esrrb	0.325644	6.03245e-09	7.53456e-06	0	3.88772e-07	1.64673e-07
SDPG_02091693308	ENSRNOG00000012095	SDPL_02091693308	Pkia	0.169851	6.07066e-09	7.57272e-06	0	5.17703e-07	1.97562e-07
SDPG_01254476682	ENSRNOG00000019050	SDPL_01254476682	Ifit1	3.36304	6.1692e-09	7.68597e-06	0.0007	1.66469e-06	2.84439e-06
SDPG_09049603077	ENSRNOG00000023576	SDPL_09049603077	RGD1305645	1.46093	6.23842e-09	7.76244e-06	0.0006	3.66022e-07	2.7719e-07
SDPG_20008456847	ENSRNOG00000038999	SDPL_20008456847	RT1-A1	-0.620583	6.24743e-09	7.7639e-06	0.0002	4.488e-07	4.29303e-07
SDPG_02116524195	ENSRNOG00000028350	SDPL_02116524195	Arse	0.151041	6.27487e-09	7.77712e-06	0	4.40588e-07	4.82656e-08
SDPG_02182700041	ENSRNOG00000010889	SDPL_02182700041	Fbxw7	0.285936	6.27942e-09	7.77712e-06	0	3.77742e-07	1.64952e-07
SDPG_18071312753	ENSRNOG00000043171	SDPL_18071312753	Hdhd2	-0.133164	6.28163e-09	7.77712e-06	0	3.12156e-07	5.20141e-07
SDPG_03110572368	ENSRNOG00000010472	SDPL_03110572368	Ccdc32	-0.178336	6.35135e-09	7.85363e-06	0.0002	4.31965e-07	3.92392e-07
SDPG_08114242338	ENSRNOG00000020833	SDPL_08114242338	Cspg5	0.476297	6.37152e-09	7.86874e-06	0.0001	4.45955e-07	4.10877e-07
SDPG_11031698450	ENSRNOG00000028594	SDPL_11031698450	Ifnar1	0.365298	6.40064e-09	7.89486e-06	0.0004	1.5086e-05	9.52e-06
SDPG_01187480380	ENSRNOG00000018462	SDPL_01187480380	Rabep2	-0.349078	6.42365e-09	7.9134e-06	0.0007	3.56749e-07	3.15729e-07
SDPG_08119930334	ENSRNOG00000037167	SDPL_08119930334	Rtp3	-0.659514	6.43605e-09	7.91882e-06	0.0006	5.47013e-07	5.0006e-07
SDPG_15012782427	ENSRNOG00000039871	SDPL_15012782427	RGD1306063	0.270114	6.45171e-09	7.92824e-06	0.0009	4.54821e-07	1.78903e-07
SDPG_17083624340	ENSRNOG00000017328	SDPL_17083624340	Pter	0.471356	6.47285e-09	7.94436e-06	0	4.70992e-07	8.16982e-07
SDPG_13045289931	ENSRNOG00000005988	SDPL_13045289931	Arl8a	0.200029	6.56696e-09	8.04989e-06	0.0003	2.99144e-07	4.339e-07
SDPG_13055142838	ENSRNOG00000005988	SDPL_13055142838	Arl8a	0.200024	6.57911e-09	8.05482e-06	0.0003	4.67149e-07	6.5941e-07
SDPG_01204518034	ENSRNOG00000019960	SDPL_01204518034	Ino80e	0.354794	6.6083e-09	8.07093e-06	0.0009	6.80349e-07	4.99924e-07
SDPG_11070517710	ENSRNOG00000001795	SDPL_11070517710	Itgb5	-0.148725	6.60857e-09	8.07093e-06	0	2.98221e-07	2.85073e-07
SDPG_09049833955	ENSRNOG00000018830	SDPL_09049833955	Aff3	-0.4757	6.65943e-09	8.12303e-06	0.0005	5.23735e-07	3.09732e-07
SDPG_17005783218	ENSRNOG00000018122	SDPL_17005783218	Tspan17	-0.507374	6.72762e-09	8.19611e-06	0.0005	4.62697e-07	1.83588e-07
SDPG_12026264416	ENSRNOG00000000923	SDPL_12026264416	Cct6a	-0.23956	6.77934e-09	8.24898e-06	0.0006	8.9758e-06	3.39887e-06
SDPG_10010184638	ENSRNOG00000002610	SDPL_10010184638	Carhsp1	0.235213	6.83242e-09	8.30336e-06	0	2.9579e-06	2.17052e-06
SDPG_10081460003	ENSRNOG00000004276	SDPL_10081460003	Itga3	0.232712	6.88896e-09	8.36182e-06	0	1.1348e-06	5.23193e-07
SDPG_05029503648	ENSRNOG00000006328	SDPL_05029503648	Wwp1	-0.171292	6.91955e-09	8.38867e-06	0.0001	9.28432e-08	9.52563e-08
SDPG_01191074164	ENSRNOG00000018761	SDPL_01191074164	Eif3c	-0.14131	6.99359e-09	8.44289e-06	0.001	1.62848e-06	2.77902e-07
SDPG_02182700041	ENSRNOG00000016451	SDPL_02182700041	Cd1d1	0.552212	7.0069e-09	8.44289e-06	0.0002	4.78604e-07	3.77327e-07
SDPG_04122521115	ENSRNOG00000046345	SDPL_04122521115	Rpn1	-0.115546	6.98056e-09	8.44289e-06	0.0001	3.26378e-06	2.1484e-06
SDPG_14009549036	ENSRNOG00000002188	SDPL_14009549036	Hpse	-0.300827	7.0026e-09	8.44289e-06	0	1.3373e-07	3.55819e-07
SDPG_20039089734	ENSRNOG00000000605	SDPL_20039089734	Hs3st5	-0.635958	6.9984e-09	8.44289e-06	0.0001	4.5188e-06	8.51058e-06
SDPG_03120897279	ENSRNOG00000011652	SDPL_03120897279	Sppl2a	-0.427681	7.01708e-09	8.44488e-06	0.0008	2.28003e-07	7.59674e-08
SDPG_07002823276	ENSRNOG00000020416	SDPL_07002823276	Zfr2	-0.265174	7.05474e-09	8.46819e-06	0	2.62035e-08	2.83068e-08
SDPG_13045264025	ENSRNOG00000004870	SDPL_13045264025	Dyrk3	-0.614628	7.0621e-09	8.46819e-06	0	2.80653e-07	3.11445e-07
SDPG_15027902522	ENSRNOG00000000155	SDPL_15027902522	Cog3	-0.134887	7.05088e-09	8.46819e-06	0.0002	6.41292e-07	5.68896e-07
SDPG_01191696518	ENSRNOG00000039730	SDPL_01191696518	Orai3	-0.440707	7.08518e-09	8.4856e-06	0.0005	7.18712e-07	1.2119e-07
SDPG_03003960268	ENSRNOG00000051470	SDPL_03003960268	Card9	1.54498	7.19533e-09	8.58957e-06	0.0005	7.04815e-07	2.80865e-06
SDPG_06092532831	ENSRNOG00000004857	SDPL_06092532831	L2hgdh	-0.274103	7.19017e-09	8.58957e-06	0.0004	7.79283e-07	9.24802e-07
SDPG_08034074388	ENSRNOG00000060379	SDPL_08034074388	Foxred1	-0.208049	7.19801e-09	8.58957e-06	0.0002	3.63494e-07	3.31455e-06
SDPG_08043720242	ENSRNOG00000031266	SDPL_08043720242	Siae	-0.293067	7.22116e-09	8.60683e-06	0.0001	6.4425e-07	1.31335e-06
SDPG_04091642069	ENSRNOG00000014090	SDPL_04091642069	Retsat	-0.845409	7.2554e-09	8.63396e-06	0.001	1.56987e-06	1.45421e-06
SDPG_10079161813	ENSRNOG00000004686	SDPL_10079161813	Spop	0.123951	7.26136e-09	8.63396e-06	0	7.80929e-07	9.14374e-07
SDPG_10079239845	ENSRNOG00000004276	SDPL_10079239845	Itga3	0.234089	7.2909e-09	8.65869e-06	0	2.82402e-06	4.14283e-07
SDPG_04078170204	ENSRNOG00000008465	SDPL_04078170204	Tmem176b	0.269	7.33253e-09	8.6977e-06	0.0002	1.8808e-06	2.91644e-07
SDPG_17010974111	ENSRNOG00000018122	SDPL_17010974111	Tspan17	-0.50662	7.43683e-09	8.81087e-06	0.0005	5.00963e-07	2.31444e-07
SDPG_06099149354	ENSRNOG00000004556	SDPL_06099149354	Dcaf5	0.115415	7.50731e-09	8.88374e-06	0	1.51998e-06	1.66292e-06
SDPG_12047674135	ENSRNOG00000028584	SDPL_12047674135	Alkbh2	0.271614	7.52427e-09	8.89319e-06	0.0002	5.05065e-07	4.86199e-07
SDPG_02225584783	ENSRNOG00000011929	SDPL_02225584783	Abcd3	-0.223759	7.53849e-09	8.89937e-06	0.0001	2.47875e-05	4.24682e-05
SDPG_10083328633	ENSRNOG00000046493	SDPL_10083328633	Pnpo	0.450281	7.56594e-09	8.92115e-06	0.0008	5.70211e-06	4.90359e-06
SDPG_11086504848	ENSRNOG00000001861	SDPL_11086504848	Ydjc	0.441973	7.60764e-09	8.95965e-06	0.0002	7.82455e-07	7.7917e-07
SDPG_06008124614	ENSRNOG00000025899	SDPL_06008124614	Thada	0.186318	7.62574e-09	8.9703e-06	0.0001	5.35896e-07	2.76096e-07
SDPG_19040630358	ENSRNOG00000020087	SDPL_19040630358	Zfp90	-0.313546	7.65863e-09	8.9983e-06	0.0001	5.65708e-07	3.55819e-07
SDPG_20034194744	ENSRNOG00000000386	SDPL_20034194744	Pbld1	1.07273	7.6789e-09	9.01143e-06	0.0003	5.07087e-07	1.34301e-06
SDPG_17078828487	ENSRNOG00000038025	SDPL_17078828487	Rpp38	-0.342622	7.69754e-09	9.02261e-06	0	5.22306e-07	4.71361e-06
SDPG_02207507318	ENSRNOG00000023851	SDPL_02207507318	Igsf3	0.183603	7.72885e-09	9.0486e-06	0	1.22391e-05	1.17526e-05
SDPG_10079161813	ENSRNOG00000004276	SDPL_10079161813	Itga3	0.233827	7.85789e-09	9.18842e-06	0	2.16301e-06	2.58413e-06
SDPG_11028510948	ENSRNOG00000028594	SDPL_11028510948	Ifnar1	0.364182	7.86683e-09	9.18842e-06	0.0004	8.82727e-06	8.85054e-06
SDPG_11042491899	ENSRNOG00000028594	SDPL_11042491899	Ifnar1	0.37083	7.91515e-09	9.23396e-06	0.0004	1.90275e-05	1.93535e-05
SDPG_14084047701	ENSRNOG00000005016	SDPL_14084047701	Tmed4	0.142926	7.99236e-09	9.31307e-06	0.0002	4.30223e-07	3.2511e-07
SDPG_04041723422	ENSRNOG00000051952	SDPL_04041723422	Tes	-0.531817	8.09798e-09	9.42506e-06	0.0005	5.24783e-07	2.91802e-07
SDPG_01161712034	ENSRNOG00000019497	SDPL_01161712034	Mrpl17	0.146419	8.15949e-09	9.47438e-06	0.0003	1.13292e-06	1.40974e-06
SDPG_13074089101	ENSRNOG00000005229	SDPL_13074089101	Sec16b	0.325629	8.15618e-09	9.47438e-06	0.0005	5.47013e-07	5.67303e-07
SDPG_02113865961	ENSRNOG00000014178	SDPL_02113865961	Acad9	0.247003	8.19297e-09	9.50212e-06	0.0004	3.34966e-07	1.25688e-07
SDPG_03095682909	ENSRNOG00000022710	SDPL_03095682909	Prrg4	0.839397	8.2613e-09	9.57016e-06	0.0006	1.95583e-06	9.93341e-07
SDPG_01207487134	ENSRNOG00000020736	SDPL_01207487134	Nadsyn1	0.205334	8.32944e-09	9.63783e-06	0.0002	5.47846e-07	5.09692e-07
SDPG_17067526164	ENSRNOG00000017163	SDPL_17067526164	Pfkp	0.271981	8.47253e-09	9.79195e-06	0	5.08268e-07	5.13737e-07
SDPG_14076714152	ENSRNOG00000004670	SDPL_14076714152	Ddx56	0.285856	8.54919e-09	9.85755e-06	0.0008	3.60457e-07	1.43788e-06
SDPG_20005803704	ENSRNOG00000000860	SDPL_20005803704	Vwa7	1.01829	8.54533e-09	9.85755e-06	0.0011	5.61798e-07	1.81718e-07
SDPG_01106870098	ENSRNOG00000015972	SDPL_01106870098	Ano5	-1.59219	8.71598e-09	1.00284e-05	0.0001	2.67579e-07	3.00128e-07
SDPG_04114861174	ENSRNOG00000046345	SDPL_04114861174	Rpn1	-0.118263	8.72776e-09	1.00284e-05	0.0001	3.38778e-06	1.80685e-06
SDPG_10109484101	ENSRNOG00000036664	SDPL_10109484101	Narf	-0.12183	8.72375e-09	1.00284e-05	0	3.97878e-07	2.56397e-06
SDPG_02019116219	ENSRNOG00000040201	SDPL_02019116219	Atp6ap1l	-0.697739	8.80673e-09	1.01074e-05	0.0005	5.5534e-07	3.77327e-07
SDPG_08118547217	ENSRNOG00000020862	SDPL_08118547217	Ptpn23	-0.141969	8.86507e-09	1.01626e-05	0.0001	5.73427e-07	1.57558e-08
SDPG_14031501633	ENSRNOG00000002137	SDPL_14031501633	Aasdh	0.162769	8.88576e-09	1.01746e-05	0.0003	6.5449e-06	3.03708e-06
SDPG_08044937665	ENSRNOG00000032364	SDPL_08044937665	Tbcel	-0.231161	8.96963e-09	1.02587e-05	0.0001	2.15789e-07	6.52677e-07
SDPG_14008950857	ENSRNOG00000056944	SDPL_14008950857	Arhgap24	-0.396337	8.98561e-09	1.02652e-05	0.0005	4.94e-07	6.12336e-07
SDPG_12013285235	ENSRNOG00000024277	SDPL_12013285235	Card11	-0.755358	8.99746e-09	1.02668e-05	0.0005	6.42298e-06	3.7051e-06
SDPG_02198046119	ENSRNOG00000023851	SDPL_02198046119	Igsf3	0.181544	9.00981e-09	1.02691e-05	0	5.65601e-06	3.39203e-06
SDPG_20007282548	ENSRNOG00000057125	SDPL_20007282548	Ddr1	0.307583	9.10934e-09	1.03706e-05	0.0005	1.62256e-07	1.99905e-07
SDPG_05155515067	ENSRNOG00000013825	SDPL_05155515067	Rap1gap	0.47395	9.12224e-09	1.03734e-05	0	3.70876e-07	8.05698e-07
SDPG_11027225444	ENSRNOG00000001603	SDPL_11027225444	N6amt1	0.333688	9.32775e-09	1.05949e-05	0.0007	5.55661e-06	4.4843e-06
SDPG_08031825866	ENSRNOG00000011567	SDPL_08031825866	Rpusd4	0.369247	9.36387e-09	1.06047e-05	0.0009	6.07633e-07	2.02506e-06
SDPG_08127276657	ENSRNOG00000032238	SDPL_08127276657	Plcd1	0.167554	9.36846e-09	1.06047e-05	0	1.40279e-07	1.53267e-07
SDPG_10035208730	ENSRNOG00000003244	SDPL_10035208730	Ltc4s	-0.645527	9.36846e-09	1.06047e-05	0.0002	3.29193e-07	4.53082e-07
SDPG_06063434783	ENSRNOG00000004198	SDPL_06063434783	Stxbp6	0.594815	9.38048e-09	1.06061e-05	0.0007	7.24678e-07	7.16943e-07
SDPG_07135422849	ENSRNOG00000005965	SDPL_07135422849	Irak4	-0.329557	9.6106e-09	1.08441e-05	0.0003	9.24682e-07	5.7448e-07
SDPG_19041680327	ENSRNOG00000015063	SDPL_19041680327	Dhodh	-0.222627	9.61282e-09	1.08441e-05	0.0004	6.53704e-07	3.057e-07
SDPG_02011867504	ENSRNOG00000030237	SDPL_02011867504	Cox7c	0.208226	9.74943e-09	1.09537e-05	0.0004	6.07681e-07	1.59656e-07
SDPG_02201890538	ENSRNOG00000023851	SDPL_02201890538	Igsf3	0.185063	9.75423e-09	1.09537e-05	0	1.13485e-05	1.49717e-06
SDPG_08105335025	ENSRNOG00000012480	SDPL_08105335025	Pxylp1	0.369748	9.72818e-09	1.09537e-05	0.0003	3.70784e-06	4.25876e-06
SDPG_10059824630	ENSRNOG00000004072	SDPL_10059824630	Myo1c	0.143278	9.74882e-09	1.09537e-05	0.0004	3.71412e-07	6.17833e-07
SDPG_09045059408	ENSRNOG00000018830	SDPL_09045059408	Aff3	-0.478334	9.8717e-09	1.10731e-05	0.0005	6.51149e-07	9.02933e-07
SDPG_02001405696	ENSRNOG00000026937	SDPL_02001405696	Arsk	-0.237223	9.89457e-09	1.10862e-05	0	1.79426e-07	1.74877e-07
SDPG_20007282548	ENSRNOG00000000723	SDPL_20007282548	RT1-CE5	1.14939	9.92683e-09	1.11098e-05	0.0005	6.37262e-07	2.05457e-07
SDPG_19041245021	ENSRNOG00000051461	SDPL_19041245021	AABR07043829.2	0.253193	1.0046e-08	1.12304e-05	0.0005	5.32987e-07	2.59799e-07
SDPG_02207507318	ENSRNOG00000017744	SDPL_02207507318	Dram2	-0.152844	1.01035e-08	1.1282e-05	0	4.4351e-06	3.54581e-06
SDPG_02239576715	ENSRNOG00000052247	SDPL_02239576715	Manba	0.289699	1.01575e-08	1.13295e-05	0.0002	6.23515e-07	4.8144e-07
SDPG_04062280489	ENSRNOG00000009734	SDPL_04062280489	Akr1b8	-0.301272	1.02419e-08	1.1398e-05	0.0007	5.03055e-07	2.16064e-06
SDPG_06040016415	ENSRNOG00000004449	SDPL_06040016415	E2f6	0.144613	1.02399e-08	1.1398e-05	0.0002	4.33103e-07	1.02574e-07
SDPG_01087702358	ENSRNOG00000019962	SDPL_01087702358	Sars2	-0.291549	1.02887e-08	1.13989e-05	0.001	9.08444e-07	1.14263e-06
SDPG_04026740512	ENSRNOG00000039862	SDPL_04026740512	Cldn12	0.215431	1.02803e-08	1.13989e-05	0.0001	3.84871e-07	2.74586e-07
SDPG_05152073304	ENSRNOG00000055344	SDPL_05152073304	Trnau1ap	0.108578	1.02852e-08	1.13989e-05	0.0001	6.47201e-07	5.29702e-07
SDPG_11042491899	ENSRNOG00000001701	SDPL_11042491899	Cbr3	-0.916011	1.02872e-08	1.13989e-05	0.0004	1.31547e-05	1.28914e-05
SDPG_01216638891	ENSRNOG00000013828	SDPL_01216638891	Sirt3	-0.1653	1.03414e-08	1.14444e-05	0	6.45826e-07	6.16422e-07
SDPG_03009805651	ENSRNOG00000008761	SDPL_03009805651	Ncs1	-0.138564	1.03585e-08	1.14505e-05	0.0002	8.32057e-07	1.68506e-06
SDPG_04147690731	ENSRNOG00000037206	SDPL_04147690731	Ccdc77	0.36633	1.03953e-08	1.14784e-05	0.0004	1.2973e-05	1.06578e-05
SDPG_01191074164	ENSRNOG00000019960	SDPL_01191074164	Ino80e	0.362226	1.06365e-08	1.17317e-05	0.0012	1.00577e-06	1.57863e-07
SDPG_07116912684	ENSRNOG00000007393	SDPL_07116912684	Ndrg1	0.294715	1.07733e-08	1.18694e-05	0	6.77625e-07	5.92024e-07
SDPG_13036749629	ENSRNOG00000049766	SDPL_13036749629	Sctr	-1.0841	1.07932e-08	1.1878e-05	0.0002	6.78554e-07	4.12369e-07
SDPG_05078893849	ENSRNOG00000001700	SDPL_05078893849	Dfnb31	0.247207	1.08194e-08	1.18937e-05	0.0006	2.18653e-06	5.40987e-06
SDPG_13052771938	ENSRNOG00000005988	SDPL_13052771938	Arl8a	0.191028	1.08368e-08	1.18996e-05	0.0003	6.80349e-07	1.12275e-06
SDPG_20008241864	ENSRNOG00000050210	SDPL_20008241864	RT1-CE10	-0.786254	1.08796e-08	1.19333e-05	0.0006	6.82284e-07	5.08368e-07
SDPG_01227976233	ENSRNOG00000047349	SDPL_01227976233	Ms4a6c	-0.912452	1.09697e-08	1.20185e-05	0.0004	6.10307e-07	5.06334e-07
SDPG_09100157124	ENSRNOG00000018904	SDPL_09100157124	Dtymk	0.160394	1.09815e-08	1.20185e-05	0	4.82136e-07	5.36737e-07
SDPG_12029451384	ENSRNOG00000022893	SDPL_12029451384	Rimbp2	0.26042	1.10269e-08	1.20549e-05	0.0003	1.05195e-06	1.16809e-06
SDPG_04008906412	ENSRNOG00000012693	SDPL_04008906412	Pmpcb	-0.16243	1.11328e-08	1.21572e-05	0.0005	6.02421e-07	1.44918e-06
SDPG_17071920834	ENSRNOG00000019057	SDPL_17071920834	Prkcq	-0.462014	1.12101e-08	1.22281e-05	0	6.23515e-07	9.91418e-07
SDPG_20032972466	ENSRNOG00000000800	SDPL_20032972466	Man1a1	0.441048	1.13072e-08	1.23205e-05	0.0003	6.95579e-07	7.5955e-07
SDPG_02261053759	ENSRNOG00000028225	SDPL_02261053759	Tnni3k	0.188214	1.13573e-08	1.23615e-05	0.0006	6.93714e-07	5.56272e-07
SDPG_13078909101	ENSRNOG00000005229	SDPL_13078909101	Sec16b	0.317415	1.1409e-08	1.24041e-05	0.0006	6.95579e-07	1.63771e-07
SDPG_01015078402	ENSRNOG00000012322	SDPL_01015078402	Pex7	0.23113	1.14661e-08	1.24389e-05	0.0003	3.82152e-06	3.26863e-06
SDPG_11077260905	ENSRNOG00000001711	SDPL_11077260905	Hrasls	-0.494068	1.14643e-08	1.24389e-05	0.0006	6.67254e-07	8.85364e-07
SDPG_16016854724	ENSRNOG00000042504	SDPL_16016854724	Zfp964	0.223952	1.1733e-08	1.27145e-05	0.0002	2.89316e-06	2.84985e-06
SDPG_12030848901	ENSRNOG00000022893	SDPL_12030848901	Rimbp2	0.25784	1.17507e-08	1.27197e-05	0.0003	1.09901e-06	7.70085e-07
SDPG_12016917516	ENSRNOG00000001442	SDPL_12016917516	Por	-0.339455	1.18113e-08	1.27714e-05	0.0007	5.21728e-05	4.69128e-05
SDPG_02198979964	ENSRNOG00000061118	SDPL_02198979964	AABR07012047.1	0.512463	1.18291e-08	1.27767e-05	0.0005	1.70432e-06	1.38928e-06
SDPG_15010882893	ENSRNOG00000039871	SDPL_15010882893	RGD1306063	0.274556	1.18486e-08	1.27838e-05	0.001	4.25697e-08	4.20754e-08
SDPG_20000228780	ENSRNOG00000057125	SDPL_20000228780	Ddr1	0.327464	1.19099e-08	1.2836e-05	0.0005	3.41784e-08	5.36852e-08
SDPG_20008456847	ENSRNOG00000000432	SDPL_20008456847	Fkbpl	0.331353	1.20509e-08	1.29738e-05	0.0004	7.47199e-07	4.39317e-07
SDPG_05029503648	ENSRNOG00000009358	SDPL_05029503648	Osgin2	-0.21687	1.22935e-08	1.32206e-05	0.0001	1.7815e-07	9.32224e-08
SDPG_02233624637	ENSRNOG00000057470	SDPL_02233624637	Pla2g12a	0.227698	1.24074e-08	1.33287e-05	0.0001	1.86863e-06	8.65872e-07
SDPG_16064039215	ENSRNOG00000023494	SDPL_16064039215	Tti2	0.448105	1.2564e-08	1.34823e-05	0.0013	7.69583e-07	1.0179e-06
SDPG_02225298116	ENSRNOG00000029726	SDPL_02225298116	Gstm1	0.306942	1.25977e-08	1.35017e-05	0.0001	2.22629e-06	1.88127e-06
SDPG_08101714016	ENSRNOG00000012480	SDPL_08101714016	Pxylp1	0.38271	1.26094e-08	1.35017e-05	0.0003	6.97128e-06	6.39575e-06
SDPG_12038311314	ENSRNOG00000001243	SDPL_12038311314	Zcchc8	0.153683	1.26732e-08	1.35554e-05	0	5.50913e-07	2.36053e-06
SDPG_08031825866	ENSRNOG00000012980	SDPL_08031825866	Hyls1	-0.428114	1.28628e-08	1.37434e-05	0.0004	7.73356e-07	1.81244e-06
SDPG_02241043132	ENSRNOG00000052247	SDPL_02241043132	Manba	0.288599	1.2969e-08	1.38419e-05	0.0003	7.67114e-07	6.98526e-07
SDPG_09115148598	ENSRNOG00000025527	SDPL_09115148598	Mtcl1	0.461945	1.30783e-08	1.39436e-05	0.0001	9.12735e-07	8.55233e-07
SDPG_08014795917	ENSRNOG00000009506	SDPL_08014795917	Mre11a	0.223202	1.31001e-08	1.39518e-05	0.0007	6.70692e-07	3.11445e-07
SDPG_01191074164	ENSRNOG00000059503	SDPL_01191074164	AABR07005596.1	-0.585609	1.32895e-08	1.41269e-05	0	8.04471e-07	6.07964e-07
SDPG_02250989792	ENSRNOG00000042389	SDPL_02250989792	Bcl10	-0.14039	1.32931e-08	1.41269e-05	0.0002	7.79206e-07	9.062e-07
SDPG_13081943244	ENSRNOG00000003048	SDPL_13081943244	Tiprl	-0.1481	1.33772e-08	1.42011e-05	0	6.68877e-07	7.42469e-07
SDPG_05172113226	ENSRNOG00000019981	SDPL_05172113226	Sdf4	-0.115891	1.3481e-08	1.4296e-05	0	5.14473e-07	5.96573e-07
SDPG_02123072065	ENSRNOG00000014178	SDPL_02123072065	Acad9	0.247922	1.35186e-08	1.43204e-05	0.0005	5.00963e-07	3.25766e-07
SDPG_10110650913	ENSRNOG00000036664	SDPL_10110650913	Narf	-0.123681	1.36465e-08	1.44305e-05	0.0001	5.7742e-07	2.68009e-06
SDPG_20008456847	ENSRNOG00000000860	SDPL_20008456847	Vwa7	1.03955	1.36516e-08	1.44305e-05	0.0011	8.21929e-07	2.72264e-07
SDPG_02238932330	ENSRNOG00000057470	SDPL_02238932330	Pla2g12a	0.225301	1.37437e-08	1.45123e-05	0.0001	1.92672e-06	9.86761e-07
SDPG_06051473316	ENSRNOG00000009039	SDPL_06051473316	Trappc12	-0.1341	1.38015e-08	1.45432e-05	0.0001	2.6838e-06	2.33199e-06
SDPG_09069464094	ENSRNOG00000024345	SDPL_09069464094	Pard3b	-0.277078	1.38023e-08	1.45432e-05	0	5.17989e-07	3.81069e-07
SDPG_08014734281	ENSRNOG00000009506	SDPL_08014734281	Mre11a	0.220397	1.41372e-08	1.48803e-05	0.0008	7.60522e-07	3.12659e-07
SDPG_05135516500	ENSRNOG00000058476	SDPL_05135516500	Mast2	-0.208567	1.44021e-08	1.5143e-05	0	2.25308e-06	2.17199e-06
SDPG_02020204618	ENSRNOG00000011150	SDPL_02020204618	Arsb	0.164948	1.44875e-08	1.52167e-05	0.0005	8.43244e-07	9.44107e-07
SDPG_05057202014	ENSRNOG00000006582	SDPL_05057202014	Aptx	-0.216403	1.45428e-08	1.52586e-05	0	6.28575e-07	9.26104e-07
SDPG_05122488831	ENSRNOG00000008090	SDPL_05122488831	Txndc12	-0.296185	1.45582e-08	1.52586e-05	0.0004	1.23874e-05	2.49663e-06
SDPG_15013335796	ENSRNOG00000039871	SDPL_15013335796	RGD1306063	0.261947	1.46097e-08	1.52963e-05	0.001	8.43644e-07	8.25756e-07
SDPG_10046028324	ENSRNOG00000002928	SDPL_10046028324	Guk1	-0.155222	1.47782e-08	1.54564e-05	0	9.08611e-07	9.24802e-07
SDPG_16066677357	ENSRNOG00000023494	SDPL_16066677357	Tti2	0.44684	1.50177e-08	1.56903e-05	0.0014	8.90688e-07	1.09399e-06
SDPG_10073862305	ENSRNOG00000005515	SDPL_10073862305	Rhbdl3	0.286417	1.53103e-08	1.59791e-05	0.0002	8.76387e-07	7.71571e-06
SDPG_18047494621	ENSRNOG00000059142	SDPL_18047494621	Dtwd2	0.384557	1.53752e-08	1.603e-05	0.0003	5.08405e-07	2.68725e-06
SDPG_07026263884	ENSRNOG00000026982	SDPL_07026263884	LOC691921	0.478286	1.54135e-08	1.60531e-05	0.0002	1.54308e-07	1.64952e-07
SDPG_08093955188	ENSRNOG00000028036	SDPL_08093955188	Adamts7	0.299298	1.54338e-08	1.60573e-05	0.0008	6.15539e-06	7.01659e-06
SDPG_20008456847	ENSRNOG00000000470	SDPL_20008456847	Vps52	0.318196	1.5476e-08	1.60843e-05	0.001	9.08611e-07	8.60675e-07
SDPG_13045546904	ENSRNOG00000039745	SDPL_13045546904	Pm20d1	0.318073	1.56938e-08	1.62936e-05	0.0007	9.16876e-07	5.20645e-07
SDPG_02198046119	ENSRNOG00000021218	SDPL_02198046119	Pias3	0.157379	1.57108e-08	1.62941e-05	0	6.2155e-07	6.09884e-07
SDPG_01278284861	ENSRNOG00000018019	SDPL_01278284861	Hspa12a	-0.196136	1.57325e-08	1.62996e-05	0.0004	9.18537e-07	1.0449e-06
SDPG_18063544642	ENSRNOG00000024536	SDPL_18063544642	Ccbe1	1.02805	1.5854e-08	1.64083e-05	0.0003	1.23347e-06	6.42677e-07
SDPG_05134639074	ENSRNOG00000058476	SDPL_05134639074	Mast2	-0.206843	1.5875e-08	1.64129e-05	0	1.53104e-06	1.46942e-06
SDPG_01203497730	ENSRNOG00000018462	SDPL_01203497730	Rabep2	-0.331251	1.5901e-08	1.64227e-05	0.0009	6.9991e-07	6.60194e-07
SDPG_09075709515	ENSRNOG00000015511	SDPL_09075709515	Atic	-0.278407	1.59413e-08	1.64471e-05	0.0007	4.27287e-07	4.29303e-07
SDPG_09015358116	ENSRNOG00000039976	SDPL_09015358116	Ptk7	-0.32873	1.59656e-08	1.6455e-05	0	7.47199e-07	1.53454e-06
SDPG_10016299283	ENSRNOG00000005418	SDPL_10016299283	Trap1	0.246413	1.60464e-08	1.65211e-05	0.0008	1.16257e-06	1.34363e-06
SDPG_19010912369	ENSRNOG00000019288	SDPL_19010912369	Ogfod1	0.187792	1.61736e-08	1.66348e-05	0	7.7507e-07	1.27333e-06
SDPG_04113752163	ENSRNOG00000011617	SDPL_04113752163	Dguok	0.203717	1.62003e-08	1.6645e-05	0.0002	7.65711e-06	9.66041e-06
SDPG_12029451384	ENSRNOG00000000893	SDPL_12029451384	Tmem248	-0.174841	1.62743e-08	1.67037e-05	0.0004	3.7648e-06	1.44797e-06
SDPG_04008906412	ENSRNOG00000010517	SDPL_04008906412	Fam126a	-0.297498	1.6328e-08	1.67415e-05	0	1.732e-06	4.54977e-06
SDPG_08128749284	ENSRNOG00000010149	SDPL_08128749284	Cmc1	0.294087	1.65086e-08	1.69091e-05	0.0006	4.27366e-07	1.57408e-08
SDPG_03095544018	ENSRNOG00000008663	SDPL_03095544018	Nat10	-0.167709	1.66328e-08	1.69919e-05	0	9.80101e-07	7.12806e-07
SDPG_07125862922	ENSRNOG00000033570	SDPL_07125862922	Arhgap8	0.492449	1.66409e-08	1.69919e-05	0.0005	1.05131e-06	8.77187e-07
SDPG_10109484101	ENSRNOG00000004430	SDPL_10109484101	Cep131	0.212773	1.6609e-08	1.69919e-05	0.0003	2.89736e-06	4.4755e-06
SDPG_10030295035	ENSRNOG00000003244	SDPL_10030295035	Ltc4s	-0.598383	1.669e-08	1.70069e-05	0.0003	7.55324e-07	1.08501e-06
SDPG_20005803704	ENSRNOG00000000470	SDPL_20005803704	Vps52	0.309061	1.66873e-08	1.70069e-05	0.001	9.40938e-07	8.30829e-07
SDPG_06128565456	ENSRNOG00000011044	SDPL_06128565456	Clmn	-0.260556	1.67572e-08	1.70579e-05	0.0001	6.58521e-07	5.18913e-07
SDPG_04064261865	ENSRNOG00000009734	SDPL_04064261865	Akr1b8	-0.300952	1.6796e-08	1.70799e-05	0.0009	1.22572e-06	4.731e-06
SDPG_10101156897	ENSRNOG00000002795	SDPL_10101156897	Cog1	0.125901	1.68434e-08	1.71105e-05	0	5.47013e-07	1.08783e-06
SDPG_01217178680	ENSRNOG00000020736	SDPL_01217178680	Nadsyn1	0.203061	1.69802e-08	1.72318e-05	0.0004	7.66106e-07	7.4452e-07
SDPG_19015625683	ENSRNOG00000003747	SDPL_19015625683	Asna1	-0.389889	1.70322e-08	1.72668e-05	0.0012	2.51222e-06	3.15978e-06
SDPG_05154490388	ENSRNOG00000013825	SDPL_05154490388	Rap1gap	0.478426	1.71959e-08	1.73972e-05	0	4.77093e-07	1.02568e-06
SDPG_16062598431	ENSRNOG00000012329	SDPL_16062598431	Saraf	0.272668	1.71866e-08	1.73972e-05	0.0011	8.63269e-07	4.27072e-07
SDPG_01209329116	ENSRNOG00000020736	SDPL_01209329116	Nadsyn1	0.203011	1.72439e-08	1.7428e-05	0.0004	9.57546e-07	8.4307e-07
SDPG_03013068214	ENSRNOG00000022312	SDPL_03013068214	Lrsam1	-0.639034	1.7264e-08	1.74304e-05	0.0014	1.25857e-06	1.45933e-06
SDPG_07116912684	ENSRNOG00000011781	SDPL_07116912684	Oplah	-0.20006	1.74057e-08	1.75556e-05	0	6.14184e-07	4.12369e-07
SDPG_19046082609	ENSRNOG00000011976	SDPL_19046082609	Nudt7	0.258781	1.75109e-08	1.76438e-05	0.0001	3.32766e-07	2.72264e-07
SDPG_20034194744	ENSRNOG00000061835	SDPL_20034194744	AABR07044980.1	0.581218	1.75767e-08	1.76921e-05	0.0002	9.31122e-07	1.39568e-06
SDPG_03119063844	ENSRNOG00000000172	SDPL_03119063844	Sqrdl	-0.479977	1.76229e-08	1.77206e-05	0.0013	9.92726e-07	9.84803e-07
SDPG_20036847830	ENSRNOG00000000546	SDPL_20036847830	Nt5dc1	-0.212563	1.7663e-08	1.77429e-05	0	1.0238e-06	8.10985e-07
SDPG_01161712034	ENSRNOG00000011476	SDPL_01161712034	Nars2	0.16051	1.77325e-08	1.77947e-05	0.0003	5.64246e-06	2.01261e-06
SDPG_03009233002	ENSRNOG00000023393	SDPL_03009233002	Nup214	0.152158	1.79141e-08	1.79587e-05	0.0001	7.0689e-07	4.61314e-06
SDPG_08110011262	ENSRNOG00000008459	SDPL_08110011262	Anapc13	-0.183375	1.7983e-08	1.79989e-05	0.0001	4.83761e-06	4.11897e-06
SDPG_09015358116	ENSRNOG00000010232	SDPL_09015358116	Enpp5	0.170512	1.79906e-08	1.79989e-05	0	2.26711e-06	1.35373e-06
SDPG_14003523699	ENSRNOG00000059010	SDPL_14003523699	Rnf212	-1.86637	1.82695e-08	1.82595e-05	0.0008	1.07027e-06	1.13992e-06
SDPG_10008648774	ENSRNOG00000016545	SDPL_10008648774	Ift140	0.367664	1.83412e-08	1.82758e-05	0.0014	1.72418e-06	2.30252e-06
SDPG_12040497576	ENSRNOG00000001300	SDPL_12040497576	P2rx4	0.232761	1.83397e-08	1.82758e-05	0.0002	7.58131e-07	6.573e-07
SDPG_14014795222	ENSRNOG00000001912	SDPL_14014795222	Tecrl	-0.22385	1.83321e-08	1.82758e-05	0.0002	5.95556e-07	5.98271e-07
SDPG_05016903382	ENSRNOG00000009683	SDPL_05016903382	Sdcbp	0.0914744	1.84579e-08	1.83736e-05	0.0001	7.75736e-08	6.1139e-08
SDPG_01211357474	ENSRNOG00000004273	SDPL_01211357474	Ifitm1	-0.314225	1.85884e-08	1.8485e-05	0	1.01476e-06	1.02779e-06
SDPG_01189083154	ENSRNOG00000059503	SDPL_01189083154	AABR07005596.1	-0.595403	1.86234e-08	1.85013e-05	0.0002	1.06386e-06	1.04642e-06
SDPG_01209329116	ENSRNOG00000013828	SDPL_01209329116	Sirt3	-0.164126	1.86459e-08	1.85051e-05	0.0001	1.00575e-06	9.2955e-07
SDPG_05125254998	ENSRNOG00000010620	SDPL_05125254998	Ndc1	0.169975	1.87579e-08	1.85976e-05	0.0003	1.039e-06	1.55898e-07
SDPG_01191074164	ENSRNOG00000018462	SDPL_01191074164	Rabep2	-0.335835	1.88142e-08	1.86046e-05	0.001	8.05266e-07	3.64526e-07
SDPG_01213844784	ENSRNOG00000018137	SDPL_01213844784	Tubgcp2	-0.103981	1.88214e-08	1.86046e-05	0	3.76644e-07	3.27016e-07
SDPG_02222003594	ENSRNOG00000017744	SDPL_02222003594	Dram2	-0.151345	1.8811e-08	1.86046e-05	0	1.27052e-05	1.1347e-05
SDPG_10086403261	ENSRNOG00000003108	SDPL_10086403261	Acbd4	-0.481646	1.89495e-08	1.8694e-05	0.001	1.25158e-05	6.90087e-06
SDPG_04049725232	ENSRNOG00000051952	SDPL_04049725232	Tes	-0.528388	1.90079e-08	1.87329e-05	0.0009	5.00029e-07	2.37387e-07
SDPG_13039741622	ENSRNOG00000004870	SDPL_13039741622	Dyrk3	-0.588531	1.90509e-08	1.87566e-05	0	1.04178e-06	2.12253e-06
SDPG_14088295287	ENSRNOG00000008716	SDPL_14088295287	Nefh	2.29383	1.90781e-08	1.87647e-05	0.0015	2.31232e-06	1.38877e-05
SDPG_08091841618	ENSRNOG00000009928	SDPL_08091841618	Bckdhb	-0.123496	1.91224e-08	1.87896e-05	0	6.48546e-06	6.21535e-06
SDPG_10014379421	ENSRNOG00000002917	SDPL_10014379421	Sec14l5	-0.873604	1.9146e-08	1.87942e-05	0.0008	1.55113e-06	2.64825e-06
SDPG_10095960404	ENSRNOG00000004147	SDPL_10095960404	Abca8a	0.335753	1.92762e-08	1.89032e-05	0.0006	9.70662e-06	1.35297e-05
SDPG_11048407991	ENSRNOG00000027797	SDPL_11048407991	Nit2	-0.483076	1.93776e-08	1.89839e-05	0.0013	1.81618e-06	1.94077e-06
SDPG_14007598797	ENSRNOG00000002188	SDPL_14007598797	Hpse	-0.296078	1.94195e-08	1.90062e-05	0.0001	9.85877e-07	1.35739e-06
SDPG_20026299817	ENSRNOG00000061835	SDPL_20026299817	AABR07044980.1	0.578966	1.94505e-08	1.90177e-05	0.0002	8.39907e-07	1.22307e-06
SDPG_02170723274	ENSRNOG00000037655	SDPL_02170723274	Gatb	0.162911	1.97375e-08	1.92793e-05	0.0002	6.45902e-07	7.74545e-07
SDPG_20007282548	ENSRNOG00000057822	SDPL_20007282548	Rn60_20_0058.5	-0.31022	1.98726e-08	1.93921e-05	0.0006	1.08782e-06	8.98165e-07
SDPG_06099156321	ENSRNOG00000059875	SDPL_06099156321	Zfyve26	0.186677	2.00305e-08	1.9527e-05	0.0002	9.40938e-07	3.9368e-07
SDPG_01140850659	ENSRNOG00000017311	SDPL_01140850659	Me3	-0.223667	2.00806e-08	1.95455e-05	0.0006	1.02427e-06	1.18379e-06
SDPG_18053974802	ENSRNOG00000013738	SDPL_18053974802	LOC100174910	0.697702	2.00889e-08	1.95455e-05	0.0012	1.24235e-06	7.80887e-08
SDPG_10024130430	ENSRNOG00000060087	SDPL_10024130430	Adra1b	0.391719	2.03986e-08	1.98079e-05	0.0007	6.18087e-07	5.20645e-07
SDPG_10055657529	ENSRNOG00000004283	SDPL_10055657529	Camta2	-0.0922157	2.03934e-08	1.98079e-05	0.0004	1.9998e-06	5.06737e-08
SDPG_01217518982	ENSRNOG00000020736	SDPL_01217518982	Nadsyn1	0.20197	2.0602e-08	1.99857e-05	0.0004	1.00575e-06	8.49978e-07
SDPG_04114861174	ENSRNOG00000015763	SDPL_04114861174	Cml3	-1.4475	2.06973e-08	2.00586e-05	0.0003	3.17836e-07	3.59346e-07
SDPG_01187480380	ENSRNOG00000039730	SDPL_01187480380	Orai3	-0.450282	2.09447e-08	2.02714e-05	0.0007	3.35288e-06	9.27324e-07
SDPG_05125254998	ENSRNOG00000007214	SDPL_05125254998	Oma1	-0.304703	2.09581e-08	2.02714e-05	0.001	1.19985e-06	2.59799e-07
SDPG_08128847112	ENSRNOG00000060337	SDPL_08128847112	Exosc7	-0.182418	2.09958e-08	2.02714e-05	0.0002	1.13597e-06	1.13992e-06
SDPG_09078452823	ENSRNOG00000019294	SDPL_09078452823	Stk16	0.108528	2.09988e-08	2.02714e-05	0.0007	1.12537e-06	5.13737e-07
SDPG_04051486325	ENSRNOG00000019986	SDPL_04051486325	Pot1	0.139802	2.11325e-08	2.03452e-05	0	9.39016e-07	8.19097e-07
SDPG_05142578795	ENSRNOG00000014762	SDPL_05142578795	Ppie	-0.182685	2.11321e-08	2.03452e-05	0.0004	2.55948e-05	2.69447e-05
SDPG_10105969527	ENSRNOG00000003259	SDPL_10105969527	C1qtnf1	-0.279711	2.11574e-08	2.03452e-05	0.0003	1.2906e-06	9.69079e-06
SDPG_10109484101	ENSRNOG00000045926	SDPL_10109484101	Lrrc45	-0.109899	2.11499e-08	2.03452e-05	0.0001	2.08681e-06	5.30921e-06
SDPG_07126069193	ENSRNOG00000033570	SDPL_07126069193	Arhgap8	0.48639	2.13425e-08	2.05033e-05	0.0005	1.38073e-06	6.23682e-07
SDPG_05167513485	ENSRNOG00000019981	SDPL_05167513485	Sdf4	-0.115805	2.13981e-08	2.05367e-05	0.0001	1.14247e-06	6.82685e-07
SDPG_10092128330	ENSRNOG00000003905	SDPL_10092128330	Nsf	-0.201445	2.16588e-08	2.07668e-05	0.0001	2.07353e-05	6.92018e-06
SDPG_20009413579	ENSRNOG00000030712	SDPL_20009413579	RT1-A2	-1.72247	2.17186e-08	2.08041e-05	0.0012	1.2045e-06	3.92222e-07
SDPG_09022531163	ENSRNOG00000025808	SDPL_09022531163	Aars2	0.129166	2.20062e-08	2.10586e-05	0	8.71365e-07	4.26529e-06
SDPG_17072901095	ENSRNOG00000019057	SDPL_17072901095	Prkcq	-0.449559	2.20268e-08	2.10586e-05	0	1.37571e-06	2.24402e-06
SDPG_05046407350	ENSRNOG00000007331	SDPL_05046407350	Rragd	-0.248883	2.20625e-08	2.10724e-05	0.0013	5.15239e-06	4.83046e-06
SDPG_02020204618	ENSRNOG00000040201	SDPL_02020204618	Atp6ap1l	-0.693775	2.21685e-08	2.11361e-05	0.0006	1.14627e-06	4.23716e-07
SDPG_02198046119	ENSRNOG00000020829	SDPL_02198046119	Them4	0.156302	2.22088e-08	2.11361e-05	0.0006	1.18926e-06	1.27324e-06
SDPG_05029503648	ENSRNOG00000016180	SDPL_05029503648	Pdp1	0.256507	2.21967e-08	2.11361e-05	0.0004	1.87866e-06	1.31888e-06
SDPG_17076640585	ENSRNOG00000017328	SDPL_17076640585	Pter	0.462306	2.2333e-08	2.12283e-05	0.0003	1.23012e-06	2.97826e-06
SDPG_09099843669	ENSRNOG00000016470	SDPL_09099843669	Ndufa10	-0.180317	2.23761e-08	2.12489e-05	0.0011	3.8392e-06	3.59318e-06
SDPG_10088912115	ENSRNOG00000003108	SDPL_10088912115	Acbd4	-0.480307	2.2428e-08	2.12778e-05	0.0011	1.15888e-05	1.22417e-05
SDPG_08070424475	ENSRNOG00000011228	SDPL_08070424475	Layn	0.744789	2.25333e-08	2.13318e-05	0.001	0.000283617	2.3128e-05
SDPG_09044129424	ENSRNOG00000023576	SDPL_09044129424	RGD1305645	1.40611	2.25127e-08	2.13318e-05	0.001	1.31861e-06	9.42798e-07
SDPG_10098869726	ENSRNOG00000059326	SDPL_10098869726	Abca9	0.275976	2.25496e-08	2.13318e-05	0	1.18553e-06	1.40268e-06
SDPG_07135422849	ENSRNOG00000022570	SDPL_07135422849	Pus7l	-0.426373	2.27803e-08	2.15146e-05	0.0005	7.59568e-07	5.93044e-07
SDPG_11069677255	ENSRNOG00000002255	SDPL_11069677255	Fam162a	-0.226862	2.27862e-08	2.15146e-05	0.0002	1.22878e-06	1.00923e-06
SDPG_02061821019	ENSRNOG00000024115	SDPL_02061821019	C6	-0.932304	2.29286e-08	2.16285e-05	0	1.19871e-06	1.34856e-06
SDPG_01109976455	ENSRNOG00000014030	SDPL_01109976455	Synm	-0.526516	2.31948e-08	2.18587e-05	0.0009	1.29906e-06	1.27247e-06
SDPG_01254905321	ENSRNOG00000019050	SDPL_01254905321	Ifit1	3.29337	2.34869e-08	2.21129e-05	0.0013	4.48136e-07	7.4384e-07
SDPG_01227976233	ENSRNOG00000020702	SDPL_01227976233	Cyb561a3	0.356107	2.35352e-08	2.21374e-05	0.0006	1.23012e-06	1.02807e-06
SDPG_10002362493	ENSRNOG00000002610	SDPL_10002362493	Carhsp1	0.23274	2.36386e-08	2.21925e-05	0.0001	8.16967e-06	2.98499e-06
SDPG_20000228780	ENSRNOG00000030712	SDPL_20000228780	RT1-A2	-1.76914	2.38386e-08	2.23591e-05	0.0012	1.20637e-08	3.92277e-09
SDPG_20034194744	ENSRNOG00000033087	SDPL_20034194744	Cdh23	0.524626	2.39333e-08	2.24267e-05	0.0005	1.18599e-06	1.78609e-06
SDPG_07002428108	ENSRNOG00000020416	SDPL_07002428108	Zfr2	-0.26186	2.39965e-08	2.24646e-05	0.0001	3.4415e-07	3.07794e-07
SDPG_01011837445	ENSRNOG00000012322	SDPL_01011837445	Pex7	0.229423	2.41413e-08	2.25651e-05	0.0003	6.70545e-06	4.13472e-06
SDPG_01213848733	ENSRNOG00000018137	SDPL_01213848733	Tubgcp2	-0.103322	2.41494e-08	2.25651e-05	0	1.1568e-06	4.14966e-07
SDPG_04144298127	ENSRNOG00000021817	SDPL_04144298127	Irak2	-0.718896	2.42222e-08	2.25905e-05	0.0009	1.4318e-06	5.2064e-07
SDPG_09064180009	ENSRNOG00000024345	SDPL_09064180009	Pard3b	-0.280061	2.42106e-08	2.25905e-05	0.0001	2.4861e-07	2.93545e-07
SDPG_08110267194	ENSRNOG00000060723	SDPL_08110267194	Copb2	-0.0988956	2.43247e-08	2.26647e-05	0	1.4886e-06	1.78871e-06
SDPG_01255064900	ENSRNOG00000014828	SDPL_01255064900	Avpi1	0.288186	2.44016e-08	2.27151e-05	0.0005	1.27974e-06	1.063e-06
SDPG_05135959601	ENSRNOG00000017233	SDPL_05135959601	Mmachc	-0.214132	2.44445e-08	2.27336e-05	0.0003	2.31147e-06	2.15257e-06
SDPG_08052253560	ENSRNOG00000010743	SDPL_08052253560	Fdxacb1	0.374184	2.45816e-08	2.28183e-05	0.0003	3.92612e-06	7.1644e-06
SDPG_04061595245	ENSRNOG00000009734	SDPL_04061595245	Akr1b8	-0.297046	2.46365e-08	2.28478e-05	0.0009	1.64585e-06	1.16098e-06
SDPG_02198046119	ENSRNOG00000018673	SDPL_02198046119	Sec22b	-0.184674	2.47151e-08	2.28778e-05	0.0005	2.77813e-06	2.05648e-06
SDPG_10083098210	ENSRNOG00000004686	SDPL_10083098210	Spop	0.120487	2.47065e-08	2.28778e-05	0	3.8444e-06	3.51068e-06
SDPG_12016863946	ENSRNOG00000024277	SDPL_12016863946	Card11	-0.739267	2.47441e-08	2.28833e-05	0.001	3.95491e-06	5.43294e-06
SDPG_10101301670	ENSRNOG00000002795	SDPL_10101301670	Cog1	0.127613	2.48388e-08	2.29495e-05	0.0001	1.55737e-06	1.31151e-06
SDPG_01263966491	ENSRNOG00000019807	SDPL_01263966491	Sufu	-0.194211	2.48825e-08	2.29685e-05	0.0002	1.36573e-06	1.21643e-06
SDPG_02188558758	ENSRNOG00000020829	SDPL_02188558758	Them4	0.155999	2.49382e-08	2.29984e-05	0.0006	1.29942e-06	1.42473e-06
SDPG_04084678519	ENSRNOG00000008393	SDPL_04084678519	Tax1bp1	0.0925805	2.49877e-08	2.30226e-05	0.0004	1.70546e-06	1.10717e-06
SDPG_05152073304	ENSRNOG00000009422	SDPL_05152073304	Hmgcl	0.297601	2.51385e-08	2.314e-05	0.0004	4.70754e-06	1.35739e-06
SDPG_01082661614	ENSRNOG00000031328	SDPL_01082661614	Zfp110	0.164704	2.53068e-08	2.32733e-05	0.0003	2.53363e-06	4.25478e-06
SDPG_08047763902	ENSRNOG00000032364	SDPL_08047763902	Tbcel	-0.229885	2.58667e-08	2.37661e-05	0.0001	4.96179e-07	1.37038e-06
SDPG_08047551953	ENSRNOG00000031266	SDPL_08047551953	Siae	-0.295732	2.58929e-08	2.37682e-05	0.0001	2.53755e-06	6.06611e-06
SDPG_06098252600	ENSRNOG00000004556	SDPL_06098252600	Dcaf5	0.113415	2.59538e-08	2.37801e-05	0	2.98318e-06	3.6793e-06
SDPG_13046040844	ENSRNOG00000049766	SDPL_13046040844	Sctr	-1.11076	2.59404e-08	2.37801e-05	0.0002	1.38375e-06	1.24817e-06
SDPG_01097554904	ENSRNOG00000021474	SDPL_01097554904	Siglec5	-0.70947	2.61062e-08	2.38285e-05	0.0002	1.36714e-06	1.75991e-06
SDPG_07117465714	ENSRNOG00000009884	SDPL_07117465714	Lgals1	-0.181763	2.60938e-08	2.38285e-05	0.0001	1.61541e-06	3.5956e-07
SDPG_08128749284	ENSRNOG00000043167	SDPL_08128749284	Itga9	-0.285571	2.60514e-08	2.38285e-05	0	1.99375e-07	2.73503e-07
SDPG_15025754773	ENSRNOG00000051706	SDPL_15025754773	Tep1	-0.214427	2.6127e-08	2.38285e-05	0.0003	1.32336e-06	1.44486e-06
SDPG_20008241864	ENSRNOG00000030712	SDPL_20008241864	RT1-A2	-1.65238	2.60742e-08	2.38285e-05	0.0012	1.34776e-06	3.63897e-07
SDPG_02186129019	ENSRNOG00000015026	SDPL_02186129019	Arhgef11	0.0702836	2.63219e-08	2.39842e-05	0.0003	1.37929e-06	3.73658e-07
SDPG_03060147823	ENSRNOG00000060690	SDPL_03060147823	AABR07052523.2	0.526029	2.66143e-08	2.42283e-05	0.001	3.16653e-06	5.19489e-06
SDPG_11086504848	ENSRNOG00000060045	SDPL_11086504848	Pi4ka	0.176642	2.66677e-08	2.42546e-05	0.0015	4.31015e-07	1.20879e-07
SDPG_02146413330	ENSRNOG00000022636	SDPL_02146413330	Alpk1	-0.41011	2.66963e-08	2.42583e-05	0.0004	2.17934e-06	1.66161e-06
SDPG_02254898211	ENSRNOG00000042152	SDPL_02254898211	Gipc2	0.191933	2.67881e-08	2.42972e-05	0.0002	1.34974e-06	6.48635e-07
SDPG_08110267194	ENSRNOG00000012480	SDPL_08110267194	Pxylp1	0.357206	2.67819e-08	2.42972e-05	0.0004	4.34469e-06	3.77944e-06
SDPG_13078909101	ENSRNOG00000003620	SDPL_13078909101	Fmo3	1.25479	2.70083e-08	2.44521e-05	0.0005	9.80786e-07	1.26263e-07
SDPG_15056469494	ENSRNOG00000025239	SDPL_15056469494	Nudt15	-0.300988	2.70083e-08	2.44521e-05	0	1.0978e-06	9.77211e-07
SDPG_18073906280	ENSRNOG00000013766	SDPL_18073906280	Acaa2	0.353701	2.71301e-08	2.45399e-05	0.0005	6.95364e-06	7.83605e-06
SDPG_02254146879	ENSRNOG00000042152	SDPL_02254146879	Gipc2	0.195406	2.71877e-08	2.45696e-05	0.0002	1.99435e-06	1.53109e-06
SDPG_14028094464	ENSRNOG00000001912	SDPL_14028094464	Tecrl	-0.222361	2.73668e-08	2.47089e-05	0.0003	1.54277e-06	1.54738e-06
SDPG_10088971412	ENSRNOG00000003108	SDPL_10088971412	Acbd4	-0.47869	2.74043e-08	2.47202e-05	0.0012	1.70289e-05	1.42144e-05
SDPG_02186129019	ENSRNOG00000012393	SDPL_02186129019	S100a13	0.244948	2.74348e-08	2.47253e-05	0.0004	1.49217e-06	6.51338e-07
SDPG_08122443154	ENSRNOG00000010149	SDPL_08122443154	Cmc1	0.281676	2.75085e-08	2.47691e-05	0.0008	2.30802e-06	1.1784e-06
SDPG_06049392628	ENSRNOG00000009039	SDPL_06049392628	Trappc12	-0.133772	2.76495e-08	2.48735e-05	0.0005	9.17483e-06	8.0359e-06
SDPG_12028887665	ENSRNOG00000001448	SDPL_12028887665	Hip1	0.180689	2.77484e-08	2.49172e-05	0.0005	7.83684e-06	2.42092e-05
SDPG_03009805651	ENSRNOG00000010477	SDPL_03009805651	Pomt1	-0.204462	2.78312e-08	2.4969e-05	0.0005	1.9169e-06	5.47369e-06
SDPG_01191696518	ENSRNOG00000016063	SDPL_01191696518	LOC361635	-0.0878167	2.7957e-08	2.50591e-05	0.0003	1.42104e-06	1.18479e-06
SDPG_05055867111	ENSRNOG00000006582	SDPL_05055867111	Aptx	-0.21455	2.80484e-08	2.51183e-05	0	9.93554e-07	1.09007e-06
SDPG_09065196347	ENSRNOG00000015354	SDPL_09065196347	Aox1	0.711813	2.80943e-08	2.51366e-05	0.0001	1.88457e-06	3.69583e-06
SDPG_08076171405	ENSRNOG00000009106	SDPL_08076171405	C2cd4b	-1.2832	2.82401e-08	2.52443e-05	0.0008	2.43448e-05	2.16678e-05
SDPG_08113723728	ENSRNOG00000023007	SDPL_08113723728	Col6a6	-0.379502	2.83829e-08	2.53262e-05	0.0004	1.21285e-06	3.79353e-07
SDPG_05135516500	ENSRNOG00000008090	SDPL_05135516500	Txndc12	-0.292894	2.8648e-08	2.55168e-05	0.0008	2.52415e-05	9.70557e-06
SDPG_07033936125	ENSRNOG00000007713	SDPL_07033936125	Tmcc3	-0.229132	2.86426e-08	2.55168e-05	0	1.80803e-06	3.67345e-06
SDPG_06134236526	ENSRNOG00000043031	SDPL_06134236526	Rd3l	0.249199	2.88798e-08	2.57002e-05	0.0003	1.44415e-06	1.36547e-06
SDPG_20000228780	ENSRNOG00000031090	SDPL_20000228780	RT1-CE7	0.815997	2.91053e-08	2.58776e-05	0.001	1.0889e-06	6.82685e-07
SDPG_05145957526	ENSRNOG00000049326	SDPL_05145957526	Tmem234	0.394358	2.92738e-08	2.6004e-05	0.0004	1.49724e-06	1.29827e-06
SDPG_03090525896	ENSRNOG00000008663	SDPL_03090525896	Nat10	-0.166123	2.94462e-08	2.61103e-05	0.0003	1.53104e-06	1.27551e-06
SDPG_12017257163	ENSRNOG00000001287	SDPL_12017257163	Gper1	-0.58049	2.94343e-08	2.61103e-05	0.0002	1.56311e-06	4.53082e-07
SDPG_01215824951	ENSRNOG00000013828	SDPL_01215824951	Sirt3	-0.16283	2.9927e-08	2.6513e-05	0.0001	1.48195e-06	1.22189e-06
SDPG_10100348720	ENSRNOG00000004147	SDPL_10100348720	Abca8a	0.333246	3.01274e-08	2.66666e-05	0.0009	1.52375e-05	2.25198e-05
SDPG_14007993417	ENSRNOG00000002142	SDPL_14007993417	Cds1	-1.24352	3.02215e-08	2.67261e-05	0.0009	2.6954e-06	3.14241e-06
SDPG_08007231557	ENSRNOG00000010999	SDPL_08007231557	Cep295	0.722187	3.03244e-08	2.67931e-05	0.0015	1.49314e-06	7.10111e-07
SDPG_05046659285	ENSRNOG00000043105	SDPL_05046659285	Lyrm2	-0.180211	3.03893e-08	2.68266e-05	0.0005	1.25836e-06	1.3538e-06
SDPG_06051413849	ENSRNOG00000009039	SDPL_06051413849	Trappc12	-0.132653	3.04677e-08	2.68479e-05	0.0005	7.45529e-06	5.06187e-06
SDPG_12017010699	ENSRNOG00000001435	SDPL_12017010699	Ssc4d	-0.358435	3.04585e-08	2.68479e-05	0.0001	6.90921e-06	6.94435e-06
SDPG_16002531261	ENSRNOG00000018358	SDPL_16002531261	Nt5dc2	-0.335846	3.07045e-08	2.70326e-05	0.0005	1.79855e-06	1.43301e-06
SDPG_13045289931	ENSRNOG00000028072	SDPL_13045289931	Chit1	0.637868	3.07506e-08	2.7049e-05	0.0001	2.25034e-06	2.32811e-06
SDPG_07026263884	ENSRNOG00000027124	SDPL_07026263884	Tdg	0.166304	3.09801e-08	2.72026e-05	0	1.52185e-06	1.39351e-06
SDPG_16008581696	ENSRNOG00000013260	SDPL_16008581696	Calr3	-0.473903	3.09645e-08	2.72026e-05	0.0015	3.63274e-06	3.05941e-06
SDPG_12029451384	ENSRNOG00000001442	SDPL_12029451384	Por	-0.330319	3.10246e-08	2.72176e-05	0.0011	1.27343e-05	2.01194e-05
SDPG_07063188985	ENSRNOG00000033570	SDPL_07063188985	Arhgap8	0.46699	3.11998e-08	2.73471e-05	0.0005	1.57928e-06	9.77211e-07
SDPG_01218329737	ENSRNOG00000021338	SDPL_01218329737	Tmem132a	0.20262	3.13631e-08	2.74659e-05	0.0002	2.92616e-06	2.91101e-06
SDPG_05133273659	ENSRNOG00000058476	SDPL_05133273659	Mast2	-0.204044	3.14677e-08	2.75331e-05	0	4.16876e-06	4.11723e-06
SDPG_17010227686	ENSRNOG00000018651	SDPL_17010227686	Agtpbp1	-0.25027	3.16539e-08	2.76716e-05	0.0012	1.5818e-06	2.08647e-06
SDPG_18064325924	ENSRNOG00000021381	SDPL_18064325924	Ccdc68	-0.525555	3.18762e-08	2.78413e-05	0.0004	1.95102e-06	2.2426e-06
SDPG_08034074388	ENSRNOG00000009993	SDPL_08034074388	Dcps	-0.158523	3.19884e-08	2.79148e-05	0.0004	1.31714e-06	2.64361e-06
SDPG_01161712034	ENSRNOG00000047229	SDPL_01161712034	Trim68	-0.227838	3.20474e-08	2.79416e-05	0.0003	1.05576e-06	1.52129e-06
SDPG_02186129019	ENSRNOG00000023851	SDPL_02186129019	Igsf3	0.17823	3.22e-08	2.80254e-05	0.0001	3.95087e-05	5.70658e-05
SDPG_15069259349	ENSRNOG00000022760	SDPL_15069259349	RGD1304929	1.69712	3.21729e-08	2.80254e-05	0.0015	1.63832e-06	1.79968e-06
SDPG_10083752904	ENSRNOG00000008689	SDPL_10083752904	Cbx1	0.132633	3.27461e-08	2.84756e-05	0.0001	1.58779e-06	1.51796e-06
SDPG_20009413579	ENSRNOG00000000540	SDPL_20009413579	Btbd9	-0.189734	3.2785e-08	2.84844e-05	0.0006	1.66181e-06	9.66535e-07
SDPG_01255064900	ENSRNOG00000016833	SDPL_01255064900	Ide	-0.157042	3.28804e-08	2.85152e-05	0.0002	1.02557e-06	9.66535e-07
SDPG_06098252600	ENSRNOG00000059875	SDPL_06098252600	Zfyve26	0.185114	3.29523e-08	2.85152e-05	0.0002	1.32039e-06	1.09007e-06
SDPG_06123672266	ENSRNOG00000004060	SDPL_06123672266	Calm1	-0.126528	3.29452e-08	2.85152e-05	0.0003	1.40133e-06	1.02779e-06
SDPG_07027153103	ENSRNOG00000026793	SDPL_07027153103	Nt5dc3	-0.247798	3.28858e-08	2.85152e-05	0	3.29302e-06	1.66587e-06
SDPG_08110267194	ENSRNOG00000009789	SDPL_08110267194	Topbp1	-0.196142	3.29643e-08	2.85152e-05	0.0005	1.3546e-06	1.1948e-06
SDPG_06106846255	ENSRNOG00000004556	SDPL_06106846255	Dcaf5	0.112697	3.30228e-08	2.85408e-05	0	4.01336e-06	4.84452e-06
SDPG_10092199438	ENSRNOG00000048449	SDPL_10092199438	Itgb3	-0.246027	3.33605e-08	2.88075e-05	0.0002	1.94207e-06	3.91637e-06
SDPG_03003305366	ENSRNOG00000051470	SDPL_03003305366	Card9	1.51084	3.35243e-08	2.89238e-05	0.0012	1.30621e-06	5.62539e-06
SDPG_12016917516	ENSRNOG00000001448	SDPL_12016917516	Hip1	0.183403	3.35655e-08	2.89341e-05	0.0006	4.31026e-05	4.05412e-05
SDPG_16070928222	ENSRNOG00000059911	SDPL_16070928222	RGD1560755	0.173964	3.36308e-08	2.89652e-05	0.0001	1.66469e-06	1.56643e-06
SDPG_01059129722	ENSRNOG00000048848	SDPL_01086426247	Ccdc9	-0.191914	3.37661e-08	2.90565e-05	0.0009	6.60568e-06	7.71329e-06
SDPG_02239576715	ENSRNOG00000009433	SDPL_02239576715	Ccdc109b	-0.562333	3.38636e-08	2.90916e-05	0.0009	1.62065e-06	1.2448e-06
SDPG_11069677255	ENSRNOG00000001795	SDPL_11069677255	Itgb5	-0.147291	3.38657e-08	2.90916e-05	0	4.10017e-07	2.31231e-07
SDPG_07025606578	ENSRNOG00000008174	SDPL_07025606578	Appl2	-0.200961	3.39132e-08	2.91072e-05	0	2.40949e-06	1.63083e-06
SDPG_08128847112	ENSRNOG00000019472	SDPL_08128847112	Ackr2	0.656579	3.4064e-08	2.92113e-05	0.0004	1.00058e-06	1.14822e-06
SDPG_08051435768	ENSRNOG00000032364	SDPL_08051435768	Tbcel	-0.239422	3.41325e-08	2.92447e-05	0.0002	1.41033e-06	6.4e-06
SDPG_07015880899	ENSRNOG00000008414	SDPL_07015880899	Bsg	0.253869	3.4191e-08	2.92695e-05	0.0006	8.18455e-07	2.71729e-07
SDPG_18069070507	ENSRNOG00000013766	SDPL_18069070507	Acaa2	0.35634	3.42559e-08	2.92998e-05	0.0006	1.80741e-06	1.0763e-06
SDPG_03000054231	ENSRNOG00000006916	SDPL_03000054231	Sardh	-0.238349	3.44109e-08	2.93886e-05	0.0002	2.45509e-06	1.57285e-05
SDPG_04123018313	ENSRNOG00000013712	SDPL_04123018313	Tex261	-0.195442	3.44191e-08	2.93886e-05	0.001	8.48429e-06	8.44041e-06
SDPG_11031698450	ENSRNOG00000027797	SDPL_11031698450	Nit2	-0.462046	3.4701e-08	2.96037e-05	0.0015	1.1446e-05	1.13133e-05
SDPG_03072334984	ENSRNOG00000013172	SDPL_03072334984	Nr1h3	0.225124	3.48903e-08	2.97396e-05	0.0001	9.825e-07	9.59096e-07
SDPG_02053551541	ENSRNOG00000013217	SDPL_02053551541	Ttc33	0.201743	3.49635e-08	2.9758e-05	0.0003	1.7741e-06	8.98841e-07
SDPG_03167910776	ENSRNOG00000012762	SDPL_03167910776	Zfp64	-0.166107	3.49719e-08	2.9758e-05	0.0007	4.27366e-07	6.16649e-07
SDPG_20041340531	ENSRNOG00000000546	SDPL_20041340531	Nt5dc1	-0.210124	3.50463e-08	2.97957e-05	0	1.75155e-06	1.79729e-06
SDPG_04025535350	ENSRNOG00000039862	SDPL_04025535350	Cldn12	0.206534	3.51701e-08	2.98753e-05	0.0003	1.48997e-06	1.42688e-06
SDPG_16045075285	ENSRNOG00000013248	SDPL_16045075285	Wwc2	-0.113789	3.52345e-08	2.99043e-05	0.0005	1.68902e-06	1.19127e-06
SDPG_02089665753	ENSRNOG00000012095	SDPL_02089665753	Pkia	0.162973	3.5347e-08	2.99742e-05	0.0004	1.41957e-06	7.6774e-07
SDPG_10008648774	ENSRNOG00000014743	SDPL_10008648774	Hagh	0.242722	3.53989e-08	2.99925e-05	0.0007	1.91802e-06	3.0225e-06
SDPG_08089793079	ENSRNOG00000010694	SDPL_08089793079	Tpbg	-0.324981	3.545e-08	3.00101e-05	0.0004	9.54766e-06	9.68267e-06
SDPG_09050552367	ENSRNOG00000022812	SDPL_09050552367	Ercc5	-0.109304	3.58215e-08	3.02987e-05	0	1.70455e-06	1.97955e-06
SDPG_19044411914	ENSRNOG00000017500	SDPL_19044411914	Mtss1l	-0.304181	3.58963e-08	3.0336e-05	0.0004	2.678e-06	3.04815e-06
SDPG_01227976233	ENSRNOG00000020980	SDPL_01227976233	AABR07006278.1	-0.707973	3.64185e-08	3.07511e-05	0.0005	1.41882e-06	1.1714e-06
SDPG_01082661614	ENSRNOG00000018390	SDPL_01082661614	Pld3	0.170945	3.67864e-08	3.10089e-05	0.0005	1.76167e-06	3.28665e-06
SDPG_05082077654	ENSRNOG00000001700	SDPL_05082077654	Dfnb31	0.242815	3.6765e-08	3.10089e-05	0.0011	4.49578e-06	1.21512e-05
SDPG_01257266453	ENSRNOG00000012684	SDPL_01257266453	Bloc1s2	-0.392324	3.70911e-08	3.12392e-05	0.0011	1.37847e-06	1.14822e-06
SDPG_11086790118	ENSRNOG00000001834	SDPL_11086790118	Mzt2b	-0.17248	3.72151e-08	3.13018e-05	0	2.4295e-06	3.4819e-06
SDPG_13044663295	ENSRNOG00000049641	SDPL_13044663295	Rab7l1	0.149482	3.72287e-08	3.13018e-05	0.0003	2.55127e-06	2.35277e-06
SDPG_06129740546	ENSRNOG00000011044	SDPL_06129740546	Clmn	-0.256497	3.72739e-08	3.13132e-05	0.0002	1.63827e-06	1.6772e-06
SDPG_02224172219	ENSRNOG00000011929	SDPL_02224172219	Abcd3	-0.213282	3.73973e-08	3.13903e-05	0.0005	6.86662e-05	6.93613e-05
SDPG_06026652059	ENSRNOG00000007141	SDPL_06026652059	Preb	-0.107887	3.74822e-08	3.14349e-05	0.0004	1.7721e-06	2.6349e-06
SDPG_10010184638	ENSRNOG00000021872	SDPL_10010184638	Zfp213	0.158052	3.75633e-08	3.14762e-05	0.0002	1.11093e-05	3.36524e-06
SDPG_02201144290	ENSRNOG00000021216	SDPL_02201144290	Pex11b	-0.158195	3.76348e-08	3.15095e-05	0.0009	3.5455e-06	3.56074e-06
SDPG_02025247294	ENSRNOG00000025406	SDPL_02025247294	Iqgap2	-0.41113	3.77514e-08	3.15804e-05	0	8.1147e-07	6.43869e-07
SDPG_02053551541	ENSRNOG00000024115	SDPL_02053551541	C6	-0.926406	3.78191e-08	3.16104e-05	0	1.7741e-06	1.80982e-06
SDPG_01226157950	ENSRNOG00000020980	SDPL_01226157950	AABR07006278.1	-0.702721	3.79087e-08	3.16586e-05	0.0005	3.59325e-06	4.80295e-06
SDPG_04178124687	ENSRNOG00000001842	SDPL_04178124687	Mrps35	-0.241234	3.79454e-08	3.16625e-05	0.0006	2.40091e-06	2.387e-06
SDPG_05139647877	ENSRNOG00000012616	SDPL_05139647877	Ppt1	0.145378	3.80447e-08	3.17186e-05	0.0003	1.0619e-05	6.01883e-06
SDPG_06121139177	ENSRNOG00000003955	SDPL_06121139177	Spata7	-0.125941	3.81026e-08	3.17402e-05	0	3.38722e-06	4.25945e-06
SDPG_08093955188	ENSRNOG00000058470	SDPL_08093955188	Col12a1	0.341268	3.82839e-08	3.18644e-05	0.0001	0.00011065	0.00011387
SDPG_11031698450	ENSRNOG00000002028	SDPL_11031698450	Tmem50b	-0.24685	3.87482e-08	3.21967e-05	0.0004	3.87351e-06	3.03637e-06
SDPG_05046407350	ENSRNOG00000043105	SDPL_05046407350	Lyrm2	-0.181484	3.91413e-08	3.24689e-05	0.0005	1.55156e-06	1.53517e-06
SDPG_15007950688	ENSRNOG00000005993	SDPL_15007950688	Oxsm	0.116031	3.91221e-08	3.24689e-05	0.0008	1.82879e-06	1.54738e-06
SDPG_08124256544	ENSRNOG00000010986	SDPL_08124256544	Cmtm7	-0.239401	3.92041e-08	3.24938e-05	0.0001	2.79972e-06	2.67698e-06
SDPG_02186129019	ENSRNOG00000021176	SDPL_02186129019	Mtmr11	0.200487	3.94146e-08	3.2641e-05	0.0009	3.7915e-06	5.39461e-07
SDPG_02182700041	ENSRNOG00000037655	SDPL_02182700041	Gatb	0.161357	3.94781e-08	3.26662e-05	0.0003	8.62322e-07	1.00931e-06
SDPG_10036367872	ENSRNOG00000048174	SDPL_10036367872	Uqcrq	-0.293129	3.96347e-08	3.27685e-05	0.0013	2.30654e-06	1.57677e-06
SDPG_15009122708	ENSRNOG00000024061	SDPL_15009122708	Rarb	-0.189868	3.96736e-08	3.27733e-05	0.0004	2.75609e-07	1.30406e-07
SDPG_19041245021	ENSRNOG00000017500	SDPL_19041245021	Mtss1l	-0.315545	3.97713e-08	3.28266e-05	0.0004	1.2055e-06	1.30506e-06
SDPG_17078828487	ENSRNOG00000017981	SDPL_17078828487	Mcm10	-0.411458	3.98916e-08	3.28984e-05	0.0003	2.89479e-06	3.31559e-06
SDPG_17010227686	ENSRNOG00000017133	SDPL_17010227686	LOC306766	0.131252	4.00673e-08	3.29982e-05	0.0008	2.11294e-06	1.50239e-06
SDPG_17028067750	ENSRNOG00000017820	SDPL_17028067750	Nqo2	0.216149	4.00791e-08	3.29982e-05	0.0008	1.60878e-06	2.61749e-06
SDPG_02019116219	ENSRNOG00000029966	SDPL_02019116219	Xrcc4	0.192023	4.07291e-08	3.34196e-05	0.0009	1.87167e-06	1.69415e-06
SDPG_02086634597	ENSRNOG00000010183	SDPL_02086634597	Fam198b	0.241689	4.07004e-08	3.34196e-05	0.0008	6.8596e-06	8.52903e-07
SDPG_02182700041	ENSRNOG00000018076	SDPL_02182700041	Fmo5	-0.483177	4.07054e-08	3.34196e-05	0.0006	4.14334e-06	5.36147e-06
SDPG_01170428771	ENSRNOG00000047229	SDPL_01170428771	Trim68	-0.223167	4.08423e-08	3.34596e-05	0.0003	7.39917e-07	3.12128e-07
SDPG_11020645291	ENSRNOG00000047563	SDPL_11020645291	Mrpl39	0.143287	4.12005e-08	3.37251e-05	0	1.90097e-06	1.83633e-06
SDPG_20007282548	ENSRNOG00000000778	SDPL_20007282548	Znrd1as1	-0.455961	4.12782e-08	3.37608e-05	0.0011	1.92034e-06	5.1915e-07
SDPG_09081150425	ENSRNOG00000018162	SDPL_09081150425	Nhej1	0.308373	4.13334e-08	3.37781e-05	0.0005	1.90508e-06	8.20015e-07
SDPG_02201144290	ENSRNOG00000019508	SDPL_02201144290	Wars2	-0.19637	4.14053e-08	3.38089e-05	0.0001	2.03997e-06	1.28915e-06
SDPG_01251568451	ENSRNOG00000019050	SDPL_01251568451	Ifit1	3.23907	4.16714e-08	3.39982e-05	0.0015	7.53248e-06	9.68971e-06
SDPG_19041381287	ENSRNOG00000017500	SDPL_19041381287	Mtss1l	-0.308405	4.1794e-08	3.40702e-05	0.0005	1.48965e-06	1.42691e-06
SDPG_05142578795	ENSRNOG00000007629	SDPL_05142578795	Sf3a3	0.123739	4.2147e-08	3.43297e-05	0.0012	1.7774e-06	1.36887e-06
SDPG_01207487134	ENSRNOG00000018761	SDPL_01207487134	Eif3c	-0.13256	4.23555e-08	3.44712e-05	0.0015	5.4823e-06	3.03873e-06
SDPG_20008241864	ENSRNOG00000038999	SDPL_20008241864	RT1-A1	-0.591774	4.26859e-08	3.47115e-05	0.0007	1.97125e-06	1.76119e-06
SDPG_10055657529	ENSRNOG00000004072	SDPL_10055657529	Myo1c	0.170859	4.27336e-08	3.47219e-05	0.001	9.26275e-05	8.73795e-06
SDPG_10045791437	ENSRNOG00000002928	SDPL_10045791437	Guk1	-0.149969	4.28597e-08	3.47958e-05	0	2.27092e-06	3.53604e-06
SDPG_13078909101	ENSRNOG00000005177	SDPL_13078909101	Tp53i3	0.357107	4.29331e-08	3.48268e-05	0.0015	2.25034e-06	9.23035e-07
SDPG_10035208730	ENSRNOG00000003536	SDPL_10035208730	Rufy1	0.130872	4.3479e-08	3.52407e-05	0.0001	4.00858e-06	6.80292e-06
SDPG_04113752163	ENSRNOG00000046345	SDPL_04113752163	Rpn1	-0.11373	4.37148e-08	3.54029e-05	0.0002	1.10963e-05	3.78597e-06
SDPG_05141900396	ENSRNOG00000015283	SDPL_05141900396	Nt5c1a	-0.306819	4.40704e-08	3.56233e-05	0.0013	2.25431e-06	1.03506e-06
SDPG_07076497876	ENSRNOG00000004660	SDPL_07076497876	Fzd6	-0.297081	4.40948e-08	3.56233e-05	0.0007	3.58733e-07	2.12156e-06
SDPG_09015246345	ENSRNOG00000012303	SDPL_09015246345	Apobec2	-0.134774	4.40589e-08	3.56233e-05	0.0002	3.90045e-05	3.95165e-05
SDPG_02255045631	ENSRNOG00000049994	SDPL_02255045631	Ifi44l	-0.852388	4.44028e-08	3.58137e-05	0.0004	2.0137e-06	2.10748e-06
SDPG_05139607949	ENSRNOG00000015283	SDPL_05139607949	Nt5c1a	-0.310146	4.48961e-08	3.61527e-05	0.0013	1.6733e-06	1.20976e-06
SDPG_16071392538	ENSRNOG00000019073	SDPL_16071392538	Ikbkb	0.121457	4.4866e-08	3.61527e-05	0.0001	1.00494e-06	7.66473e-07
SDPG_06054031863	ENSRNOG00000005623	SDPL_06054031863	Ankmy2	-0.109707	4.51601e-08	3.62768e-05	0.0005	1.27389e-06	1.14575e-06
SDPG_12011847156	ENSRNOG00000001101	SDPL_12011847156	Rnf216	-0.33706	4.514e-08	3.62768e-05	0.0015	1.23458e-05	1.65843e-05
SDPG_19040458827	ENSRNOG00000015063	SDPL_19040458827	Dhodh	-0.22487	4.51482e-08	3.62768e-05	0.0006	2.25308e-06	2.81844e-06
SDPG_07142068898	ENSRNOG00000048932	SDPL_07142068898	Smagp	-0.277194	4.54524e-08	3.64525e-05	0.0001	1.90097e-06	9.01296e-07
SDPG_08070424475	ENSRNOG00000057867	SDPL_08070424475	Mns1	0.714995	4.54522e-08	3.64525e-05	0.0015	1.84844e-05	1.87605e-05
SDPG_20036201227	ENSRNOG00000000800	SDPL_20036201227	Man1a1	0.45291	4.58454e-08	3.67379e-05	0.0011	2.12774e-06	2.67677e-06
SDPG_08047551953	ENSRNOG00000012980	SDPL_08047551953	Hyls1	-0.423735	4.59315e-08	3.67687e-05	0.0007	1.53126e-06	3.67028e-06
SDPG_14084047701	ENSRNOG00000051487	SDPL_14084047701	Kremen1	-0.179673	4.68427e-08	3.74462e-05	0.0006	1.15265e-05	2.22349e-05
SDPG_09081150425	ENSRNOG00000015774	SDPL_09081150425	Mreg	0.552536	4.72291e-08	3.77247e-05	0.001	3.50432e-06	3.39089e-06
SDPG_13052771938	ENSRNOG00000028072	SDPL_13052771938	Chit1	0.609145	4.7344e-08	3.77729e-05	0.0004	3.63241e-06	3.6416e-06
SDPG_20008241864	ENSRNOG00000000432	SDPL_20008241864	Fkbpl	0.318535	4.73719e-08	3.77729e-05	0.0009	2.14605e-06	8.08966e-07
SDPG_20000228780	ENSRNOG00000050210	SDPL_20000228780	RT1-CE10	-0.820069	4.76052e-08	3.79028e-05	0.0013	1.90452e-07	1.79804e-07
SDPG_18000023346	ENSRNOG00000024066	SDPL_18000023346	Fundc2	0.221291	4.80181e-08	3.82008e-05	0.0003	1.204e-06	5.75071e-07
SDPG_02179847959	ENSRNOG00000061118	SDPL_02179847959	AABR07012047.1	0.500477	4.84301e-08	3.83426e-05	0.0014	5.13067e-06	3.74061e-06
SDPG_03137777747	ENSRNOG00000005707	SDPL_03137777747	Bfsp1	-0.39943	4.84673e-08	3.83426e-05	0.0003	1.80637e-06	2.33199e-06
SDPG_03154787473	ENSRNOG00000018755	SDPL_03154787473	Acss2	-0.190438	4.83009e-08	3.83426e-05	0.0009	1.55113e-06	2.71084e-06
SDPG_05133273659	ENSRNOG00000008090	SDPL_05133273659	Txndc12	-0.287634	4.82543e-08	3.83426e-05	0.0013	1.69204e-05	1.27605e-05
SDPG_09023571624	ENSRNOG00000025691	SDPL_09023571624	Pla2g7	0.645955	4.84195e-08	3.83426e-05	0.0012	1.71708e-06	2.12374e-06
SDPG_11077260905	ENSRNOG00000055751	SDPL_11077260905	P3h2	0.346893	4.8321e-08	3.83426e-05	0.0002	2.30654e-06	2.39271e-06
SDPG_07142068898	ENSRNOG00000015320	SDPL_07142068898	Atp5g2	-0.183185	4.86242e-08	3.8436e-05	0.0007	1.60368e-07	3.3544e-08
SDPG_01103065114	ENSRNOG00000006858	SDPL_04086857446	Pyurfl1	-0.147129	4.89939e-08	3.86665e-05	0	6.47348e-06	7.58926e-06
SDPG_04122521115	ENSRNOG00000015763	SDPL_04122521115	Cml3	-1.3887	4.89802e-08	3.86665e-05	0.0006	1.55431e-06	1.71949e-06
SDPG_05151458131	ENSRNOG00000009422	SDPL_05151458131	Hmgcl	0.292004	5.06505e-08	3.99103e-05	0.0008	7.17769e-06	8.90431e-07
SDPG_02186129019	ENSRNOG00000049385	SDPL_02186129019	Adamtsl4	0.289255	5.11452e-08	4.02681e-05	0	8.00187e-06	7.22213e-06
SDPG_07011342497	ENSRNOG00000020416	SDPL_07011342497	Zfr2	-0.256109	5.12503e-08	4.03188e-05	0.0003	6.2673e-07	5.73928e-07
SDPG_12032509129	ENSRNOG00000000893	SDPL_12032509129	Tmem248	-0.171415	5.17104e-08	4.06485e-05	0.0006	1.81917e-05	1.83277e-05
SDPG_01264244559	ENSRNOG00000050742	SDPL_01264244559	Dnmbp	-0.231961	5.22655e-08	4.10197e-05	0.0014	1.42356e-06	2.25042e-06
SDPG_07015713985	ENSRNOG00000007432	SDPL_07015713985	Polr3b	-0.129359	5.24094e-08	4.11001e-05	0	1.41882e-06	1.3538e-06
SDPG_04122521115	ENSRNOG00000011617	SDPL_04122521115	Dguok	0.196883	5.24531e-08	4.11018e-05	0.0006	3.72353e-05	1.65142e-05
SDPG_08044883543	ENSRNOG00000032364	SDPL_08044883543	Tbcel	-0.227021	5.28594e-08	4.13875e-05	0.0003	7.59568e-07	3.46544e-06
SDPG_02225311888	ENSRNOG00000029726	SDPL_02225311888	Gstm1	0.304548	5.29571e-08	4.13985e-05	0.0003	7.33411e-06	4.73683e-06
SDPG_05105223645	ENSRNOG00000024402	SDPL_05105223645	Focad	0.114862	5.29334e-08	4.13985e-05	0.0002	4.57908e-06	5.4458e-06
SDPG_10008648774	ENSRNOG00000055314	SDPL_10008648774	Msrb1	0.285194	5.30597e-08	4.1446e-05	0.0004	2.31045e-06	2.16679e-06
SDPG_20000228780	ENSRNOG00000000503	SDPL_20000228780	Ppard	0.205559	5.31052e-08	4.14488e-05	0.0005	2.48145e-06	1.57921e-06
SDPG_06134236526	ENSRNOG00000008067	SDPL_06134236526	Rcor1	-0.169078	5.3452e-08	4.16867e-05	0.0005	2.33605e-06	3.55791e-06
SDPG_05036329637	ENSRNOG00000007831	SDPL_05036329637	Ufl1	0.10377	5.38099e-08	4.19328e-05	0.0004	3.47618e-06	3.08811e-06
SDPG_07011750264	ENSRNOG00000022871	SDPL_07011750264	LOC691170	-0.167919	5.45999e-08	4.25149e-05	0	2.36421e-06	3.31167e-06
SDPG_03082312529	ENSRNOG00000021513	SDPL_03082312529	Rtn4rl2	0.996113	5.55213e-08	4.31985e-05	0.0004	2.69818e-06	1.54874e-06
SDPG_06086084782	ENSRNOG00000004857	SDPL_06086084782	L2hgdh	-0.218641	5.59202e-08	4.33998e-05	0.0015	6.26633e-09	6.35128e-09
SDPG_07015131638	ENSRNOG00000022871	SDPL_07015131638	LOC691170	-0.168979	5.59554e-08	4.33998e-05	0	2.42265e-06	2.38204e-06
SDPG_01242801260	ENSRNOG00000061147	SDPL_01242801260	Fam189a2	0.173882	5.60045e-08	4.34039e-05	0.0007	2.98842e-05	2.43776e-05
SDPG_02223978442	ENSRNOG00000011929	SDPL_02223978442	Abcd3	-0.208252	5.64731e-08	4.37329e-05	0.0006	9.56564e-05	2.90004e-05
SDPG_01177850365	ENSRNOG00000016063	SDPL_01177850365	LOC361635	-0.0901333	5.65205e-08	4.37354e-05	0.0005	2.65183e-06	1.35459e-06
SDPG_09068287471	ENSRNOG00000017340	SDPL_09068287471	Wdr12	-0.27162	5.68891e-08	4.39862e-05	0.0001	1.23012e-06	9.27324e-07
SDPG_07026263884	ENSRNOG00000051536	SDPL_07026263884	Rfx4	-1.10361	5.72159e-08	4.42044e-05	0.0012	2.38999e-06	1.96508e-06
SDPG_04051809106	ENSRNOG00000019986	SDPL_04051809106	Pot1	0.134402	5.72626e-08	4.4206e-05	0	2.00052e-06	3.80212e-06
SDPG_03009233002	ENSRNOG00000059168	SDPL_03009233002	AC115341.2	-0.39215	5.81896e-08	4.48214e-05	0.001	1.79855e-06	1.66026e-06
SDPG_07117438419	ENSRNOG00000000186	SDPL_07117438419	Tst	0.40586	5.81955e-08	4.48214e-05	0.0008	4.38163e-06	7.15439e-06
SDPG_19055367849	ENSRNOG00000017654	SDPL_19055367849	Emc8	-0.136808	5.81429e-08	4.48214e-05	0.0003	6.12849e-06	4.16236e-06
SDPG_02017087066	ENSRNOG00000030237	SDPL_02017087066	Cox7c	0.198412	5.84877e-08	4.50114e-05	0.0007	2.49447e-06	2.11295e-06
SDPG_01109976455	ENSRNOG00000014465	SDPL_01109976455	Oca2	0.548009	5.88456e-08	4.52517e-05	0.0004	8.90198e-07	3.35784e-07
SDPG_01248857195	ENSRNOG00000061147	SDPL_01248857195	Fam189a2	0.176888	5.92688e-08	4.55418e-05	0.0007	1.71194e-05	1.56622e-05
SDPG_01221770080	ENSRNOG00000020702	SDPL_01221770080	Cyb561a3	0.284464	5.94042e-08	4.56105e-05	0.0012	1.85202e-10	1.80683e-10
SDPG_13046040844	ENSRNOG00000004162	SDPL_13046040844	Pfkfb2	0.393157	6.02247e-08	4.62046e-05	0.0006	1.16115e-06	1.45987e-06
SDPG_08074451684	ENSRNOG00000014602	SDPL_08074451684	Mtfmt	-0.138749	6.14021e-08	4.70167e-05	0.0008	8.681e-05	7.25202e-05
SDPG_12012216681	ENSRNOG00000001032	SDPL_12012216681	Ccz1b	-0.113497	6.14256e-08	4.70167e-05	0.0015	4.71411e-06	8.12968e-06
SDPG_16008581696	ENSRNOG00000022368	SDPL_16008581696	Ddx49	-0.128083	6.13957e-08	4.70167e-05	0.0002	8.08264e-06	6.92018e-06
SDPG_10055657529	ENSRNOG00000008270	SDPL_10055657529	Cntrob	-0.192594	6.17956e-08	4.72629e-05	0.0002	5.00441e-06	4.70749e-06
SDPG_17027082607	ENSRNOG00000013469	SDPL_17027082607	Txndc5	-0.136742	6.18426e-08	4.72629e-05	0.0009	5.71138e-06	6.06052e-06
SDPG_07117465714	ENSRNOG00000007393	SDPL_07117465714	Ndrg1	0.286115	6.19351e-08	4.7297e-05	0.0002	2.65183e-06	2.10777e-06
SDPG_10100595353	ENSRNOG00000002795	SDPL_10100595353	Cog1	0.12281	6.22251e-08	4.74819e-05	0.0004	2.6136e-06	6.92734e-06
SDPG_09015358116	ENSRNOG00000025691	SDPL_09015358116	Pla2g7	0.635857	6.2407e-08	4.7584e-05	0.0012	5.90513e-06	4.7417e-06
SDPG_01189083154	ENSRNOG00000019497	SDPL_01189083154	Mrpl17	0.144656	6.28431e-08	4.78796e-05	0.001	7.30015e-06	6.03182e-06
SDPG_09078550808	ENSRNOG00000014956	SDPL_09078550808	Slc11a1	0.628343	6.29024e-08	4.7888e-05	0.0005	2.85272e-06	2.78628e-06
SDPG_16074067899	ENSRNOG00000019073	SDPL_16074067899	Ikbkb	0.12544	6.30955e-08	4.79981e-05	0.0005	7.16136e-07	2.69069e-07
SDPG_01239066920	ENSRNOG00000014891	SDPL_01239066920	Ptar1	-0.304457	6.321e-08	4.80483e-05	0.0003	2.99386e-06	1.28915e-06
SDPG_04169778408	ENSRNOG00000008870	SDPL_04169778408	Atf7ip	-0.133146	6.36208e-08	4.8311e-05	0	1.62257e-06	1.5479e-06
SDPG_18040222801	ENSRNOG00000059142	SDPL_18040222801	Dtwd2	0.378624	6.36532e-08	4.8311e-05	0.0008	1.83282e-06	9.69019e-06
SDPG_02186129019	ENSRNOG00000021216	SDPL_02186129019	Pex11b	-0.155641	6.38001e-08	4.83485e-05	0.0012	9.66863e-06	9.87697e-06
SDPG_07084300136	ENSRNOG00000004660	SDPL_07084300136	Fzd6	-0.296994	6.48588e-08	4.91132e-05	0.0009	8.00342e-07	5.12789e-06
SDPG_04144298127	ENSRNOG00000009176	SDPL_04144298127	Mkrn2	-0.124257	6.5069e-08	4.92348e-05	0.0002	2.36757e-06	1.44187e-06
SDPG_07119493265	ENSRNOG00000008517	SDPL_07119493265	Cdc42ep1	-0.172445	6.51615e-08	4.92671e-05	0.0006	3.88185e-06	5.7825e-06
SDPG_01161712034	ENSRNOG00000053502	SDPL_01161712034	Arhgef17	-0.204632	6.54631e-08	4.94573e-05	0.0001	2.30705e-06	5.55197e-06
SDPG_15056469494	ENSRNOG00000000155	SDPL_15056469494	Cog3	-0.121922	6.57172e-08	4.96115e-05	0.0007	2.91907e-06	2.81318e-06
SDPG_05135959601	ENSRNOG00000058476	SDPL_05135959601	Mast2	-0.201813	6.57969e-08	4.96338e-05	0	4.77723e-05	4.40054e-05
SDPG_03168398493	ENSRNOG00000012762	SDPL_03168398493	Zfp64	-0.158622	6.60001e-08	4.97492e-05	0.0012	4.6751e-07	8.25205e-07
SDPG_01173602798	ENSRNOG00000010427	SDPL_01173602798	Ipo7	-0.141002	6.61763e-08	4.98441e-05	0	1.97856e-05	3.01939e-05
SDPG_04181531098	ENSRNOG00000001842	SDPL_04181531098	Mrps35	-0.192672	6.63059e-08	4.99038e-05	0.0009	2.26316e-08	1.9221e-08
SDPG_10092128330	ENSRNOG00000048449	SDPL_10092128330	Itgb3	-0.245772	6.673e-08	5.01848e-05	0.0002	2.38788e-05	3.68455e-05
SDPG_09071432108	ENSRNOG00000013557	SDPL_09071432108	Lancl1	-0.332111	6.73747e-08	5.06312e-05	0.0015	2.70087e-06	1.98271e-06
SDPG_05139607949	ENSRNOG00000037518	SDPL_05139607949	Hyi	-0.221131	6.77901e-08	5.08277e-05	0.0007	1.88653e-05	1.78998e-05
SDPG_08100368927	ENSRNOG00000028036	SDPL_08100368927	Adamts7	0.311836	6.81461e-08	5.09548e-05	0.0015	7.05886e-05	8.29173e-05
SDPG_10083752904	ENSRNOG00000004091	SDPL_10083752904	Cwc25	0.172723	6.81932e-08	5.09548e-05	0.0004	2.70893e-06	1.53053e-06
SDPG_12017257163	ENSRNOG00000018910	SDPL_12017257163	Abhd11	-0.154765	6.82168e-08	5.09548e-05	0.0007	5.55492e-06	8.12647e-06
SDPG_15069259349	ENSRNOG00000009512	SDPL_15069259349	Esd	-0.145936	6.81664e-08	5.09548e-05	0.0007	2.95403e-06	3.31001e-06
SDPG_01247489548	ENSRNOG00000010915	SDPL_01247489548	Ermp1	-0.110041	6.84648e-08	5.11014e-05	0.0005	6.83769e-06	6.99656e-06
SDPG_04151113577	ENSRNOG00000011338	SDPL_04151113577	Cecr5	-0.282171	6.91113e-08	5.15451e-05	0.0012	6.04817e-06	6.03749e-06
SDPG_05156640890	ENSRNOG00000009422	SDPL_05156640890	Hmgcl	0.294785	6.94637e-08	5.1769e-05	0.001	2.30766e-06	3.62014e-06
SDPG_09063004378	ENSRNOG00000017340	SDPL_09063004378	Wdr12	-0.292616	6.9638e-08	5.18599e-05	0.0001	4.4351e-06	5.82189e-06
SDPG_10040521385	ENSRNOG00000048174	SDPL_10040521385	Uqcrq	-0.309265	6.99231e-08	5.1994e-05	0.0015	1.3516e-06	1.22803e-06
SDPG_19045460294	ENSRNOG00000051461	SDPL_19045460294	AABR07043829.2	0.233059	6.9876e-08	5.1994e-05	0.0015	1.61568e-06	1.59261e-06
SDPG_01278284861	ENSRNOG00000017406	SDPL_01278284861	Atrnl1	0.248581	7.0323e-08	5.22522e-05	0	2.97256e-06	3.39118e-06
SDPG_08122443154	ENSRNOG00000010196	SDPL_08122443154	Glb1	0.164946	7.05389e-08	5.23733e-05	0.0001	2.95045e-06	1.916e-07
SDPG_15055695726	ENSRNOG00000001033	SDPL_15055695726	Nufip1	-0.117724	7.09888e-08	5.26679e-05	0	2.99386e-06	4.45065e-06
SDPG_07025348693	ENSRNOG00000051536	SDPL_07025348693	Rfx4	-1.09904	7.15391e-08	5.30364e-05	0.0014	2.92616e-06	1.98782e-06
SDPG_02182700041	ENSRNOG00000021168	SDPL_02182700041	Anp32e	0.190107	7.18266e-08	5.32097e-05	0.001	6.2073e-06	6.0658e-06
SDPG_08100368927	ENSRNOG00000010694	SDPL_08100368927	Tpbg	-0.320835	7.19909e-08	5.32916e-05	0.0008	1.74697e-05	1.04099e-05
SDPG_02233596230	ENSRNOG00000057470	SDPL_02233596230	Pla2g12a	0.223425	7.26267e-08	5.37221e-05	0.0003	3.13612e-06	3.45935e-06
SDPG_08095189269	ENSRNOG00000011228	SDPL_08095189269	Layn	0.69395	7.27908e-08	5.37631e-05	0.0015	9.6087e-05	0.000196443
SDPG_10062541525	ENSRNOG00000005515	SDPL_10062541525	Rhbdl3	0.284513	7.27426e-08	5.37631e-05	0.0005	2.29388e-06	8.71658e-06
SDPG_16023069178	ENSRNOG00000057367	SDPL_16023069178	Glud1	0.120079	7.35417e-08	5.42773e-05	0.0011	3.21697e-06	3.78597e-06
SDPG_01189082714	ENSRNOG00000014673	SDPL_01189082714	Eri2	-0.187337	7.41448e-08	5.45598e-05	0	3.10487e-06	2.72187e-06
SDPG_20012515801	ENSRNOG00000023109	SDPL_20012515801	Icoslg	-0.372052	7.41312e-08	5.45598e-05	0.0007	2.81215e-06	4.32228e-06
SDPG_08031825866	ENSRNOG00000009850	SDPL_08031825866	St3gal4	-0.236826	7.44617e-08	5.47523e-05	0.0009	1.86543e-06	2.19631e-06
SDPG_06046121701	ENSRNOG00000008423	SDPL_06046121701	Gpr22	-0.482658	7.48107e-08	5.49273e-05	0.001	3.56591e-06	3.48063e-06
SDPG_20025881417	ENSRNOG00000061544	SDPL_20025881417	Spock2	0.482763	7.47654e-08	5.49273e-05	0.0007	3.04926e-06	3.23598e-06
SDPG_01261892128	ENSRNOG00000014828	SDPL_01261892128	Avpi1	0.287173	7.49271e-08	5.49432e-05	0.0006	3.12769e-06	2.54717e-06
SDPG_14003523699	ENSRNOG00000002061	SDPL_14003523699	Ptpn13	-0.189855	7.49432e-08	5.49432e-05	0.0001	3.36883e-06	7.0357e-06
SDPG_03154787473	ENSRNOG00000019330	SDPL_03154787473	Procr	-0.42167	7.56394e-08	5.54126e-05	0.0006	3.15087e-06	4.06112e-06
SDPG_10044202206	ENSRNOG00000002488	SDPL_10044202206	Galnt10	-0.265974	7.5947e-08	5.55968e-05	0.0011	3.16194e-06	2.03067e-06
SDPG_04146029889	ENSRNOG00000030269	SDPL_04146029889	Atp2b2	0.519785	7.60203e-08	5.56094e-05	0.0006	3.22462e-06	3.35096e-06
SDPG_09084846644	ENSRNOG00000014956	SDPL_09084846644	Slc11a1	0.626071	7.63247e-08	5.57908e-05	0.0005	2.71806e-06	2.44737e-06
SDPG_01243870478	ENSRNOG00000016456	SDPL_01243870478	Il33	-0.584435	7.70319e-08	5.62662e-05	0.0015	3.12581e-06	3.44879e-06
SDPG_05135959601	ENSRNOG00000037518	SDPL_05135959601	Hyi	-0.214215	7.73099e-08	5.63862e-05	0.0008	0.00011319	0.00010738
SDPG_12016863946	ENSRNOG00000001448	SDPL_12016863946	Hip1	0.182662	7.7436e-08	5.64365e-05	0.0013	7.27121e-05	8.55744e-05
SDPG_20009413579	ENSRNOG00000038999	SDPL_20009413579	RT1-A1	-0.608272	7.76057e-08	5.65186e-05	0.0008	3.27216e-06	3.21874e-06
SDPG_11029121104	ENSRNOG00000039850	SDPL_11029121104	Pigp	-0.178929	7.777e-08	5.65966e-05	0.0004	4.50631e-06	4.12072e-06
SDPG_04156752703	ENSRNOG00000011338	SDPL_04156752703	Cecr5	-0.254122	7.80914e-08	5.67888e-05	0.0014	6.34096e-06	2.51777e-06
SDPG_03000054231	ENSRNOG00000051470	SDPL_03000054231	Card9	1.18574	7.84495e-08	5.69656e-05	0.0015	6.07352e-13	3.00067e-12
SDPG_08066825758	ENSRNOG00000012106	SDPL_08066825758	Dnaja4	-0.284471	7.84439e-08	5.69656e-05	0.0015	4.23516e-06	4.92578e-06
SDPG_03003960268	ENSRNOG00000010477	SDPL_03003960268	Pomt1	-0.204112	7.86315e-08	5.70142e-05	0.0007	5.15841e-06	1.56294e-05
SDPG_07115592980	ENSRNOG00000007393	SDPL_07115592980	Ndrg1	0.289548	7.89274e-08	5.71869e-05	0.0002	1.76057e-06	7.4873e-07
SDPG_05033563749	ENSRNOG00000008580	SDPL_05033563749	Nbn	-0.16706	7.91773e-08	5.7326e-05	0.001	1.42356e-06	5.94308e-07
SDPG_12046107896	ENSRNOG00000001191	SDPL_12046107896	Tchp	-0.156238	7.95608e-08	5.75616e-05	0.0005	1.40164e-06	1.71758e-06
SDPG_01057086523	ENSRNOG00000058436	SDPL_01057086523	AABR07001899.1	-2.00633	7.97729e-08	5.76729e-05	0.0015	4.36975e-06	3.02482e-06
SDPG_07121607657	ENSRNOG00000004471	SDPL_07121607657	Polr3h	0.176035	8.07753e-08	5.83125e-05	0.0006	3.24203e-06	1.37535e-06
SDPG_14076714152	ENSRNOG00000008716	SDPL_14076714152	Nefh	2.2361	8.07259e-08	5.83125e-05	0.0015	5.15239e-06	2.9561e-05
SDPG_05060988192	ENSRNOG00000008945	SDPL_05060988192	Nans	-0.120597	8.13415e-08	5.86784e-05	0.0001	9.20765e-06	7.41417e-06
SDPG_01016747098	ENSRNOG00000012322	SDPL_01016747098	Pex7	0.220058	8.14454e-08	5.87106e-05	0.0007	4.77682e-05	5.16199e-05
SDPG_10105769352	ENSRNOG00000003259	SDPL_10105769352	C1qtnf1	-0.261161	8.19775e-08	5.90512e-05	0.0006	3.59654e-06	1.4698e-05
SDPG_08031825866	ENSRNOG00000031266	SDPL_08031825866	Siae	-0.286464	8.20817e-08	5.90833e-05	0.0003	4.26106e-06	1.0021e-05
SDPG_20011858495	ENSRNOG00000001232	SDPL_20011858495	Slc19a1	0.21725	8.21462e-08	5.90868e-05	0.0001	6.87023e-07	1.94526e-07
SDPG_09078550808	ENSRNOG00000019294	SDPL_09078550808	Stk16	0.107143	8.23324e-08	5.91777e-05	0.0012	3.32316e-06	3.23083e-06
SDPG_15054745921	ENSRNOG00000001033	SDPL_15054745921	Nufip1	-0.115466	8.27363e-08	5.93819e-05	0.0001	3.33622e-06	4.7306e-06
SDPG_15105816864	ENSRNOG00000011511	SDPL_15105816864	Stk24	-0.213289	8.26791e-08	5.93819e-05	0.0011	3.29955e-06	4.61344e-06
SDPG_20025881417	ENSRNOG00000000800	SDPL_20025881417	Man1a1	0.426071	8.37879e-08	6.00931e-05	0.0015	3.33698e-06	7.89437e-06
SDPG_07125862922	ENSRNOG00000032846	SDPL_07125862922	RGD1306001	-0.221564	8.3943e-08	6.01607e-05	0.0009	4.67096e-06	3.87757e-06
SDPG_04149673203	ENSRNOG00000037206	SDPL_04149673203	Ccdc77	0.353403	8.41196e-08	6.02437e-05	0.0015	7.63809e-05	0.000134024
SDPG_07063188985	ENSRNOG00000032846	SDPL_07063188985	RGD1306001	-0.212301	8.44348e-08	6.04258e-05	0.0009	7.69583e-07	5.93044e-07
SDPG_02182700041	ENSRNOG00000021176	SDPL_02182700041	Mtmr11	0.19767	8.50793e-08	6.07116e-05	0.0013	3.23794e-06	1.18456e-06
SDPG_04176295843	ENSRNOG00000001842	SDPL_04176295843	Mrps35	-0.245624	8.54541e-08	6.09351e-05	0.0011	4.31787e-06	4.41536e-06
SDPG_20032972466	ENSRNOG00000061544	SDPL_20032972466	Spock2	0.481528	8.55469e-08	6.09574e-05	0.001	3.38778e-06	2.41024e-06
SDPG_10083752904	ENSRNOG00000009225	SDPL_10083752904	Copz2	-0.173067	8.61645e-08	6.13533e-05	0.0003	1.15598e-06	1.1446e-06
SDPG_02182671172	ENSRNOG00000025823	SDPL_02182671172	Rbm46	-1.42317	8.64106e-08	6.14402e-05	0.0015	7.15269e-07	1.5051e-06
SDPG_06053138739	ENSRNOG00000009039	SDPL_06053138739	Trappc12	-0.130167	8.63626e-08	6.14402e-05	0.0008	6.68801e-06	6.46336e-06
SDPG_06124271173	ENSRNOG00000004482	SDPL_06124271173	Ccdc88c	-0.255924	8.66941e-08	6.15443e-05	0	1.28732e-06	6.54377e-07
SDPG_12017257163	ENSRNOG00000039214	SDPL_12017257163	RGD1305455	0.154071	8.73363e-08	6.18321e-05	0.0003	2.22593e-05	3.0367e-05
SDPG_01209014885	ENSRNOG00000016038	SDPL_01209014885	Mgmt	0.282743	8.74961e-08	6.1901e-05	0	7.22526e-07	7.04092e-07
SDPG_05126338717	ENSRNOG00000010620	SDPL_05126338717	Ndc1	0.163512	8.75649e-08	6.19055e-05	0.0008	3.45512e-06	7.57222e-07
SDPG_14038141774	ENSRNOG00000024454	SDPL_14038141774	Ccdc149	-0.149477	8.76753e-08	6.19393e-05	0.0009	2.08966e-06	2.77814e-06
SDPG_08112819075	ENSRNOG00000008459	SDPL_08112819075	Anapc13	-0.176703	8.79389e-08	6.20812e-05	0.0005	1.91774e-05	1.74679e-05
SDPG_01264244559	ENSRNOG00000014078	SDPL_01264244559	Ndufb8	-0.110472	8.86567e-08	6.24989e-05	0.0003	9.27762e-06	7.79593e-06
SDPG_10102430507	ENSRNOG00000002795	SDPL_10102430507	Cog1	0.123068	8.95251e-08	6.30214e-05	0.0009	3.50949e-06	6.73041e-06
SDPG_15055695726	ENSRNOG00000009512	SDPL_15055695726	Esd	-0.142024	8.9492e-08	6.30214e-05	0.0009	3.59294e-06	3.42682e-06
SDPG_08123120275	ENSRNOG00000010986	SDPL_08123120275	Cmtm7	-0.233061	9.0365e-08	6.35674e-05	0.0002	5.32927e-06	5.21689e-06
SDPG_07015713985	ENSRNOG00000008414	SDPL_07015713985	Bsg	0.252684	9.06547e-08	6.37259e-05	0.0011	1.83718e-06	5.95569e-07
SDPG_03153717297	ENSRNOG00000009191	SDPL_03153717297	Ccm2l	-0.224139	9.11233e-08	6.39901e-05	0.0005	3.59325e-06	5.49805e-06
SDPG_05026156919	ENSRNOG00000008580	SDPL_05026156919	Nbn	-0.167382	9.11597e-08	6.39901e-05	0.001	9.58857e-07	7.49538e-07
SDPG_08065114132	ENSRNOG00000011228	SDPL_08065114132	Layn	0.564143	9.33028e-08	6.54017e-05	0.0015	6.27616e-07	5.50966e-07
SDPG_04112487354	ENSRNOG00000006968	SDPL_04112487354	Mrpl19	-0.143039	9.33982e-08	6.54224e-05	0.0004	2.22929e-05	3.00821e-05
SDPG_02123328051	ENSRNOG00000014453	SDPL_02123328051	Anxa5	-0.218429	9.36145e-08	6.55275e-05	0.0015	5.14421e-06	1.2987e-06
SDPG_18060971130	ENSRNOG00000024536	SDPL_18060971130	Ccbe1	0.996288	9.38218e-08	6.56263e-05	0.0013	4.26106e-06	3.74316e-06
SDPG_17076634993	ENSRNOG00000023278	SDPL_17076634993	Sec61a2	0.111982	9.49541e-08	6.63245e-05	0.0004	2.46089e-06	5.4458e-06
SDPG_05116435708	ENSRNOG00000007551	SDPL_05116435708	Inadl	0.173907	9.50717e-08	6.63599e-05	0.0003	5.21586e-06	9.53861e-07
SDPG_01196923681	ENSRNOG00000017403	SDPL_01196923681	Apobr	0.262819	9.53462e-08	6.65047e-05	0.0001	1.53104e-06	2.84217e-06
SDPG_01176425244	ENSRNOG00000047229	SDPL_01176425244	Trim68	-0.22829	9.56958e-08	6.65232e-05	0.0004	3.47813e-06	7.83036e-06
SDPG_01249668178	ENSRNOG00000016456	SDPL_01249668178	Il33	-0.582023	9.55837e-08	6.65232e-05	0.0015	3.69319e-06	3.58202e-06
SDPG_19052778050	ENSRNOG00000026964	SDPL_19052778050	Gas8	-0.278313	9.56533e-08	6.65232e-05	0.0004	1.37496e-06	1.13439e-06
SDPG_01211357474	ENSRNOG00000013828	SDPL_01211357474	Sirt3	-0.159021	9.68756e-08	6.7154e-05	0.0003	3.70323e-06	3.67028e-06
SDPG_10083626402	ENSRNOG00000008689	SDPL_10083626402	Cbx1	0.1309	9.68873e-08	6.7154e-05	0.0001	3.72979e-06	2.71949e-06
SDPG_17034808750	ENSRNOG00000017820	SDPL_17034808750	Nqo2	0.217376	9.68466e-08	6.7154e-05	0.0015	3.13788e-06	2.82559e-06
SDPG_10014379421	ENSRNOG00000002876	SDPL_10014379421	Eef2kmt	0.463002	9.71634e-08	6.72982e-05	0.0013	1.94455e-06	4.4843e-06
SDPG_14077899172	ENSRNOG00000005016	SDPL_14077899172	Tmed4	0.136942	9.74856e-08	6.74742e-05	0.0005	3.02327e-06	1.1013e-05
SDPG_19034846799	ENSRNOG00000054625	SDPL_19034846799	Fhod1	-0.150982	9.75765e-08	6.749e-05	0	1.95102e-06	2.29074e-06
SDPG_08066825758	ENSRNOG00000009106	SDPL_08066825758	C2cd4b	-1.25135	9.78969e-08	6.76171e-05	0.0015	2.85005e-05	7.79593e-06
SDPG_05122488831	ENSRNOG00000010620	SDPL_05122488831	Ndc1	0.163147	9.83051e-08	6.78372e-05	0.0008	3.77207e-06	3.04517e-06
SDPG_10079239845	ENSRNOG00000004686	SDPL_10079239845	Spop	0.118569	9.8421e-08	6.78372e-05	0.0002	1.06062e-05	4.34558e-06
SDPG_19052800971	ENSRNOG00000026964	SDPL_19052800971	Gas8	-0.274996	9.83807e-08	6.78372e-05	0.0004	2.55147e-06	2.62991e-06
SDPG_07093772807	ENSRNOG00000008697	SDPL_07093772807	Nov	0.211879	1.00498e-07	6.91724e-05	0.0004	3.81631e-06	4.39801e-06
SDPG_10083752904	ENSRNOG00000003905	SDPL_10083752904	Nsf	-0.192427	1.00484e-07	6.91724e-05	0.0013	9.11104e-05	7.56051e-05
SDPG_01107026869	ENSRNOG00000014465	SDPL_01107026869	Oca2	0.542421	1.01065e-07	6.94183e-05	0.0006	2.55147e-06	1.47686e-06
SDPG_07116912684	ENSRNOG00000006440	SDPL_07116912684	Ift27	-0.308893	1.00963e-07	6.94183e-05	0.0015	3.71998e-06	1.46522e-06
SDPG_13036749629	ENSRNOG00000002478	SDPL_13036749629	Insig2	0.129647	1.01038e-07	6.94183e-05	0.0001	5.44519e-06	7.21196e-06
SDPG_11038062564	ENSRNOG00000001608	SDPL_11038062564	Nxpe3	-0.205654	1.01181e-07	6.94498e-05	0	9.20281e-06	9.18528e-06
SDPG_15056469494	ENSRNOG00000001033	SDPL_15056469494	Nufip1	-0.119525	1.01412e-07	6.95598e-05	0.0001	4.02896e-06	4.41309e-06
SDPG_04025519549	ENSRNOG00000006779	SDPL_04025519549	Crot	-0.115646	1.02456e-07	7.02274e-05	0.0001	4.06172e-06	3.91728e-06
SDPG_08118547217	ENSRNOG00000020936	SDPL_08118547217	Nradd	-0.38395	1.02974e-07	7.05335e-05	0.0002	3.8808e-06	3.11498e-06
SDPG_10099959193	ENSRNOG00000059326	SDPL_10099959193	Abca9	0.270316	1.03198e-07	7.06383e-05	0.0008	3.91776e-06	5.5878e-06
SDPG_05036659036	ENSRNOG00000007831	SDPL_05036659036	Ufl1	0.101367	1.03295e-07	7.06558e-05	0.0004	3.64241e-06	1.86868e-06
SDPG_07002823276	ENSRNOG00000030520	SDPL_07002823276	Sarnp	0.185901	1.03484e-07	7.07361e-05	0.0008	3.90318e-06	1.59073e-06
SDPG_02019185519	ENSRNOG00000029966	SDPL_02019185519	Xrcc4	0.189134	1.03631e-07	7.07879e-05	0.0015	3.90753e-06	3.58202e-06
SDPG_03097846849	ENSRNOG00000004863	SDPL_03097846849	Mpped2	-0.241492	1.03973e-07	7.09727e-05	0.0002	9.06849e-05	8.33756e-05
SDPG_06122242663	ENSRNOG00000003955	SDPL_06122242663	Spata7	-0.123607	1.04424e-07	7.12314e-05	0	7.49725e-06	6.88375e-06
SDPG_07063188985	ENSRNOG00000016465	SDPL_07063188985	Trmu	0.125762	1.04527e-07	7.12522e-05	0.0002	4.72213e-06	4.67929e-06
SDPG_06053938102	ENSRNOG00000005096	SDPL_06053938102	Bzw2	-0.160329	1.04641e-07	7.12808e-05	0.0012	3.57329e-06	8.49034e-06
SDPG_07142068898	ENSRNOG00000029855	SDPL_07142068898	Letmd1	-0.127935	1.04755e-07	7.13096e-05	0.0001	4.05843e-06	4.09147e-06
SDPG_14076714152	ENSRNOG00000006575	SDPL_14076714152	Ccdc96	0.761028	1.04834e-07	7.13146e-05	0.0007	2.54021e-06	8.44041e-06
SDPG_01161712034	ENSRNOG00000016573	SDPL_01161712034	Dgat2	0.351179	1.05209e-07	7.15207e-05	0.0013	2.14605e-06	1.97517e-06
SDPG_10046028324	ENSRNOG00000048174	SDPL_10046028324	Uqcrq	-0.281528	1.06342e-07	7.2138e-05	0.0015	5.29312e-06	3.97851e-06
SDPG_13045546904	ENSRNOG00000004870	SDPL_13045546904	Dyrk3	-0.586806	1.06407e-07	7.2138e-05	0.0004	4.10976e-06	7.5015e-06
SDPG_05149569756	ENSRNOG00000016937	SDPL_05149569756	Mtfr1l	-0.205722	1.07858e-07	7.30202e-05	0.0015	4.03315e-06	5.14131e-06
SDPG_06106563007	ENSRNOG00000004556	SDPL_06106563007	Dcaf5	0.11123	1.09092e-07	7.3705e-05	0.0006	1.21497e-05	1.37379e-05
SDPG_10030295035	ENSRNOG00000060087	SDPL_10030295035	Adra1b	0.384413	1.09386e-07	7.38529e-05	0.0014	1.84206e-06	1.73035e-06
SDPG_20040480552	ENSRNOG00000000605	SDPL_20040480552	Hs3st5	-0.59683	1.09543e-07	7.39086e-05	0.0011	3.45295e-05	0.000132509
SDPG_01087600408	ENSRNOG00000018390	SDPL_01087600408	Pld3	0.174077	1.09849e-07	7.40644e-05	0.0008	4.19183e-06	7.96946e-06
SDPG_03161162143	ENSRNOG00000006052	SDPL_03161162143	Sulf2	-0.198955	1.10022e-07	7.41262e-05	0.0001	2.36996e-06	1.0583e-05
SDPG_08122443154	ENSRNOG00000010986	SDPL_08122443154	Cmtm7	-0.230606	1.1009e-07	7.41262e-05	0.0003	6.05853e-06	5.67642e-06
SDPG_08066825758	ENSRNOG00000026171	SDPL_08066825758	Bbs4	0.17369	1.10432e-07	7.43058e-05	0.0009	0.000332429	0.000648061
SDPG_04007780467	ENSRNOG00000028801	SDPL_04007780467	Gsap	0.177167	1.10674e-07	7.44186e-05	0.0001	7.30076e-06	1.94643e-06
SDPG_14091658757	ENSRNOG00000004281	SDPL_14091658757	Cobl	0.384177	1.10795e-07	7.44489e-05	0.0007	4.14334e-06	1.74401e-06
SDPG_05139647877	ENSRNOG00000037518	SDPL_05139647877	Hyi	-0.216622	1.1113e-07	7.46239e-05	0.0009	7.37525e-05	7.42627e-05
SDPG_10078250991	ENSRNOG00000004686	SDPL_10078250991	Spop	0.119645	1.11337e-07	7.47118e-05	0.0003	4.62024e-06	4.95315e-06
SDPG_12029451384	ENSRNOG00000001288	SDPL_12029451384	Gpr146	0.1615	1.11852e-07	7.49558e-05	0.0008	1.88656e-05	6.25261e-05
SDPG_01255264361	ENSRNOG00000012684	SDPL_01255264361	Bloc1s2	-0.395175	1.12651e-07	7.54406e-05	0.0015	3.36883e-06	3.18698e-06
SDPG_05128861992	ENSRNOG00000010620	SDPL_05128861992	Ndc1	0.161616	1.12758e-07	7.54607e-05	0.0009	4.1708e-06	1.16627e-06
SDPG_07063188985	ENSRNOG00000009884	SDPL_07063188985	Lgals1	-0.178937	1.12973e-07	7.55537e-05	0.0009	9.95929e-07	8.23442e-07
SDPG_06000006792	ENSRNOG00000007141	SDPL_06019139807	Preb	-0.104965	1.1393e-07	7.60907e-05	0.0014	4.20406e-06	7.15484e-06
SDPG_03072278858	ENSRNOG00000021513	SDPL_03072278858	Rtn4rl2	0.959425	1.14351e-07	7.62694e-05	0.0013	4.10177e-06	3.98825e-06
SDPG_07120180528	ENSRNOG00000009884	SDPL_07120180528	Lgals1	-0.174878	1.15181e-07	7.67715e-05	0.001	5.14325e-07	1.72868e-07
SDPG_14008950857	ENSRNOG00000002134	SDPL_14008950857	LOC498435	0.663586	1.15315e-07	7.68092e-05	0.0008	4.26994e-06	8.97996e-06
SDPG_10054035531	ENSRNOG00000008270	SDPL_10054035531	Cntrob	-0.19248	1.15903e-07	7.70786e-05	0.0003	8.43621e-06	8.57906e-06
SDPG_19055367849	ENSRNOG00000026964	SDPL_19055367849	Gas8	-0.277266	1.15953e-07	7.70786e-05	0.0004	4.33016e-06	4.22779e-06
SDPG_02165064206	ENSRNOG00000046168	SDPL_02165064206	Ppm1l	-0.225097	1.163e-07	7.72571e-05	0.0009	2.10909e-06	4.79058e-06
SDPG_14037823954	ENSRNOG00000024454	SDPL_14037823954	Ccdc149	-0.148636	1.17073e-07	7.77185e-05	0.0009	2.85212e-06	2.48225e-06
SDPG_10081460003	ENSRNOG00000004686	SDPL_10081460003	Spop	0.117368	1.17263e-07	7.77923e-05	0.0003	5.29933e-06	4.06204e-06
SDPG_05142578795	ENSRNOG00000007541	SDPL_05142578795	Fhl3	-0.279063	1.17819e-07	7.80048e-05	0.0008	5.17156e-06	4.53569e-06
SDPG_02179847959	ENSRNOG00000037655	SDPL_02179847959	Gatb	0.158085	1.17961e-07	7.80469e-05	0.0005	3.63274e-06	5.62986e-06
SDPG_19034685585	ENSRNOG00000020087	SDPL_19034685585	Zfp90	-0.2991	1.18089e-07	7.80788e-05	0.0001	4.7802e-06	2.91611e-06
SDPG_05116819133	ENSRNOG00000007551	SDPL_05116819133	Inadl	0.174323	1.18696e-07	7.84282e-05	0.0003	6.01551e-06	3.24045e-06
SDPG_20013098581	ENSRNOG00000054549	SDPL_20013098581	Lss	-0.250874	1.19981e-07	7.91716e-05	0.0012	4.14334e-06	1.11449e-05
SDPG_08056734736	ENSRNOG00000011595	SDPL_08056734736	Senp8	0.490511	1.2028e-07	7.92631e-05	0.0015	3.17326e-06	2.34017e-06
SDPG_05136379887	ENSRNOG00000058476	SDPL_05136379887	Mast2	-0.199036	1.204e-07	7.92849e-05	0.0002	8.49575e-05	8.55429e-05
SDPG_12028887665	ENSRNOG00000022893	SDPL_12028887665	Rimbp2	0.248027	1.20473e-07	7.92849e-05	0.0006	6.85894e-06	9.13172e-06
SDPG_04179077448	ENSRNOG00000036918	SDPL_04179077448	Mettl20	0.327227	1.2078e-07	7.94339e-05	0	4.61949e-06	2.87156e-06
SDPG_02201144290	ENSRNOG00000023338	SDPL_02201144290	Tspan2	-0.233039	1.21177e-07	7.96425e-05	0.0008	4.4351e-06	5.08553e-06
SDPG_12016863946	ENSRNOG00000001442	SDPL_12016863946	Por	-0.329432	1.21344e-07	7.96977e-05	0.0015	0.000112631	8.49765e-05
SDPG_01264244559	ENSRNOG00000012684	SDPL_01264244559	Bloc1s2	-0.38372	1.21518e-07	7.97078e-05	0.0015	3.46415e-06	3.01463e-06
SDPG_02106804324	ENSRNOG00000000082	SDPL_02106804324	Hltf	-0.248562	1.21735e-07	7.97973e-05	0.0013	4.43104e-06	1.79016e-05
SDPG_01207487134	ENSRNOG00000039730	SDPL_01207487134	Orai3	-0.412089	1.21871e-07	7.98334e-05	0.0011	1.38811e-05	2.42074e-06
SDPG_09050552367	ENSRNOG00000011740	SDPL_09050552367	Kdelc1	0.129315	1.22183e-07	7.99846e-05	0.0001	1.63667e-06	2.02495e-06
SDPG_15104763801	ENSRNOG00000011969	SDPL_15104763801	Dock9	-0.241109	1.22267e-07	7.99846e-05	0.0005	2.73091e-06	6.48894e-06
SDPG_14102925394	ENSRNOG00000004281	SDPL_14102925394	Cobl	0.380821	1.22753e-07	8.01466e-05	0.001	4.45302e-06	3.80064e-06
SDPG_10036367872	ENSRNOG00000006943	SDPL_10036367872	Zcchc10	-0.248166	1.22984e-07	8.01871e-05	0.0004	4.67845e-06	4.6697e-06
SDPG_13015378400	ENSRNOG00000049766	SDPL_13015378400	Sctr	-1.02689	1.23058e-07	8.01871e-05	0.0007	4.48916e-06	5.14682e-06
SDPG_16016854724	ENSRNOG00000039528	SDPL_16016854724	Fam32a	-0.194773	1.23034e-07	8.01871e-05	0.0006	4.46059e-06	2.81185e-06
SDPG_03150844988	ENSRNOG00000012880	SDPL_03150844988	Tti1	-0.114626	1.23468e-07	8.04011e-05	0.0006	8.752e-06	8.74551e-07
SDPG_10013618449	ENSRNOG00000021872	SDPL_10013618449	Zfp213	0.154882	1.24801e-07	8.11622e-05	0.0004	2.50903e-05	9.52029e-06
SDPG_04155110364	ENSRNOG00000015411	SDPL_04155110364	Apobec1	0.45023	1.2504e-07	8.12113e-05	0.0004	4.59217e-06	3.82726e-06
SDPG_17034283911	ENSRNOG00000029273	SDPL_17034283911	E2f3	-0.181816	1.24991e-07	8.12113e-05	0	4.54117e-06	2.58776e-06
SDPG_16008581696	ENSRNOG00000018358	SDPL_16008581696	Nt5dc2	-0.326457	1.25678e-07	8.15724e-05	0.001	5.41228e-06	6.02301e-06
SDPG_10024519236	ENSRNOG00000003256	SDPL_10024519236	Ccng1	0.165429	1.26164e-07	8.18338e-05	0.0008	2.97256e-06	1.20599e-06
SDPG_08070424475	ENSRNOG00000010743	SDPL_08070424475	Fdxacb1	0.371199	1.26352e-07	8.18487e-05	0.0013	1.53283e-05	7.50275e-07
SDPG_10014379421	ENSRNOG00000055314	SDPL_10014379421	Msrb1	0.279889	1.26352e-07	8.18487e-05	0.0008	4.55187e-06	3.98825e-06
SDPG_09014300234	ENSRNOG00000012303	SDPL_09014300234	Apobec2	-0.132109	1.26767e-07	8.20639e-05	0.0005	7.01636e-05	5.82111e-05
SDPG_11037999830	ENSRNOG00000001608	SDPL_11037999830	Nxpe3	-0.204729	1.27126e-07	8.22428e-05	0.0002	1.123e-05	8.55721e-06
SDPG_03107394936	ENSRNOG00000000172	SDPL_03107394936	Sqrdl	-0.463161	1.27254e-07	8.22716e-05	0.0015	4.65554e-06	4.88673e-06
SDPG_01247489548	ENSRNOG00000061147	SDPL_01247489548	Fam189a2	0.177181	1.28226e-07	8.28462e-05	0.0014	7.55502e-05	6.9758e-05
SDPG_06069107232	ENSRNOG00000004198	SDPL_06069107232	Stxbp6	0.542646	1.28935e-07	8.32456e-05	0.0015	8.90418e-06	9.14924e-06
SDPG_13039741622	ENSRNOG00000002478	SDPL_13039741622	Insig2	0.127533	1.30089e-07	8.38854e-05	0.0001	1.06448e-05	1.43739e-05
SDPG_20034520020	ENSRNOG00000061544	SDPL_20034520020	Spock2	0.477541	1.3074e-07	8.42502e-05	0.0013	4.70754e-06	5.64188e-06
SDPG_02186129019	ENSRNOG00000000095	SDPL_02186129019	Gpr89b	0.176844	1.31248e-07	8.45225e-05	0.0008	1.74242e-05	2.3347e-05
SDPG_13074089101	ENSRNOG00000042929	SDPL_13074089101	LOC100361087	0.478768	1.32246e-07	8.50808e-05	0.0015	1.39146e-05	1.61326e-06
SDPG_16070301825	ENSRNOG00000059911	SDPL_16070301825	RGD1560755	0.16957	1.32286e-07	8.50808e-05	0.0005	4.86321e-06	3.98825e-06
SDPG_18008284105	ENSRNOG00000028703	SDPL_18008284105	Slc39a6	0.168629	1.32507e-07	8.51671e-05	0.0002	5.08276e-06	5.4458e-06
SDPG_11083988219	ENSRNOG00000060045	SDPL_11083988219	Pi4ka	0.176007	1.32657e-07	8.52084e-05	0.0015	3.63748e-06	1.70885e-06
SDPG_13073747322	ENSRNOG00000005229	SDPL_13073747322	Sec16b	0.315309	1.33523e-07	8.56535e-05	0.0015	4.89472e-06	5.1129e-06
SDPG_04155110364	ENSRNOG00000016071	SDPL_04155110364	P3h3	0.118701	1.34929e-07	8.64433e-05	0.0007	5.10243e-06	6.15413e-06
SDPG_02182700041	ENSRNOG00000023851	SDPL_02182700041	Igsf3	0.173484	1.36648e-07	8.74315e-05	0.0006	8.07086e-05	8.4113e-05
SDPG_10104041770	ENSRNOG00000042825	SDPL_10104041770	Cd300le	-0.374419	1.3683e-07	8.74914e-05	0.001	4.9886e-06	5.90294e-05
SDPG_08093955188	ENSRNOG00000009928	SDPL_08093955188	Bckdhb	-0.114636	1.38064e-07	8.81667e-05	0.0005	3.44571e-05	3.17607e-05
SDPG_13083744138	ENSRNOG00000005229	SDPL_13083744138	Sec16b	0.310373	1.40611e-07	8.96468e-05	0.0015	4.16909e-06	2.87092e-06
SDPG_18071312753	ENSRNOG00000013766	SDPL_18071312753	Acaa2	0.343074	1.40653e-07	8.96468e-05	0.001	8.04738e-07	8.05698e-07
SDPG_02207507318	ENSRNOG00000029726	SDPL_02207507318	Gstm1	0.290655	1.40906e-07	8.97506e-05	0.0006	1.63743e-05	1.76366e-05
SDPG_06121895604	ENSRNOG00000003955	SDPL_06121895604	Spata7	-0.123128	1.41916e-07	9.02774e-05	0.0002	9.1729e-06	7.83728e-06
SDPG_14028242430	ENSRNOG00000001912	SDPL_14028242430	Tecrl	-0.215188	1.42088e-07	9.03287e-05	0.0011	2.53137e-06	2.46898e-06
SDPG_08095189269	ENSRNOG00000026171	SDPL_08095189269	Bbs4	0.164806	1.4238e-07	9.04564e-05	0.0009	0.000913646	0.00201614
SDPG_05019552771	ENSRNOG00000009683	SDPL_05019552771	Sdcbp	0.088727	1.42865e-07	9.06482e-05	0.0013	5.39938e-07	4.92331e-07
SDPG_03063488558	ENSRNOG00000012603	SDPL_03063488558	Sestd1	0.164686	1.43327e-07	9.08251e-05	0.0004	6.50822e-06	2.81935e-06
SDPG_10058128637	ENSRNOG00000008270	SDPL_10058128637	Cntrob	-0.191658	1.4352e-07	9.0889e-05	0.0005	1.01005e-05	9.44065e-06
SDPG_02023300066	ENSRNOG00000011150	SDPL_02023300066	Arsb	0.158276	1.43917e-07	9.10827e-05	0.0015	5.0702e-06	6.3418e-06
SDPG_06024587586	ENSRNOG00000007141	SDPL_06024587586	Preb	-0.104442	1.46228e-07	9.24268e-05	0.0015	3.39489e-06	2.46739e-06
SDPG_14009549036	ENSRNOG00000002194	SDPL_14009549036	Coq2	-0.118791	1.47803e-07	9.32886e-05	0.0008	3.8392e-06	1.81235e-05
SDPG_02198046119	ENSRNOG00000000095	SDPL_02198046119	Gpr89b	0.176013	1.48426e-07	9.35776e-05	0.0008	1.60976e-05	1.18774e-05
SDPG_04000102881	ENSRNOG00000028801	SDPL_04000102881	Gsap	0.181159	1.49392e-07	9.41263e-05	0.0002	1.13117e-05	6.15634e-06
SDPG_03108809971	ENSRNOG00000007221	SDPL_03108809971	Dut	-0.205044	1.50327e-07	9.4595e-05	0.0015	5.24726e-06	6.38719e-06
SDPG_09015097841	ENSRNOG00000012303	SDPL_09015097841	Apobec2	-0.13047	1.50881e-07	9.48836e-05	0.0005	1.36503e-05	1.05833e-05
SDPG_02255045631	ENSRNOG00000042152	SDPL_02255045631	Gipc2	0.187084	1.52268e-07	9.5457e-05	0.0005	3.88582e-06	2.20374e-06
SDPG_05033563749	ENSRNOG00000009358	SDPL_05033563749	Osgin2	-0.207316	1.52397e-07	9.5457e-05	0.0003	6.13867e-07	3.05698e-07
SDPG_05154150781	ENSRNOG00000009712	SDPL_05154150781	Gale	-0.299299	1.52471e-07	9.5457e-05	0.0012	4.42609e-06	5.6176e-06
SDPG_11029121104	ENSRNOG00000002028	SDPL_11029121104	Tmem50b	-0.242149	1.52438e-07	9.5457e-05	0.0013	1.57257e-05	1.58437e-05
SDPG_12029451384	ENSRNOG00000039214	SDPL_12029451384	RGD1305455	0.150655	1.52129e-07	9.5457e-05	0.0008	3.82138e-05	5.41797e-05
SDPG_17010974111	ENSRNOG00000053948	SDPL_17010974111	AABR07026969.1	-0.238219	1.52564e-07	9.5457e-05	0.0015	3.71291e-06	2.32587e-06
SDPG_17021389968	ENSRNOG00000014019	SDPL_17021389968	Tbc1d7	0.217687	1.52946e-07	9.55754e-05	0.0005	2.17059e-06	2.79476e-06
SDPG_20007282548	ENSRNOG00000000799	SDPL_20007282548	Abcf1	-0.143108	1.53429e-07	9.58168e-05	0.0013	5.10398e-07	1.41696e-07
SDPG_05063114762	ENSRNOG00000008945	SDPL_05063114762	Nans	-0.118288	1.53996e-07	9.6099e-05	0.0001	1.57113e-05	1.16951e-05
SDPG_10078250991	ENSRNOG00000004276	SDPL_10078250991	Itga3	0.224503	1.54075e-07	9.6099e-05	0.0006	7.74158e-06	7.78671e-06
SDPG_17076640585	ENSRNOG00000017941	SDPL_17076640585	Optn	-0.134123	1.54207e-07	9.61206e-05	0.0007	5.56931e-06	1.98107e-05
SDPG_01239066920	ENSRNOG00000061147	SDPL_01239066920	Fam189a2	0.17049	1.5502e-07	9.6473e-05	0.0014	4.15871e-05	3.0507e-05
SDPG_09112155336	ENSRNOG00000019295	SDPL_09112155336	Rab12	0.151487	1.55064e-07	9.6473e-05	0	5.21723e-06	1.25401e-06
SDPG_17080006457	ENSRNOG00000043192	SDPL_17080006457	Hacd1	-0.175225	1.54954e-07	9.6473e-05	0	5.59193e-06	4.72079e-06
SDPG_01243870478	ENSRNOG00000027491	SDPL_01243870478	Vldlr	-0.176772	1.55368e-07	9.66004e-05	0.0012	5.37895e-06	5.9482e-06
SDPG_09091004312	ENSRNOG00000016470	SDPL_09091004312	Ndufa10	-0.175981	1.55464e-07	9.66004e-05	0.0015	3.05787e-05	3.5409e-05
SDPG_02029413734	ENSRNOG00000028403	SDPL_02029413734	Ptcd2	-0.183283	1.56145e-07	9.69019e-05	0.0002	1.0816e-05	1.09072e-05
SDPG_05151458131	ENSRNOG00000037165	SDPL_05151458131	Nipal3	-0.216148	1.56301e-07	9.69382e-05	0	2.07203e-07	2.71134e-08
SDPG_10043302051	ENSRNOG00000002928	SDPL_10044215307	Guk1	-0.15202	1.57806e-07	9.78102e-05	0.0002	9.06647e-07	2.76312e-07
SDPG_16045075285	ENSRNOG00000010731	SDPL_16045075285	Gpm6a	0.877537	1.58052e-07	9.78879e-05	0.0009	1.87237e-05	3.87293e-06
SDPG_02185288667	ENSRNOG00000021176	SDPL_02185288667	Mtmr11	0.19482	1.58327e-07	9.79223e-05	0.0015	1.20682e-05	4.5492e-06
SDPG_06104734589	ENSRNOG00000059875	SDPL_06104734589	Zfyve26	0.179316	1.5843e-07	9.79223e-05	0.0007	4.72559e-06	4.04339e-06
SDPG_03151748478	ENSRNOG00000009191	SDPL_03151748478	Ccm2l	-0.225354	1.59023e-07	9.81955e-05	0.0008	5.60005e-06	8.44031e-06
SDPG_08128749284	ENSRNOG00000032238	SDPL_08128749284	Plcd1	0.161993	1.59764e-07	9.85921e-05	0.001	1.55431e-06	1.45586e-06
SDPG_03157761015	ENSRNOG00000015797	SDPL_03157761015	Neurl2	-0.238016	1.60923e-07	9.91219e-05	0.0009	3.59052e-06	2.59441e-06
SDPG_04056334568	ENSRNOG00000021855	SDPL_04056334568	Kcp	0.335081	1.61765e-07	9.95787e-05	0.0013	5.54517e-06	5.43803e-06
SDPG_20011858495	ENSRNOG00000023109	SDPL_20011858495	Icoslg	-0.368851	1.61982e-07	9.96502e-05	0.0015	5.55719e-06	8.73225e-06
SDPG_02198046119	ENSRNOG00000021182	SDPL_02198046119	Sv2a	0.408174	1.62739e-07	0.000100054	0	4.83553e-05	4.54089e-05
SDPG_10006479089	ENSRNOG00000055314	SDPL_10006479089	Msrb1	0.278444	1.63144e-07	0.00010024	0.0009	5.54998e-06	5.22875e-06
SDPG_06053938102	ENSRNOG00000006986	SDPL_06053938102	RGD1304624	-0.377403	1.63992e-07	0.000100637	0.0015	5.9664e-05	6.75207e-05
SDPG_07015880899	ENSRNOG00000007432	SDPL_07015880899	Polr3b	-0.12488	1.63938e-07	0.000100637	0.0004	1.31197e-06	1.36038e-06
SDPG_05126338717	ENSRNOG00000058476	SDPL_05126338717	Mast2	-0.199555	1.64937e-07	0.000101029	0.0002	4.62287e-06	4.2619e-06
SDPG_07000973999	ENSRNOG00000005149	SDPL_08129278875	Sacm1l	-0.102052	1.65096e-07	0.000101064	0.0001	5.62158e-06	3.42559e-06
SDPG_18018625035	ENSRNOG00000028703	SDPL_18018625035	Slc39a6	0.165113	1.66146e-07	0.000101644	0.0002	5.97211e-06	1.81398e-06
SDPG_12021842372	ENSRNOG00000001287	SDPL_12021842372	Gper1	-0.555488	1.66728e-07	0.000101937	0.0005	6.01416e-06	2.90487e-06
SDPG_12028887665	ENSRNOG00000001288	SDPL_12028887665	Gpr146	0.159127	1.66857e-07	0.000101953	0.0011	0.000133905	0.000508187
SDPG_05060214465	ENSRNOG00000008945	SDPL_05060214465	Nans	-0.118087	1.67289e-07	0.000102154	0.0002	1.68822e-05	9.45049e-06
SDPG_16008534018	ENSRNOG00000018358	SDPL_16008534018	Nt5dc2	-0.324531	1.68249e-07	0.00010255	0.0015	6.82925e-06	6.31586e-06
SDPG_10055657529	ENSRNOG00000005015	SDPL_10055657529	Rabep1	0.121647	1.69656e-07	0.000103281	0.0005	8.76581e-06	9.02928e-06
SDPG_10016299283	ENSRNOG00000014743	SDPL_10016299283	Hagh	0.235601	1.69847e-07	0.000103333	0.0015	3.20778e-06	3.84257e-06
SDPG_01161712034	ENSRNOG00000017854	SDPL_01161712034	Ucp2	-0.389397	1.70953e-07	0.000103878	0.0008	4.27547e-06	4.91337e-06
SDPG_07116912684	ENSRNOG00000009884	SDPL_07116912684	Lgals1	-0.175479	1.71229e-07	0.000103983	0.0013	9.67522e-06	1.03337e-05
SDPG_02223978442	ENSRNOG00000029726	SDPL_02223978442	Gstm1	0.292812	1.7179e-07	0.000104259	0.0009	1.6544e-05	1.42278e-05
SDPG_10006479089	ENSRNOG00000045989	SDPL_10006479089	LOC287167	-2.64744	1.72617e-07	0.000104697	0.0015	7.41387e-06	2.92626e-05
SDPG_20037648036	ENSRNOG00000000605	SDPL_20040705835	Hs3st5	-0.632138	1.73637e-07	0.000105251	0.0015	3.68573e-05	0.000110216
SDPG_07115592980	ENSRNOG00000011781	SDPL_07115592980	Oplah	-0.194964	1.744e-07	0.000105649	0.0001	3.22447e-06	1.43537e-06
SDPG_05128861992	ENSRNOG00000058476	SDPL_05128861992	Mast2	-0.197952	1.75875e-07	0.000106478	0.0002	4.96682e-06	4.6247e-06
SDPG_09112155336	ENSRNOG00000011700	SDPL_09112155336	Ptprm	-0.083096	1.77529e-07	0.000107413	0.0001	2.13388e-06	2.2329e-06
SDPG_09049506114	ENSRNOG00000023576	SDPL_09049506114	RGD1305645	1.36226	1.77669e-07	0.000107432	0.0015	5.99644e-06	6.09508e-06
SDPG_01087702358	ENSRNOG00000019578	SDPL_01087702358	Rps16	-0.282679	1.7828e-07	0.000107518	0.0014	6.37095e-06	6.59147e-06
SDPG_01173602798	ENSRNOG00000047229	SDPL_01173602798	Trim68	-0.231923	1.78423e-07	0.000107518	0.0011	1.63827e-06	4.90516e-06
SDPG_02207507318	ENSRNOG00000018076	SDPL_02207507318	Fmo5	-0.472878	1.78002e-07	0.000107518	0.0009	1.29172e-05	1.23137e-05
SDPG_02261053759	ENSRNOG00000009992	SDPL_02261053759	Rabggtb	-0.191389	1.78462e-07	0.000107518	0.0014	5.65143e-06	6.08813e-06
SDPG_07120180528	ENSRNOG00000007393	SDPL_07120180528	Ndrg1	0.277059	1.78298e-07	0.000107518	0.0004	4.09831e-06	4.22779e-06
SDPG_09068271711	ENSRNOG00000015354	SDPL_09068271711	Aox1	0.670136	1.78664e-07	0.000107574	0.0012	6.06603e-06	7.59204e-06
SDPG_02224172219	ENSRNOG00000029726	SDPL_02224172219	Gstm1	0.29737	1.80516e-07	0.000108557	0.0009	1.49696e-05	1.86819e-05
SDPG_08118547217	ENSRNOG00000021528	SDPL_08118547217	RGD1561582	0.311885	1.80758e-07	0.000108637	0.0015	6.02036e-06	5.01077e-06
SDPG_20039670187	ENSRNOG00000000546	SDPL_20039670187	Nt5dc1	-0.203653	1.81127e-07	0.000108727	0.0004	6.34175e-06	6.69218e-06
SDPG_17053256400	ENSRNOG00000018804	SDPL_17053256400	Fam65b	0.376366	1.8138e-07	0.000108813	0.0004	5.08541e-06	7.74316e-06
SDPG_05156261507	ENSRNOG00000013825	SDPL_05156261507	Rap1gap	0.451408	1.82347e-07	0.000109327	0.0008	1.19211e-05	2.70874e-05
SDPG_02263429015	ENSRNOG00000028225	SDPL_02263429015	Tnni3k	0.179432	1.82598e-07	0.000109411	0.0015	6.07608e-06	5.30921e-06
SDPG_03060108133	ENSRNOG00000060690	SDPL_03060108133	AABR07052523.2	0.517118	1.84884e-07	0.00011058	0.0015	2.54093e-06	3.88433e-06
SDPG_09107054848	ENSRNOG00000025527	SDPL_09107054848	Mtcl1	0.430414	1.85583e-07	0.000110864	0.001	6.19502e-06	6.46336e-06
SDPG_05142578795	ENSRNOG00000015283	SDPL_05142578795	Nt5c1a	-0.310103	1.86412e-07	0.000111292	0.0015	7.23936e-06	7.52565e-07
SDPG_01207487134	ENSRNOG00000004273	SDPL_01207487134	Ifitm1	-0.301753	1.87675e-07	0.000111911	0.0011	6.2134e-06	5.95489e-06
SDPG_01243870478	ENSRNOG00000010915	SDPL_01243870478	Ermp1	-0.104897	1.88069e-07	0.000112011	0.0013	1.56124e-05	7.67062e-06
SDPG_10014379421	ENSRNOG00000032152	SDPL_10014379421	Rab11fip3	0.105376	1.88285e-07	0.000112053	0.0003	4.57884e-06	1.34083e-06
SDPG_10083626402	ENSRNOG00000009902	SDPL_10083626402	Lrrc46	-0.526508	1.88608e-07	0.00011213	0.0012	1.86034e-05	5.71805e-06
SDPG_03056559385	ENSRNOG00000006611	SDPL_03056559385	Nostrin	0.426238	1.88841e-07	0.000112201	0.0015	5.88457e-05	3.8587e-05
SDPG_03006314843	ENSRNOG00000051470	SDPL_03006314843	Card9	1.43375	1.89678e-07	0.00011249	0.0015	6.81937e-06	2.65727e-05
SDPG_03136584874	ENSRNOG00000006077	SDPL_03136584874	Snx5	0.177006	1.89472e-07	0.00011249	0.0015	6.19545e-06	5.81058e-06
SDPG_06051473316	ENSRNOG00000008423	SDPL_06051473316	Gpr22	-0.456658	1.89782e-07	0.00011249	0.0015	1.20064e-05	9.49253e-06
SDPG_10103068776	ENSRNOG00000042825	SDPL_10103068776	Cd300le	-0.365841	1.89711e-07	0.00011249	0.0014	6.36945e-06	8.27013e-06
SDPG_03003960268	ENSRNOG00000008761	SDPL_03003960268	Ncs1	-0.133751	1.90557e-07	0.000112882	0.0011	8.04473e-07	1.65027e-06
SDPG_03097599302	ENSRNOG00000004863	SDPL_03097599302	Mpped2	-0.243838	1.91413e-07	0.000113254	0.0002	0.000103247	0.000105448
SDPG_16016854724	ENSRNOG00000057367	SDPL_16016854724	Glud1	0.117808	1.92383e-07	0.000113624	0.0015	6.81959e-06	8.89535e-06
SDPG_01189082714	ENSRNOG00000019497	SDPL_01189082714	Mrpl17	0.138421	1.92502e-07	0.000113627	0.0015	4.36083e-05	1.27853e-05
SDPG_05149285730	ENSRNOG00000037165	SDPL_05149285730	Nipal3	-0.215215	1.92662e-07	0.000113653	0.0001	6.34966e-06	3.46829e-06
SDPG_01079060469	ENSRNOG00000013215	SDPL_16045038624	Dctd	-0.441896	1.93423e-07	0.000113996	0.0007	6.36945e-06	5.4458e-06
SDPG_18014048817	ENSRNOG00000028703	SDPL_18014048817	Slc39a6	0.162719	1.93472e-07	0.000113996	0.0004	6.69894e-06	3.63867e-06
SDPG_14007993417	ENSRNOG00000030216	SDPL_14007993417	Abcg3l1	0.229782	1.95037e-07	0.000114781	0.0003	4.43523e-05	1.31397e-05
SDPG_03009805651	ENSRNOG00000022312	SDPL_03009805651	Lrsam1	-0.609252	1.96011e-07	0.000115189	0.0015	2.94912e-06	1.81229e-05
SDPG_01257266453	ENSRNOG00000014828	SDPL_01257266453	Avpi1	0.27395	1.96841e-07	0.000115431	0.0011	6.0532e-06	1.50401e-05
SDPG_12031601518	ENSRNOG00000022893	SDPL_12031601518	Rimbp2	0.24499	1.97495e-07	0.000115746	0.0013	1.0362e-05	1.04892e-05
SDPG_08052253560	ENSRNOG00000018939	SDPL_08052253560	Rexo2	-0.0956177	1.97787e-07	0.000115849	0.0008	1.88172e-05	3.91855e-05
SDPG_07117438419	ENSRNOG00000011781	SDPL_07117438419	Oplah	-0.194445	1.98178e-07	0.000115941	0.0002	4.87407e-06	5.6176e-06
SDPG_08114242338	ENSRNOG00000010789	SDPL_08114242338	Dusp7	0.298353	1.98882e-07	0.000116215	0.0003	6.55239e-06	3.21888e-06
SDPG_08070424475	ENSRNOG00000026171	SDPL_08070424475	Bbs4	0.172041	1.99596e-07	0.000116564	0.0013	0.00342417	0.00127118
SDPG_17034808750	ENSRNOG00000017577	SDPL_17034808750	Bphl	0.431942	2.01741e-07	0.000117747	0.0015	3.42535e-06	4.36832e-06
SDPG_10055657529	ENSRNOG00000014171	SDPL_10055657529	Tnfsf13	0.247106	2.02531e-07	0.000118073	0.0001	0.000157903	5.77967e-05
SDPG_01216638891	ENSRNOG00000018137	SDPL_01216638891	Tubgcp2	-0.0992575	2.03907e-07	0.000118801	0.0003	4.59092e-06	4.3557e-06
SDPG_03072334984	ENSRNOG00000007241	SDPL_03072334984	Fnbp4	0.120631	2.04463e-07	0.000119055	0.0004	5.80331e-06	5.71805e-06
SDPG_02142039527	ENSRNOG00000015812	SDPL_02142039527	Tm4sf1	-0.192155	2.06779e-07	0.000120121	0.0013	6.82338e-06	3.94944e-06
SDPG_07002428108	ENSRNOG00000030520	SDPL_07002428108	Sarnp	0.184548	2.06726e-07	0.000120121	0.001	5.44915e-06	2.71949e-06
SDPG_18030284007	ENSRNOG00000019688	SDPL_18030284007	Diaph1	-0.115246	2.07902e-07	0.000120632	0.0006	6.84889e-06	1.36577e-05
SDPG_10053921743	ENSRNOG00000008270	SDPL_10053921743	Cntrob	-0.193351	2.08063e-07	0.000120655	0.0007	1.39657e-05	1.12506e-05
SDPG_01153258950	ENSRNOG00000047229	SDPL_01153258950	Trim68	-0.224703	2.09312e-07	0.000121308	0.0011	4.85145e-06	1.47663e-06
SDPG_05126338717	ENSRNOG00000017233	SDPL_05126338717	Mmachc	-0.207023	2.09558e-07	0.00012138	0.0015	9.58132e-06	1.03531e-05
SDPG_03129063746	ENSRNOG00000008088	SDPL_03129063746	Btbd3	0.158178	2.09944e-07	0.000121461	0.0001	6.90294e-06	2.40187e-05
SDPG_05122488831	ENSRNOG00000012054	SDPL_05122488831	Zmpste24	0.112858	2.099e-07	0.000121461	0.0007	1.29004e-05	7.61966e-06
SDPG_16008581696	ENSRNOG00000059057	SDPL_16008581696	Fam35a	0.172794	2.10942e-07	0.000121896	0.0012	8.29472e-06	1.01329e-05
SDPG_04055240902	ENSRNOG00000019986	SDPL_04055240902	Pot1	0.128826	2.13094e-07	0.000122996	0.0003	5.51558e-06	1.21644e-05
SDPG_01237469227	ENSRNOG00000014891	SDPL_01237469227	Ptar1	-0.296512	2.1449e-07	0.000123501	0.0008	1.05616e-05	6.46304e-06
SDPG_07025606578	ENSRNOG00000027124	SDPL_07025606578	Tdg	0.159912	2.14501e-07	0.000123501	0.0006	6.90294e-06	4.85295e-06
SDPG_04156752703	ENSRNOG00000010045	SDPL_04156752703	Clec4a	-0.476892	2.16693e-07	0.000124611	0.0003	5.41052e-06	4.42019e-06
SDPG_06056817456	ENSRNOG00000005623	SDPL_06056817456	Ankmy2	-0.107816	2.16773e-07	0.000124611	0.0015	2.44733e-06	2.18115e-06
SDPG_03006314843	ENSRNOG00000006916	SDPL_03006314843	Sardh	-0.283116	2.16952e-07	0.000124639	0.0015	1.10967e-05	4.95027e-05
SDPG_12031601518	ENSRNOG00000001035	SDPL_12031601518	Gtf2h3	-0.178568	2.17073e-07	0.000124639	0.0007	2.32306e-05	2.40869e-05
SDPG_18025087177	ENSRNOG00000017840	SDPL_18025087177	Pik3c3	0.118681	2.20473e-07	0.000126445	0.0011	7.29396e-06	6.02521e-06
SDPG_02198046119	ENSRNOG00000021209	SDPL_02198046119	Polr3gl	0.13196	2.21366e-07	0.000126883	0.0001	2.2548e-05	2.23993e-05
SDPG_13039741622	ENSRNOG00000049766	SDPL_13039741622	Sctr	-1.01436	2.23402e-07	0.000127976	0.0008	7.19625e-06	7.00774e-06
SDPG_10076350912	ENSRNOG00000005515	SDPL_10076350912	Rhbdl3	0.273118	2.25879e-07	0.000129171	0.0006	7.21995e-06	1.38111e-05
SDPG_14087416071	ENSRNOG00000006575	SDPL_14087416071	Ccdc96	0.749137	2.26683e-07	0.000129556	0.0013	5.56482e-06	1.83746e-05
SDPG_11069677255	ENSRNOG00000001769	SDPL_11069677255	Tnk2	-0.199073	2.2693e-07	0.000129622	0.001	8.74962e-06	6.60347e-06
SDPG_17078828487	ENSRNOG00000017941	SDPL_17078828487	Optn	-0.12802	2.27275e-07	0.00012967	0.0008	7.37031e-06	3.22871e-05
SDPG_18025634130	ENSRNOG00000020468	SDPL_18025634130	Stard4	-0.321583	2.3004e-07	0.000131172	0.0005	5.4917e-06	9.5704e-06
SDPG_05125254998	ENSRNOG00000012054	SDPL_05125254998	Zmpste24	0.113923	2.31229e-07	0.000131698	0.0007	1.42205e-05	1.88366e-05
SDPG_18071795609	ENSRNOG00000013766	SDPL_18071795609	Acaa2	0.337269	2.31223e-07	0.000131698	0.0015	9.43537e-07	9.32971e-07
SDPG_03122879549	ENSRNOG00000021234	SDPL_03122879549	Slc4a11	0.411902	2.32489e-07	0.00013208	0	7.37549e-06	1.41999e-05
SDPG_11044557405	ENSRNOG00000001959	SDPL_11044557405	Mx1	1.10007	2.33508e-07	0.000132539	0.0008	2.15403e-06	1.80806e-06
SDPG_06004713821	ENSRNOG00000025899	SDPL_06004713821	Thada	0.168623	2.33944e-07	0.00013271	0.0015	6.27283e-06	2.32026e-06
SDPG_10083098210	ENSRNOG00000004276	SDPL_10083098210	Itga3	0.218041	2.34708e-07	0.000133067	0.0009	1.00941e-05	7.69198e-06
SDPG_20007282548	ENSRNOG00000052795	SDPL_20007282548	Itpr3	-0.196666	2.35007e-07	0.000133161	0.0008	7.56448e-06	5.75352e-06
SDPG_01278171800	ENSRNOG00000016714	SDPL_01278171800	Nrap	-0.246405	2.36496e-07	0.000133775	0.0015	7.6096e-06	4.08005e-06
SDPG_16018691835	ENSRNOG00000019394	SDPL_16018691835	Mpv17l2	-0.213933	2.3874e-07	0.000134967	0.0006	3.60074e-05	3.82214e-05
SDPG_10097864379	ENSRNOG00000059326	SDPL_10097864379	Abca9	0.263332	2.39244e-07	0.000135098	0.0012	7.54325e-06	1.10007e-05
SDPG_07063188985	ENSRNOG00000004471	SDPL_07063188985	Polr3h	0.176133	2.39991e-07	0.000135442	0.001	3.99831e-06	1.8152e-06
SDPG_05072947661	ENSRNOG00000056550	SDPL_05072947661	Epb41l4b	0.234319	2.40762e-07	0.0001358	0.0003	1.70154e-05	3.20067e-05
SDPG_07127376479	ENSRNOG00000022623	SDPL_07127376479	Ttll12	-0.117008	2.40941e-07	0.000135824	0.0001	7.82313e-06	5.14474e-06
SDPG_01191696518	ENSRNOG00000059503	SDPL_01191696518	AABR07005596.1	-0.546057	2.41553e-07	0.000136091	0.0008	7.74282e-06	7.86079e-06
SDPG_09091171965	ENSRNOG00000016962	SDPL_09091171965	Neu2	-0.686666	2.42385e-07	0.000136348	0.0015	9.10244e-06	1.07665e-05
SDPG_11072099728	ENSRNOG00000001736	SDPL_11072099728	Bdh1	0.366992	2.42422e-07	0.000136348	0	1.77488e-06	2.21369e-06
SDPG_08114242338	ENSRNOG00000020249	SDPL_08114242338	P4htm	0.182555	2.43874e-07	0.000136932	0.0009	4.721e-06	4.62942e-06
SDPG_02221354095	ENSRNOG00000017744	SDPL_02221354095	Dram2	-0.1483	2.45744e-07	0.000137826	0.0009	1.11459e-05	1.11386e-05
SDPG_02246012395	ENSRNOG00000043426	SDPL_02246012395	Ccbl2	0.242208	2.46041e-07	0.000137914	0.0013	7.64818e-06	2.11478e-06
SDPG_05173488121	ENSRNOG00000019981	SDPL_05173488121	Sdf4	-0.110572	2.47215e-07	0.000138415	0.0011	3.62026e-06	5.82023e-06
SDPG_05039668446	ENSRNOG00000007675	SDPL_05039668446	Gpr63	0.754217	2.47472e-07	0.000138481	0.0015	3.27547e-06	2.48614e-06
SDPG_02053035426	ENSRNOG00000015622	SDPL_02053035426	Fbxo4	-0.117774	2.48059e-07	0.000138653	0.0006	2.46883e-05	0.000118886
SDPG_05136394964	ENSRNOG00000008625	SDPL_05136394964	Rimkla	-0.266732	2.48407e-07	0.000138769	0.0004	1.40162e-05	1.60967e-05
SDPG_17071538256	ENSRNOG00000038025	SDPL_17071538256	Rpp38	-0.318166	2.50258e-07	0.000139567	0.0005	7.90548e-06	2.2618e-05
SDPG_03050524713	ENSRNOG00000052498	SDPL_03050524713	Grb14	0.0913475	2.51811e-07	0.000140354	0.0002	2.29648e-05	2.19821e-05
SDPG_01153258950	ENSRNOG00000017311	SDPL_01153258950	Me3	-0.191326	2.5213e-07	0.000140415	0.0015	6.0304e-06	6.01313e-06
SDPG_01191074164	ENSRNOG00000020411	SDPL_01191074164	Sec23ip	0.145768	2.52205e-07	0.000140415	0.0015	8.68328e-06	1.58142e-05
SDPG_04084678519	ENSRNOG00000006858	SDPL_04084678519	Pyurfl1	-0.142756	2.52903e-07	0.000140646	0.0003	2.62801e-05	2.23638e-05
SDPG_06039308708	ENSRNOG00000004449	SDPL_06039308708	E2f6	0.13547	2.53532e-07	0.000140837	0.0013	2.15713e-06	4.9962e-07
SDPG_12026264416	ENSRNOG00000018910	SDPL_12026264416	Abhd11	-0.148018	2.53806e-07	0.000140911	0.0014	1.69204e-05	2.78592e-05
SDPG_07063188985	ENSRNOG00000007393	SDPL_07063188985	Ndrg1	0.281259	2.54368e-07	0.000141131	0.0005	7.41423e-06	7.61583e-06
SDPG_19009089616	ENSRNOG00000016190	SDPL_19009089616	Coq9	-0.106172	2.56583e-07	0.000142134	0.0006	7.61598e-06	7.52726e-06
SDPG_01173602798	ENSRNOG00000059503	SDPL_01173602798	AABR07005596.1	-0.582877	2.59139e-07	0.000143309	0.0008	8.72716e-06	6.68305e-06
SDPG_01059129722	ENSRNOG00000058030	SDPL_01059129722		0.141274	2.66154e-07	0.000146779	0.0001	8.27683e-06	3.52066e-06
SDPG_02123328051	ENSRNOG00000017420	SDPL_02123328051	Nudt6	0.307091	2.68219e-07	0.000147589	0.0004	4.96524e-06	4.71077e-06
SDPG_05172113226	ENSRNOG00000014642	SDPL_05172113226	Morn1	0.29164	2.68444e-07	0.000147631	0.0007	6.62709e-06	8.74625e-06
SDPG_12013759444	ENSRNOG00000001032	SDPL_12013759444	Ccz1b	-0.110181	2.69552e-07	0.000148075	0.0015	3.45292e-05	3.77547e-05
SDPG_08036047511	ENSRNOG00000031266	SDPL_08036047511	Siae	-0.274568	2.6992e-07	0.000148196	0.0014	1.12852e-05	2.87464e-05
SDPG_14004845075	ENSRNOG00000002061	SDPL_14004845075	Ptpn13	-0.18496	2.71994e-07	0.000149087	0.0004	1.23662e-05	4.15956e-06
SDPG_16080549723	ENSRNOG00000012561	SDPL_16080549723	Arhgef10	0.0991219	2.71893e-07	0.000149087	0.0008	5.45465e-06	4.16601e-06
SDPG_06008097834	ENSRNOG00000030294	SDPL_06008097834	Eml4	0.141678	2.72505e-07	0.000149268	0.0005	2.66223e-07	2.64305e-07
SDPG_08052253560	ENSRNOG00000012980	SDPL_08052253560	Hyls1	-0.411168	2.76072e-07	0.000150886	0.0015	8.78571e-06	2.3832e-05
SDPG_10110650913	ENSRNOG00000036661	SDPL_10110650913	Rab40b	-0.294351	2.76192e-07	0.000150886	0.0015	8.96413e-06	2.53702e-05
SDPG_06034596908	ENSRNOG00000004449	SDPL_06034596908	E2f6	0.134915	2.76523e-07	0.000150984	0.0015	1.08185e-05	2.77842e-06
SDPG_02086634597	ENSRNOG00000020829	SDPL_02086634597	Them4	0.150284	2.78829e-07	0.000152128	0.0015	8.80353e-06	1.07427e-05
SDPG_07144074854	ENSRNOG00000048932	SDPL_07144074854	Smagp	-0.267359	2.82211e-07	0.000153666	0.001	8.94962e-06	8.61865e-06
SDPG_17025256798	ENSRNOG00000014019	SDPL_17025256798	Tbc1d7	0.215326	2.84914e-07	0.000154853	0.0008	5.15029e-06	6.98102e-06
SDPG_19046082609	ENSRNOG00000051461	SDPL_19046082609	AABR07043829.2	0.224998	2.85017e-07	0.000154853	0.0015	5.01731e-06	4.84078e-06
SDPG_01082661614	ENSRNOG00000019578	SDPL_01082661614	Rps16	-0.261783	2.85561e-07	0.000155064	0.0015	8.32346e-06	1.19186e-05
SDPG_10090923911	ENSRNOG00000003905	SDPL_10090923911	Nsf	-0.189586	2.86318e-07	0.000155234	0.0015	0.000184866	0.00011774
SDPG_20001983134	ENSRNOG00000000847	SDPL_20001983134	Csnk2b	0.0866958	2.86343e-07	0.000155234	0.0009	7.07557e-06	7.05553e-06
SDPG_01255064900	ENSRNOG00000015235	SDPL_01255064900	Fra10ac1	-0.161557	2.88171e-07	0.000156106	0.0005	1.42998e-05	1.71674e-05
SDPG_13044663295	ENSRNOG00000004162	SDPL_13044663295	Pfkfb2	0.372617	2.90611e-07	0.000157249	0.0014	6.93729e-06	9.2456e-06
SDPG_13081943244	ENSRNOG00000005229	SDPL_13081943244	Sec16b	0.301606	2.93318e-07	0.000158408	0.0015	9.01697e-06	7.38597e-06
SDPG_01025966365	ENSRNOG00000014485	SDPL_01025966365	Pdcd6	0.175785	2.94838e-07	0.000159142	0.0015	3.22291e-05	5.43578e-05
SDPG_15054745921	ENSRNOG00000015054	SDPL_15054745921	Rcbtb2	-0.135272	2.95385e-07	0.00015935	0.0007	9.0278e-06	6.78943e-06
SDPG_07139595802	ENSRNOG00000010977	SDPL_07139595802	Igfbp6	0.34027	2.95737e-07	0.000159432	0.0009	2.49906e-06	2.35634e-06
SDPG_19055698938	ENSRNOG00000026964	SDPL_19055698938	Gas8	-0.268813	2.95858e-07	0.000159432	0.001	9.08276e-06	8.74777e-06
SDPG_02157592111	ENSRNOG00000012427	SDPL_02157592111	Veph1	-0.156783	2.96926e-07	0.000159834	0	9.32752e-06	2.13406e-05
SDPG_07063188985	ENSRNOG00000016204	SDPL_07063188985	Lrrc24	-0.672089	2.97144e-07	0.000159864	0.0015	7.77976e-06	8.05443e-06
SDPG_03060147823	ENSRNOG00000018657	SDPL_03060147823	Scrn3	0.144392	2.98277e-07	0.000160386	0.0005	0.000291348	0.000336007
SDPG_07117438419	ENSRNOG00000007393	SDPL_07117438419	Ndrg1	0.281771	2.99209e-07	0.000160713	0.0007	9.38898e-06	1.04233e-05
SDPG_02186129019	ENSRNOG00000021168	SDPL_02186129019	Anp32e	0.184659	3.00179e-07	0.000161006	0.0015	2.07152e-05	2.06423e-05
SDPG_05072452824	ENSRNOG00000028063	SDPL_05072452824	Tmem38b	-0.136616	3.00242e-07	0.000161006	0.0004	9.12224e-06	8.75847e-06
SDPG_19010734219	ENSRNOG00000019288	SDPL_19010734219	Ogfod1	0.177334	3.00636e-07	0.000161042	0.0011	9.0278e-06	1.97243e-05
SDPG_10068666404	ENSRNOG00000008270	SDPL_10068666404	Cntrob	-0.186534	3.01386e-07	0.000161357	0.001	1.87366e-05	1.97228e-05
SDPG_09015246345	ENSRNOG00000010232	SDPL_09015246345	Enpp5	0.159797	3.02134e-07	0.00016167	0.0013	3.52002e-05	3.27313e-05
SDPG_02207507318	ENSRNOG00000013719	SDPL_02207507318	Dph5	-0.240434	3.049e-07	0.000163062	0.0006	5.21835e-05	5.34994e-05
SDPG_06046121701	ENSRNOG00000009039	SDPL_06046121701	Trappc12	-0.131303	3.05466e-07	0.000163277	0.0015	8.17939e-05	8.09005e-05
SDPG_13045546904	ENSRNOG00000049766	SDPL_13045546904	Sctr	-1.03585	3.08068e-07	0.000164313	0.0009	9.63473e-06	1.02534e-05
SDPG_15027902522	ENSRNOG00000051706	SDPL_15027902522	Tep1	-0.21787	3.12229e-07	0.000166174	0.0015	7.363e-06	8.14404e-06
SDPG_10040521385	ENSRNOG00000006943	SDPL_10040521385	Zcchc10	-0.259397	3.13923e-07	0.000166628	0.0011	1.0592e-05	1.10139e-05
SDPG_10110650913	ENSRNOG00000004430	SDPL_10110650913	Cep131	0.205745	3.1392e-07	0.000166628	0.0015	3.49791e-05	4.83942e-05
SDPG_01242031787	ENSRNOG00000010915	SDPL_01242031787	Ermp1	-0.102803	3.1672e-07	0.000167933	0.0015	2.44068e-05	1.67399e-05
SDPG_08093955188	ENSRNOG00000010447	SDPL_08093955188	Tmod2	0.382195	3.17082e-07	0.000167945	0.0012	0.000157426	0.000124177
SDPG_05057202014	ENSRNOG00000053729	SDPL_05057202014	Tesk1	-0.0919123	3.2058e-07	0.000169525	0	9.63641e-06	1.61578e-06
SDPG_17041895944	ENSRNOG00000018415	SDPL_17041895944	Acot13	0.128419	3.22005e-07	0.000169735	0	1.25386e-05	1.77004e-05
SDPG_02104266694	ENSRNOG00000000082	SDPL_02104266694	Hltf	-0.245137	3.2487e-07	0.000170973	0.0015	9.82707e-06	6.08276e-05
SDPG_06110556223	ENSRNOG00000010259	SDPL_06110556223	Esrrb	0.303034	3.25511e-07	0.000171128	0.0004	1.49691e-05	9.87316e-06
SDPG_08047551953	ENSRNOG00000009850	SDPL_08047551953	St3gal4	-0.232341	3.26278e-07	0.00017135	0.0015	3.59325e-06	4.5069e-06
SDPG_20021378579	ENSRNOG00000000386	SDPL_20021378579	Pbld1	1.03704	3.27016e-07	0.000171646	0.0015	1.01385e-05	2.80294e-05
SDPG_02182700041	ENSRNOG00000021218	SDPL_02182700041	Pias3	0.148917	3.28398e-07	0.000172098	0.0008	6.64284e-06	6.45999e-06
SDPG_14037823954	ENSRNOG00000002278	SDPL_14037823954	Tec	-0.151968	3.28233e-07	0.000172098	0.0012	9.85245e-06	6.36701e-06
SDPG_19045460294	ENSRNOG00000011976	SDPL_19045460294	Nudt7	0.246388	3.29551e-07	0.000172611	0.0013	2.83012e-06	2.70395e-06
SDPG_08043720242	ENSRNOG00000009850	SDPL_08043720242	St3gal4	-0.225577	3.29852e-07	0.000172677	0.0015	5.87081e-06	1.00043e-05
SDPG_03060108133	ENSRNOG00000018657	SDPL_03060108133	Scrn3	0.146853	3.33389e-07	0.00017416	0.0005	0.000273829	0.000341077
SDPG_04142153063	ENSRNOG00000009176	SDPL_04142153063	Mkrn2	-0.110914	3.3616e-07	0.000175515	0.0013	8.08266e-06	7.01659e-06
SDPG_02185288667	ENSRNOG00000010889	SDPL_02185288667	Fbxw7	0.265431	3.37611e-07	0.000175995	0.0014	8.61818e-06	2.30252e-06
SDPG_02185288667	ENSRNOG00000021218	SDPL_02185288667	Pias3	0.148457	3.41472e-07	0.000177914	0.0009	6.83248e-06	6.95211e-06
SDPG_13052771938	ENSRNOG00000004870	SDPL_13052771938	Dyrk3	-0.563292	3.42095e-07	0.000178145	0.0015	4.17068e-06	1.26282e-05
SDPG_02201890538	ENSRNOG00000021209	SDPL_02201890538	Polr3gl	0.133401	3.43246e-07	0.000178369	0.0002	3.40132e-05	2.91977e-05
SDPG_08008720873	ENSRNOG00000024757	SDPL_08008720873	Endod1	-0.242404	3.43138e-07	0.000178369	0.001	1.02403e-05	1.03915e-05
SDPG_07011342497	ENSRNOG00000030520	SDPL_07011342497	Sarnp	0.180865	3.4621e-07	0.000179721	0.0013	1.03013e-05	7.21241e-06
SDPG_02123328051	ENSRNOG00000016070	SDPL_02123328051	Trpc3	-0.25489	3.4802e-07	0.000180377	0.0001	6.27969e-06	4.92071e-06
SDPG_03150844988	ENSRNOG00000005195	SDPL_03150844988	Cst3	-0.167489	3.48935e-07	0.000180662	0.0006	8.8042e-06	2.65484e-05
SDPG_19008507052	ENSRNOG00000016190	SDPL_19008507052	Coq9	-0.105456	3.49157e-07	0.000180682	0.0008	1.03656e-05	9.80548e-06
SDPG_01264810423	ENSRNOG00000016058	SDPL_01264810423	Kazald1	-0.321351	3.50096e-07	0.000181032	0.0004	1.04075e-05	9.19288e-06
SDPG_02116524195	ENSRNOG00000007510	SDPL_02116524195	Bbs12	-0.38451	3.50395e-07	0.000181032	0.0015	3.06514e-06	3.19547e-06
SDPG_03009233002	ENSRNOG00000010616	SDPL_03009233002	Ndor1	0.173005	3.50564e-07	0.000181032	0.0006	6.01677e-06	7.02583e-05
SDPG_09014393810	ENSRNOG00000012303	SDPL_09014393810	Apobec2	-0.128431	3.50464e-07	0.000181032	0.0012	1.84718e-05	1.8659e-05
SDPG_08120603078	ENSRNOG00000010986	SDPL_08120603078	Cmtm7	-0.224563	3.50967e-07	0.000181146	0.0013	1.63063e-05	1.58142e-05
SDPG_02170723274	ENSRNOG00000020829	SDPL_02170723274	Them4	0.148174	3.52409e-07	0.000181666	0.0015	1.06448e-05	1.30352e-05
SDPG_08128847112	ENSRNOG00000043167	SDPL_08128847112	Itga9	-0.267009	3.52593e-07	0.000181666	0.0013	2.0137e-06	2.85236e-06
SDPG_15024287088	ENSRNOG00000051706	SDPL_15024287088	Tep1	-0.199379	3.53593e-07	0.000181933	0.0015	7.9547e-06	1.16438e-05
SDPG_05149569756	ENSRNOG00000037165	SDPL_05149569756	Nipal3	-0.212385	3.55173e-07	0.000182651	0.0003	9.57785e-06	6.08813e-06
SDPG_02024849723	ENSRNOG00000025406	SDPL_02024849723	Iqgap2	-0.397711	3.57085e-07	0.000183539	0.0003	6.43768e-06	7.72478e-06
SDPG_01177850365	ENSRNOG00000059503	SDPL_01177850365	AABR07005596.1	-0.562607	3.57967e-07	0.000183755	0.0009	1.11342e-05	1.06982e-05
SDPG_19059118843	ENSRNOG00000014461	SDPL_19059118843	Galns	-0.411432	3.58934e-07	0.000184011	0.0015	0.000134745	4.59068e-05
SDPG_03150844988	ENSRNOG00000018964	SDPL_03150844988	Gss	-0.183304	3.60913e-07	0.000184834	0.0006	2.1638e-05	8.33756e-05
SDPG_01177850365	ENSRNOG00000019497	SDPL_01177850365	Mrpl17	0.139581	3.61718e-07	0.000185055	0.0015	6.76528e-05	6.55274e-05
SDPG_02207507318	ENSRNOG00000018673	SDPL_02207507318	Sec22b	-0.176863	3.61534e-07	0.000185055	0.0015	2.39744e-05	2.07491e-05
SDPG_02250203274	ENSRNOG00000043426	SDPL_02250203274	Ccbl2	0.242312	3.62994e-07	0.000185612	0.0015	1.07034e-05	1.03869e-05
SDPG_09018982650	ENSRNOG00000039976	SDPL_09018982650	Ptk7	-0.306214	3.63694e-07	0.000185874	0.0012	8.61731e-06	2.73196e-05
SDPG_09115148598	ENSRNOG00000019295	SDPL_09115148598	Rab12	0.150136	3.65035e-07	0.000186175	0	1.12967e-05	6.89846e-06
SDPG_09036767648	ENSRNOG00000023576	SDPL_09036767648	RGD1305645	1.34106	3.67431e-07	0.000187301	0.0015	1.22363e-05	1.24141e-05
SDPG_06049392628	ENSRNOG00000007884	SDPL_06049392628	Bcap29	-0.172344	3.68898e-07	0.000187929	0.0001	1.51803e-05	1.40975e-05
SDPG_13081943244	ENSRNOG00000003620	SDPL_13081943244	Fmo3	1.20287	3.70316e-07	0.00018848	0.0015	6.43186e-06	6.0658e-06
SDPG_11048407991	ENSRNOG00000001959	SDPL_11048407991	Mx1	1.10693	3.72742e-07	0.000189618	0.0011	4.32137e-06	3.62212e-06
SDPG_01082661614	ENSRNOG00000017753	SDPL_01082661614	Ercc2	-0.131053	3.76969e-07	0.000191309	0.0007	1.12278e-05	1.56494e-05
SDPG_10022989207	ENSRNOG00000003256	SDPL_10022989207	Ccng1	0.16163	3.77032e-07	0.000191309	0.0015	5.98721e-06	5.93993e-06
SDPG_20008456847	ENSRNOG00000056637	SDPL_20008456847	Abhd16a	0.269008	3.79169e-07	0.000191902	0.0015	1.12763e-05	3.48653e-06
SDPG_08128749284	ENSRNOG00000019472	SDPL_08128749284	Ackr2	0.636306	3.8029e-07	0.000192371	0.0015	9.4806e-06	1.18159e-05
SDPG_18015967558	ENSRNOG00000028703	SDPL_18015967558	Slc39a6	0.159243	3.8314e-07	0.000193713	0.001	7.99323e-06	4.66714e-06
SDPG_07129196185	ENSRNOG00000030633	SDPL_07129196185	Lmf2	-0.132114	3.83431e-07	0.000193762	0.0006	1.20799e-05	1.19408e-05
SDPG_17067526164	ENSRNOG00000017765	SDPL_17067526164	Net1	0.292565	3.84425e-07	0.000194066	0.0011	1.10765e-05	3.46829e-06
SDPG_13083744138	ENSRNOG00000003048	SDPL_13083744138	Tiprl	-0.140802	3.8669e-07	0.000195011	0.0005	1.00575e-06	1.19743e-06
SDPG_10062541525	ENSRNOG00000014742	SDPL_10062541525	Ankrd13b	0.19139	3.88543e-07	0.000195647	0.0009	1.27586e-05	9.39221e-05
SDPG_08014734281	ENSRNOG00000024757	SDPL_08014734281	Endod1	-0.243346	3.89798e-07	0.000195928	0.001	1.14301e-05	5.02785e-06
SDPG_04049725232	ENSRNOG00000019986	SDPL_04049725232	Pot1	0.132972	3.98739e-07	0.000199664	0.0005	7.64818e-06	1.78573e-05
SDPG_04179077448	ENSRNOG00000001817	SDPL_04179077448	Tm7sf3	0.0924622	3.98567e-07	0.000199664	0.0003	2.1263e-06	1.98962e-06
SDPG_20005803704	ENSRNOG00000031090	SDPL_20005803704	RT1-CE7	0.716595	3.9999e-07	0.000199987	0.0015	1.16828e-05	3.93512e-06
SDPG_01189083154	ENSRNOG00000014673	SDPL_01189083154	Eri2	-0.184916	4.02241e-07	0.000200606	0.0002	1.22511e-05	1.23784e-05
SDPG_05139607949	ENSRNOG00000058476	SDPL_05139607949	Mast2	-0.200179	4.05323e-07	0.000201913	0.0009	0.000171319	0.000149971
SDPG_10036509611	ENSRNOG00000006943	SDPL_10036509611	Zcchc10	-0.23668	4.05306e-07	0.000201913	0.0011	1.20954e-05	1.24691e-05
SDPG_09069464094	ENSRNOG00000017340	SDPL_09069464094	Wdr12	-0.27075	4.06302e-07	0.000202224	0.0012	4.83761e-06	4.80882e-06
SDPG_02198979964	ENSRNOG00000021209	SDPL_02198979964	Polr3gl	0.13048	4.09206e-07	0.000203261	0.0002	3.90742e-05	3.83137e-05
SDPG_04071796359	ENSRNOG00000005506	SDPL_04071796359	Arhgef5	0.29352	4.11318e-07	0.000204003	0.0004	2.40925e-05	3.11012e-05
SDPG_18018078480	ENSRNOG00000028703	SDPL_18018078480	Slc39a6	0.160063	4.11306e-07	0.000204003	0.001	7.61598e-06	2.41624e-06
SDPG_20001983134	ENSRNOG00000000867	SDPL_20001983134	Vars	0.151437	4.11814e-07	0.000204044	0.0012	1.72853e-06	3.96273e-07
SDPG_02186129019	ENSRNOG00000021182	SDPL_02186129019	Sv2a	0.40094	4.12424e-07	0.000204143	0.0002	0.00010264	0.000157545
SDPG_17071538256	ENSRNOG00000017765	SDPL_17071538256	Net1	0.2921	4.12385e-07	0.000204143	0.0011	1.172e-05	6.44075e-05
SDPG_05134639074	ENSRNOG00000017233	SDPL_05134639074	Mmachc	-0.202558	4.1635e-07	0.00020588	0.0015	2.06147e-05	1.37801e-05
SDPG_08119930334	ENSRNOG00000020936	SDPL_08119930334	Nradd	-0.376153	4.16159e-07	0.00020588	0.0006	1.20686e-05	7.12452e-06
SDPG_02201890538	ENSRNOG00000018673	SDPL_02201890538	Sec22b	-0.178297	4.1945e-07	0.00020731	0.0015	1.67081e-05	8.92906e-06
SDPG_07026263884	ENSRNOG00000008174	SDPL_07026263884	Appl2	-0.191543	4.21122e-07	0.000208032	0.0009	1.96775e-05	6.29278e-06
SDPG_08007231557	ENSRNOG00000026821	SDPL_08007231557	Arhgap42	-0.205169	4.24348e-07	0.000209313	0.0001	1.94936e-05	2.00409e-05
SDPG_12000485509	ENSRNOG00000000988	SDPL_12000485509	Xab2	0.110588	4.25228e-07	0.000209642	0.0012	2.74261e-05	0.000466505
SDPG_08031825866	ENSRNOG00000008278	SDPL_08031825866	Nfrkb	-0.091434	4.25695e-07	0.000209768	0.0005	1.24181e-05	4.49649e-05
SDPG_05121947374	ENSRNOG00000029333	SDPL_05121947374	Echdc2	1.59143	4.27929e-07	0.000210659	0.0015	6.8826e-05	3.68263e-05
SDPG_17071920834	ENSRNOG00000023278	SDPL_17071920834	Sec61a2	0.108465	4.32002e-07	0.000212559	0.001	7.47538e-06	1.27232e-05
SDPG_07104951667	ENSRNOG00000007393	SDPL_07104951667	Ndrg1	0.271743	4.33705e-07	0.000213185	0.001	1.24795e-05	1.35049e-05
SDPG_20008456847	ENSRNOG00000000723	SDPL_20008456847	RT1-CE5	1.0884	4.34157e-07	0.000213301	0.0015	1.27997e-05	3.9075e-06
SDPG_10058128637	ENSRNOG00000005015	SDPL_10058128637	Rabep1	0.120554	4.34898e-07	0.000213559	0.0007	1.96174e-05	1.36696e-05
SDPG_07142317156	ENSRNOG00000029855	SDPL_07142317156	Letmd1	-0.122105	4.35202e-07	0.000213603	0.0004	1.2647e-05	1.28135e-05
SDPG_02198046119	ENSRNOG00000012393	SDPL_02198046119	S100a13	0.231358	4.39473e-07	0.000215272	0.0015	1.36061e-05	9.86522e-06
SDPG_10013618449	ENSRNOG00000050057	SDPL_10013618449	Abca3	-0.107314	4.40412e-07	0.000215625	0.0012	7.96212e-06	1.51588e-05
SDPG_01278171800	ENSRNOG00000017406	SDPL_01278171800	Atrnl1	0.235359	4.42335e-07	0.00021646	0.0006	1.2194e-05	1.35409e-05
SDPG_14038141774	ENSRNOG00000002144	SDPL_14038141774	Exoc1	-0.121909	4.45334e-07	0.000217792	0.0015	2.93824e-05	3.10107e-05
SDPG_10108572780	ENSRNOG00000045926	SDPL_10108572780	Lrrc45	-0.10583	4.4946e-07	0.000219513	0.0009	2.61497e-05	0.000132976
SDPG_08076171405	ENSRNOG00000052499	SDPL_08076171405	Rab27a	-0.198266	4.52842e-07	0.000220909	0.0003	4.41122e-05	4.17259e-05
SDPG_08026171996	ENSRNOG00000015357	SDPL_08026171996	Bmper	0.419424	4.54192e-07	0.000221279	0.0004	1.33122e-05	6.87355e-05
SDPG_02147121893	ENSRNOG00000013660	SDPL_02147121893	Cog6	-0.291926	4.57818e-07	0.000222936	0.0015	4.4351e-06	5.91338e-06
SDPG_06127981721	ENSRNOG00000011044	SDPL_06127981721	Clmn	-0.243862	4.58239e-07	0.00022303	0.0015	1.15888e-05	7.18723e-06
SDPG_01176425244	ENSRNOG00000010427	SDPL_01176425244	Ipo7	-0.131671	4.59336e-07	0.000223345	0.0004	8.63701e-05	0.00013718
SDPG_19034846799	ENSRNOG00000023303	SDPL_19034846799	Dpep2	-0.479584	4.60359e-07	0.000223733	0.001	2.56738e-06	1.20836e-06
SDPG_01189083154	ENSRNOG00000016063	SDPL_01189083154	LOC361635	-0.086325	4.60725e-07	0.000223801	0.0015	1.37352e-05	1.27605e-05
SDPG_14088295287	ENSRNOG00000006575	SDPL_14088295287	Ccdc96	0.737382	4.62692e-07	0.000224386	0.0015	9.9876e-06	4.30388e-05
SDPG_14037823954	ENSRNOG00000058588	SDPL_14037823954	Nfxl1	-0.222067	4.63823e-07	0.000224755	0.0015	1.38407e-05	1.06813e-05
SDPG_02123072065	ENSRNOG00000011639	SDPL_02123072065	Mrpl47	-0.150116	4.68601e-07	0.000226626	0.0007	1.34669e-05	2.01889e-05
SDPG_11068046355	ENSRNOG00000001795	SDPL_11068046355	Itgb5	-0.142833	4.69386e-07	0.000226895	0.0005	3.01252e-06	2.88069e-06
SDPG_01204518034	ENSRNOG00000020411	SDPL_01204518034	Sec23ip	0.139774	4.73664e-07	0.000228663	0.0015	1.43158e-05	1.67556e-05
SDPG_19034846799	ENSRNOG00000019651	SDPL_19034846799	Slc12a4	0.108118	4.75313e-07	0.000229312	0.0002	8.90725e-06	4.18708e-06
SDPG_02116524195	ENSRNOG00000011639	SDPL_02116524195	Mrpl47	-0.148352	4.76293e-07	0.000229564	0.0007	1.35114e-05	1.68705e-05
SDPG_14099128483	ENSRNOG00000004281	SDPL_14099128483	Cobl	0.375587	4.76773e-07	0.000229681	0.0015	4.0283e-06	3.01425e-06
SDPG_05136379887	ENSRNOG00000008625	SDPL_05136379887	Rimkla	-0.262276	4.78219e-07	0.000230154	0.0006	2.64307e-05	3.01157e-05
SDPG_11088199092	ENSRNOG00000001874	SDPL_11088199092	Slc7a4	-0.271953	4.79154e-07	0.00023038	0.0002	1.49723e-05	1.68069e-05
SDPG_17071538256	ENSRNOG00000023278	SDPL_17071538256	Sec61a2	0.105219	4.80955e-07	0.000231134	0.0012	8.11132e-06	2.57319e-05
SDPG_17064394950	ENSRNOG00000017765	SDPL_17064394950	Net1	0.294397	4.82494e-07	0.000231648	0.0013	1.34953e-05	9.95651e-05
SDPG_01190851533	ENSRNOG00000016063	SDPL_01190851533	LOC361635	-0.086227	4.83924e-07	0.000232016	0.0015	1.43158e-05	1.15907e-05
SDPG_09083380257	ENSRNOG00000009481	SDPL_15018935696	Ddhd1	0.172348	4.8681e-07	0.000232818	0.0015	1.3896e-05	1.52918e-05
SDPG_10022484035	ENSRNOG00000005620	SDPL_10022484035	Lcp2	0.231987	4.8673e-07	0.000232818	0	1.10222e-05	7.40992e-06
SDPG_02219244785	ENSRNOG00000018076	SDPL_02219244785	Fmo5	-0.467824	4.89222e-07	0.000233746	0.0015	3.15035e-05	4.65906e-05
SDPG_02170723274	ENSRNOG00000010889	SDPL_02170723274	Fbxw7	0.263198	4.89588e-07	0.000233808	0.0015	1.17399e-05	9.28971e-06
SDPG_06065442243	ENSRNOG00000045854	SDPL_06065442243	Zfp277	-0.119572	4.91964e-07	0.000234716	0.0007	1.72776e-05	1.48057e-05
SDPG_17076634993	ENSRNOG00000019057	SDPL_17076634993	Prkcq	-0.4299	4.92842e-07	0.000235022	0.0009	1.35493e-05	1.90936e-05
SDPG_02188558758	ENSRNOG00000021168	SDPL_02188558758	Anp32e	0.18218	4.94666e-07	0.000235325	0.0015	3.21995e-05	3.21461e-05
SDPG_15054745921	ENSRNOG00000009512	SDPL_15054745921	Esd	-0.134743	4.94089e-07	0.000235325	0.0015	1.40653e-05	1.6178e-05
SDPG_16071392538	ENSRNOG00000038365	SDPL_16071392538	Plekha2	0.119769	4.95492e-07	0.000235605	0.0014	1.41012e-05	1.42525e-05
SDPG_07077269449	ENSRNOG00000004846	SDPL_07077269449	Atp6v1c1	0.080775	4.96766e-07	0.000235871	0.0013	1.26942e-05	5.82818e-05
SDPG_09015358116	ENSRNOG00000022609	SDPL_09015358116	Mrps10	0.14875	4.97416e-07	0.000236067	0.0009	1.36721e-05	1.03786e-05
SDPG_01264810423	ENSRNOG00000014078	SDPL_01264810423	Ndufb8	-0.10579	4.99069e-07	0.000236624	0.0015	4.18228e-05	4.28378e-05
SDPG_02201890538	ENSRNOG00000019455	SDPL_02201890538	Ap4b1	0.109281	4.99012e-07	0.000236624	0.0013	2.24807e-05	1.06765e-05
SDPG_10046028324	ENSRNOG00000006943	SDPL_10046028324	Zcchc10	-0.235535	5.0048e-07	0.000237066	0.0012	1.44403e-05	5.71805e-06
SDPG_01176425244	ENSRNOG00000012584	SDPL_01176425244	Aamdc	0.159395	5.00748e-07	0.000237069	0.0011	4.83621e-05	0.000120719
SDPG_10083328633	ENSRNOG00000009902	SDPL_10083328633	Lrrc46	-0.511829	5.00964e-07	0.000237069	0.0015	4.358e-05	6.59499e-06
SDPG_05135516500	ENSRNOG00000037518	SDPL_05135516500	Hyi	-0.207351	5.01845e-07	0.000237259	0.0015	0.000392423	0.000394722
SDPG_05136394964	ENSRNOG00000012054	SDPL_05136394964	Zmpste24	0.109954	5.01798e-07	0.000237259	0.0015	2.74034e-05	3.40025e-05
SDPG_08074451684	ENSRNOG00000057676	SDPL_08074451684	Polr2m	-0.202724	5.08289e-07	0.000239636	0.0005	0.000237491	0.000299772
SDPG_10010184638	ENSRNOG00000050057	SDPL_10010184638	Abca3	-0.10671	5.10642e-07	0.000240385	0.0013	1.35652e-05	2.8407e-05
SDPG_08062401195	ENSRNOG00000010743	SDPL_08062401195	Fdxacb1	0.197356	5.12529e-07	0.000241159	0.0015	1.45069e-08	2.88515e-08
SDPG_02073908101	ENSRNOG00000010161	SDPL_02073908101	Myo10	-0.233043	5.16404e-07	0.000242636	0.0009	1.42998e-05	1.56294e-05
SDPG_02022732605	ENSRNOG00000011032	SDPL_02022732605	Lhfpl2	-0.240013	5.21021e-07	0.000244352	0.0007	1.44814e-05	4.82941e-06
SDPG_04025535350	ENSRNOG00000006779	SDPL_04025535350	Crot	-0.109244	5.2494e-07	0.000246063	0.0012	1.50382e-05	1.43856e-05
SDPG_02238932330	ENSRNOG00000009433	SDPL_02238932330	Ccdc109b	-0.530701	5.32239e-07	0.000249131	0.0015	1.47038e-05	1.45878e-05
SDPG_14099207205	ENSRNOG00000004281	SDPL_14099207205	Cobl	0.368034	5.37373e-07	0.000250941	0.0015	1.48245e-05	7.23601e-06
SDPG_07129196185	ENSRNOG00000055530	SDPL_07129196185	Panx2	-0.410579	5.40961e-07	0.000252379	0.0011	3.02281e-06	2.04387e-06
SDPG_14003568972	ENSRNOG00000002188	SDPL_14003568972	Hpse	-0.276663	5.44489e-07	0.000253428	0.0015	1.37636e-05	3.16287e-05
SDPG_20034520020	ENSRNOG00000000386	SDPL_20034520020	Pbld1	0.996753	5.4606e-07	0.00025392	0.0015	1.45507e-05	6.20539e-05
SDPG_08113723728	ENSRNOG00000054863	SDPL_08113723728	Usp4	0.0583124	5.48712e-07	0.000254847	0.0011	1.52349e-05	7.01659e-06
SDPG_01213844784	ENSRNOG00000004273	SDPL_01213844784	Ifitm1	-0.294611	5.53026e-07	0.000256323	0.0015	1.52375e-05	1.54969e-05
SDPG_09019153300	ENSRNOG00000022609	SDPL_09019153300	Mrps10	0.0851774	5.57302e-07	0.000257817	0.0009	1.58907e-05	1.52545e-05
SDPG_09063004378	ENSRNOG00000015354	SDPL_09063004378	Aox1	0.698615	5.57062e-07	0.000257817	0.0015	7.42261e-06	3.07936e-05
SDPG_14037823954	ENSRNOG00000002144	SDPL_14037823954	Exoc1	-0.121259	5.60346e-07	0.000258742	0.0015	4.81499e-05	5.09778e-05
SDPG_19046082609	ENSRNOG00000017500	SDPL_19046082609	Mtss1l	-0.282449	5.62233e-07	0.000259492	0.0015	1.76305e-05	2.07817e-05
SDPG_06054031863	ENSRNOG00000006199	SDPL_06054031863	Ispd	-0.209702	5.63207e-07	0.000259578	0.0014	6.92497e-06	3.0758e-05
SDPG_08014795917	ENSRNOG00000022741	SDPL_08014795917	Ilf3	0.0759715	5.62721e-07	0.000259578	0.0013	3.12384e-05	1.90654e-05
SDPG_11028510948	ENSRNOG00000002028	SDPL_11028510948	Tmem50b	-0.233726	5.6297e-07	0.000259578	0.0015	4.98501e-05	5.42434e-05
SDPG_01153166066	ENSRNOG00000017311	SDPL_01153166066	Me3	-0.183749	5.69928e-07	0.000262432	0.0015	3.59325e-06	8.06279e-06
SDPG_09117633444	ENSRNOG00000016196	SDPL_09117633444	Dlgap1	-0.475227	5.78785e-07	0.000265948	0.0015	1.11288e-05	3.68222e-05
SDPG_04178124687	ENSRNOG00000001817	SDPL_04178124687	Tm7sf3	0.0936798	5.85705e-07	0.000268325	0.0007	1.92097e-05	1.26131e-05
SDPG_02188558758	ENSRNOG00000019940	SDPL_02188558758	Ssr2	-0.116138	5.87982e-07	0.000269243	0	1.25386e-05	1.03712e-05
SDPG_02012895182	ENSRNOG00000031656	SDPL_02012895182	Ccnh	0.122706	5.89049e-07	0.000269482	0.001	1.61953e-05	1.59244e-05
SDPG_15056469494	ENSRNOG00000015054	SDPL_15056469494	Rcbtb2	-0.138363	5.92735e-07	0.000271043	0.0013	1.38016e-05	1.27802e-05
SDPG_08074451684	ENSRNOG00000010447	SDPL_08074451684	Tmod2	0.402699	5.97181e-07	0.000272573	0.0015	0.000856129	0.000888911
SDPG_01173602798	ENSRNOG00000014673	SDPL_01173602798	Eri2	-0.188474	5.98439e-07	0.000273021	0.0004	1.76171e-05	1.34174e-05
SDPG_01017843953	ENSRNOG00000015660	SDPL_01017843953	Pex3	-0.146874	6.0232e-07	0.000274443	0.0009	1.65162e-05	9.57028e-06
SDPG_05060214465	ENSRNOG00000006582	SDPL_05060214465	Aptx	-0.201685	6.02386e-07	0.000274443	0.0015	1.18514e-05	1.72504e-05
SDPG_18012308088	ENSRNOG00000028703	SDPL_18012308088	Slc39a6	0.157579	6.02894e-07	0.000274548	0.0012	1.72114e-05	1.13603e-05
SDPG_03000054231	ENSRNOG00000010477	SDPL_03000054231	Pomt1	-0.156143	6.05867e-07	0.000275648	0.0015	3.65611e-08	4.9682e-08
SDPG_13068164067	ENSRNOG00000028236	SDPL_13068164067	RGD1309104	-0.173848	6.09471e-07	0.000276907	0.0003	1.70865e-05	3.55103e-05
SDPG_05015688044	ENSRNOG00000031769	SDPL_05015688044	Chchd7	-0.188409	6.10776e-07	0.000277373	0.0011	1.65896e-05	1.03712e-05
SDPG_06134236526	ENSRNOG00000014595	SDPL_06134236526	Brf1	-0.0892449	6.1218e-07	0.000277655	0.0001	1.67232e-05	2.85096e-05
SDPG_18000023346	ENSRNOG00000002697	SDPL_18000023346	Mtmr1	-0.150139	6.11911e-07	0.000277655	0.0012	1.26599e-05	8.75864e-06
SDPG_07142317156	ENSRNOG00000048932	SDPL_07142317156	Smagp	-0.258384	6.12589e-07	0.000277687	0.0015	1.69204e-05	7.75634e-06
SDPG_03011738301	ENSRNOG00000011295	SDPL_03011738301	Anapc2	-0.0998654	6.15621e-07	0.000278756	0.0015	1.22333e-05	4.98887e-05
SDPG_14031501633	ENSRNOG00000058588	SDPL_14031501633	Nfxl1	-0.222035	6.21976e-07	0.00028117	0.0015	1.79551e-05	1.83965e-05
SDPG_04156752703	ENSRNOG00000019689	SDPL_04156752703	Vwf	-0.293624	6.22354e-07	0.000281212	0.0006	2.85462e-05	1.15329e-05
SDPG_05139607949	ENSRNOG00000012054	SDPL_05139607949	Zmpste24	0.112637	6.25389e-07	0.000282326	0.0015	3.31045e-05	2.87867e-05
SDPG_07137156827	ENSRNOG00000022570	SDPL_07137156827	Pus7l	-0.381284	6.28826e-07	0.000283748	0.0015	1.72821e-05	1.86605e-05
SDPG_02077903154	ENSRNOG00000010161	SDPL_02077903154	Myo10	-0.233504	6.31767e-07	0.000284661	0.0014	1.71725e-05	1.88005e-05
SDPG_09110478879	ENSRNOG00000025527	SDPL_09110478879	Mtcl1	0.422404	6.31749e-07	0.000284661	0.0015	2.39538e-05	2.73566e-05
SDPG_01227976233	ENSRNOG00000021338	SDPL_01227976233	Tmem132a	0.191899	6.33001e-07	0.000284853	0.0015	6.92205e-05	6.86784e-05
SDPG_04088880520	ENSRNOG00000006893	SDPL_04088880520	Ppm1k	0.222684	6.43189e-07	0.000288521	0.0013	0.000436	0.000406515
SDPG_09078550808	ENSRNOG00000017188	SDPL_09078550808	Cyp27a1	-0.186573	6.49752e-07	0.000291069	0.0006	1.74664e-05	5.90856e-06
SDPG_02116524195	ENSRNOG00000013313	SDPL_02116524195	Nceh1	0.141886	6.53455e-07	0.000292199	0.0015	1.76693e-05	1.9715e-05
SDPG_05055867111	ENSRNOG00000053729	SDPL_05055867111	Tesk1	-0.0906183	6.53235e-07	0.000292199	0.0001	1.75652e-05	1.57785e-05
SDPG_18024445121	ENSRNOG00000017840	SDPL_18024445121	Pik3c3	0.113881	6.61165e-07	0.000294981	0.0015	1.70512e-05	1.66188e-05
SDPG_02237303406	ENSRNOG00000057470	SDPL_02237303406	Pla2g12a	0.21315	6.63031e-07	0.000295414	0.0015	5.60005e-06	3.46829e-06
SDPG_06006563392	ENSRNOG00000030294	SDPL_06006563392	Eml4	0.136561	6.62666e-07	0.000295414	0.0011	1.03301e-06	9.49298e-07
SDPG_11020645291	ENSRNOG00000001603	SDPL_11020645291	N6amt1	0.309519	6.64342e-07	0.000295865	0.0015	7.775e-05	7.7446e-05
SDPG_03065556525	ENSRNOG00000012603	SDPL_03065556525	Sestd1	0.159933	6.65718e-07	0.000296156	0.0013	3.06179e-05	1.81229e-05
SDPG_01242031787	ENSRNOG00000024620	SDPL_01242031787	Mamdc2	-0.227857	6.66302e-07	0.000296205	0.001	0.000344413	0.000332051
SDPG_11069677255	ENSRNOG00000001706	SDPL_11069677255	Kalrn	-0.186553	6.70363e-07	0.000297743	0.0001	1.85548e-05	1.75163e-05
SDPG_02240313957	ENSRNOG00000009433	SDPL_02240313957	Ccdc109b	-0.527701	6.75621e-07	0.00029981	0.0015	1.45155e-05	1.13779e-05
SDPG_14041393676	ENSRNOG00000002932	SDPL_14041393676	Wdr19	-0.203583	6.78292e-07	0.000300726	0.0015	1.81535e-05	2.34623e-05
SDPG_19045460294	ENSRNOG00000019028	SDPL_19045460294	Znrf1	0.140424	6.8124e-07	0.000301303	0.0012	1.83365e-05	5.94238e-06
SDPG_09116575980	ENSRNOG00000025527	SDPL_09116575980	Mtcl1	0.422839	6.82481e-07	0.000301638	0.0015	1.85554e-05	2.09647e-05
SDPG_10088971412	ENSRNOG00000015787	SDPL_10088971412	P3h4	0.191114	6.84516e-07	0.000302402	0.0015	0.000785574	0.000744038
SDPG_05033563749	ENSRNOG00000025145	SDPL_05033563749	Rmdn1	0.12617	6.85849e-07	0.000302856	0.0005	4.5212e-07	3.12482e-07
SDPG_07117465714	ENSRNOG00000015450	SDPL_07117465714	Ppp1r16a	-0.167325	6.99682e-07	0.000308237	0.0015	1.89422e-05	3.39493e-05
SDPG_19040630358	ENSRNOG00000054625	SDPL_19040630358	Fhod1	-0.149914	6.9965e-07	0.000308237	0.0005	1.62555e-05	2.13937e-05
SDPG_02232468640	ENSRNOG00000022636	SDPL_02232468640	Alpk1	-0.390175	7.00766e-07	0.00030848	0.0015	5.67397e-05	2.87464e-05
SDPG_10083768874	ENSRNOG00000009225	SDPL_10083768874	Copz2	-0.165045	7.02564e-07	0.000308997	0.0015	1.7335e-05	1.01277e-05
SDPG_02086634597	ENSRNOG00000016451	SDPL_02086634597	Cd1d1	0.509214	7.09156e-07	0.00031162	0.0015	1.89581e-05	1.68962e-05
SDPG_21014245407	ENSRNOG00000039666	SDPL_21014245407	Srpx	0.168665	7.2131e-07	0.000316539	0.0013	3.84577e-05	3.70619e-05
SDPG_12026264416	ENSRNOG00000001442	SDPL_12026264416	Por	-0.307617	7.22148e-07	0.000316654	0.0015	8.33128e-05	0.000131574
SDPG_01107836812	ENSRNOG00000014465	SDPL_01107836812	Oca2	0.505138	7.25498e-07	0.000317533	0.0015	1.57864e-05	7.66152e-06
SDPG_17055446498	ENSRNOG00000018110	SDPL_17055446498	Svil	0.255862	7.32288e-07	0.000319798	0.0009	4.15029e-05	3.58865e-05
SDPG_11071238498	ENSRNOG00000001706	SDPL_11071238498	Kalrn	-0.190269	7.36808e-07	0.000321489	0.0001	1.90671e-05	1.4224e-05
SDPG_20005803704	ENSRNOG00000000723	SDPL_20005803704	RT1-CE5	1.04487	7.49474e-07	0.000325749	0.0015	1.98804e-05	4.10025e-06
SDPG_14004845075	ENSRNOG00000030216	SDPL_14004845075	Abcg3l1	0.221387	7.50903e-07	0.000325773	0.0008	0.000154294	5.18096e-05
SDPG_02019116219	ENSRNOG00000011150	SDPL_02019116219	Arsb	0.151189	7.5388e-07	0.000326635	0.0015	1.98198e-05	1.53656e-05
SDPG_07033772929	ENSRNOG00000007713	SDPL_07033772929	Tmcc3	-0.210581	7.54483e-07	0.000326678	0.0015	1.98271e-05	2.13937e-05
SDPG_13044663295	ENSRNOG00000003884	SDPL_13044663295	Acmsd	-0.51215	7.58055e-07	0.000327483	0.0007	1.83707e-05	1.31393e-05
SDPG_08076171405	ENSRNOG00000057676	SDPL_08076171405	Polr2m	-0.195136	7.68229e-07	0.000330683	0.0009	0.000579685	0.000482775
SDPG_19040630358	ENSRNOG00000019651	SDPL_19040630358	Slc12a4	0.110752	7.72545e-07	0.000332107	0.0002	1.90616e-05	1.16399e-05
SDPG_02188558758	ENSRNOG00000049385	SDPL_02188558758	Adamtsl4	0.272541	7.73307e-07	0.000332261	0.001	0.000143271	0.00016005
SDPG_03038474661	ENSRNOG00000004864	SDPL_03038474661	Prpf40a	-0.106568	7.79929e-07	0.000333649	0.0015	1.12724e-05	4.38524e-06
SDPG_12017010699	ENSRNOG00000024277	SDPL_12017010699	Card11	-0.69285	7.80175e-07	0.000333649	0.0015	0.000175925	0.000141164
SDPG_01161712034	ENSRNOG00000027204	SDPL_01161712034	Map6	-0.186658	7.92622e-07	0.00033766	0.0011	9.09863e-05	0.000107027
SDPG_02019185519	ENSRNOG00000011150	SDPL_02019185519	Arsb	0.151333	7.9433e-07	0.000338097	0.0015	2.07715e-05	1.5088e-05
SDPG_12013285235	ENSRNOG00000059466	SDPL_12013285235	AC126572.4	0.484986	7.97616e-07	0.00033935	0.0015	5.14108e-05	6.33815e-05
SDPG_05064613770	ENSRNOG00000028063	SDPL_05064613770	Tmem38b	-0.133825	8.03087e-07	0.000341092	0.001	2.09818e-05	1.4224e-05
SDPG_05151458131	ENSRNOG00000000121	SDPL_05151458131	Pigv	0.123593	8.04377e-07	0.000341411	0.0005	1.65652e-05	1.72632e-05
SDPG_06123672266	ENSRNOG00000004482	SDPL_06123672266	Ccdc88c	-0.244353	8.06845e-07	0.000342101	0.0007	1.46435e-05	6.68564e-06
SDPG_06124271173	ENSRNOG00000004060	SDPL_06124271173	Calm1	-0.118134	8.1617e-07	0.000344873	0.0015	2.19264e-05	1.97089e-05
SDPG_05026156919	ENSRNOG00000009358	SDPL_05026156919	Osgin2	-0.200579	8.17721e-07	0.000345381	0.0015	5.10583e-06	3.40333e-06
SDPG_01255064900	ENSRNOG00000016117	SDPL_01255064900	Myof	0.234689	8.25425e-07	0.000348297	0.0014	2.18659e-05	1.60737e-05
SDPG_10108487315	ENSRNOG00000045926	SDPL_10108487315	Lrrc45	-0.107301	8.25677e-07	0.000348297	0.0015	4.62271e-05	0.000358655
SDPG_03009233002	ENSRNOG00000015294	SDPL_03009233002	RGD1306215	-0.152115	8.30276e-07	0.000349641	0.0012	4.62331e-05	0.000128885
SDPG_02185288667	ENSRNOG00000021182	SDPL_02185288667	Sv2a	0.393454	8.31423e-07	0.000349975	0.0004	0.000261522	0.00033853
SDPG_07015433039	ENSRNOG00000022871	SDPL_07015433039	LOC691170	-0.158453	8.36012e-07	0.000351608	0.0007	2.17306e-05	3.38873e-05
SDPG_06027025893	ENSRNOG00000007141	SDPL_06027025893	Preb	-0.102267	8.42078e-07	0.000353709	0.0015	2.22685e-05	3.47077e-05
SDPG_07025348693	ENSRNOG00000008174	SDPL_07025348693	Appl2	-0.188397	8.45448e-07	0.000354823	0.0015	3.55716e-05	1.77271e-05
SDPG_04149673203	ENSRNOG00000011338	SDPL_04149673203	Cecr5	-0.279425	8.58522e-07	0.00035958	0.0015	5.79212e-05	1.93157e-05
SDPG_06104734589	ENSRNOG00000011964	SDPL_06104734589	Abcd4	-0.167736	8.59588e-07	0.000359843	0.0012	9.32173e-05	7.2686e-05
SDPG_04092685114	ENSRNOG00000005615	SDPL_04092685114	Gadd45a	-0.188445	8.60361e-07	0.000360014	0.0009	1.8499e-05	1.97209e-05
SDPG_18025159856	ENSRNOG00000017840	SDPL_18025159856	Pik3c3	0.113124	8.6891e-07	0.000363131	0.0015	2.28921e-05	2.00821e-05
SDPG_03164149856	ENSRNOG00000015797	SDPL_03164149856	Neurl2	-0.231155	8.74666e-07	0.000365015	0.0015	2.27723e-05	2.68958e-05
SDPG_06108097601	ENSRNOG00000009296	SDPL_06108097601	Snapc1	-0.119877	8.81237e-07	0.000366889	0.0008	6.05314e-05	2.65727e-05
SDPG_09019153300	ENSRNOG00000039976	SDPL_09019153300	Ptk7	-0.174094	8.93925e-07	0.000371008	0.0015	1.59046e-06	1.71572e-06
SDPG_12000458277	ENSRNOG00000000988	SDPL_12000458277	Xab2	0.108888	8.94125e-07	0.000371008	0.0015	2.67456e-05	0.000622745
SDPG_09065196347	ENSRNOG00000017631	SDPL_09065196347	Cyp20a1	0.109168	8.97011e-07	0.000372049	0.0002	1.78788e-05	3.12098e-05
SDPG_04123018313	ENSRNOG00000046345	SDPL_04123018313	Rpn1	-0.105703	8.97975e-07	0.000372114	0.0015	0.000266162	9.12056e-05
SDPG_12032184418	ENSRNOG00000022893	SDPL_12032184418	Rimbp2	0.237179	8.98295e-07	0.000372114	0.0015	3.84722e-05	3.29089e-05
SDPG_12017257163	ENSRNOG00000022893	SDPL_12017257163	Rimbp2	0.241486	9.0505e-07	0.000374443	0.0015	3.93883e-05	5.48218e-05
SDPG_01242801260	ENSRNOG00000024620	SDPL_01242801260	Mamdc2	-0.226628	9.09936e-07	0.000375993	0.0015	0.000269601	0.000285805
SDPG_02086634597	ENSRNOG00000037655	SDPL_02086634597	Gatb	0.152074	9.11444e-07	0.000376168	0.0015	4.0283e-06	7.15114e-06
SDPG_01177850365	ENSRNOG00000014673	SDPL_01177850365	Eri2	-0.181333	9.15121e-07	0.000377505	0.0007	2.48332e-05	2.39489e-05
SDPG_10022989207	ENSRNOG00000005620	SDPL_10022989207	Lcp2	0.226908	9.22539e-07	0.000379933	0.0001	1.18982e-05	4.67435e-06
SDPG_03006314843	ENSRNOG00000010477	SDPL_03006314843	Pomt1	-0.19014	9.32341e-07	0.000383014	0.0015	3.15783e-05	0.000104393
SDPG_02182700041	ENSRNOG00000021182	SDPL_02182700041	Sv2a	0.393142	9.38775e-07	0.000385178	0.0004	0.00032847	0.000370933
SDPG_02170723274	ENSRNOG00000018076	SDPL_02170723274	Fmo5	-0.451015	9.56457e-07	0.00039017	0.0015	6.11852e-05	8.91562e-05
SDPG_13015378400	ENSRNOG00000049471	SDPL_13015378400	Steap3	-0.188381	9.58428e-07	0.000390652	0.0008	2.46883e-05	3.59399e-05
SDPG_08103126699	ENSRNOG00000046848	SDPL_08103126699	PCOLCE2	0.270285	9.59355e-07	0.000390814	0.0004	2.53733e-05	2.67545e-05
SDPG_04088880520	ENSRNOG00000006858	SDPL_04088880520	Pyurfl1	-0.138062	9.66743e-07	0.000392748	0.0014	8.85802e-05	0.00010366
SDPG_11086790118	ENSRNOG00000001874	SDPL_11086790118	Slc7a4	-0.269887	9.6955e-07	0.000393727	0.001	2.67223e-05	3.38955e-05
SDPG_05073171685	ENSRNOG00000056550	SDPL_05073171685	Epb41l4b	0.228333	9.8028e-07	0.000396945	0.0009	3.9232e-05	7.56819e-05
SDPG_18068088068	ENSRNOG00000013766	SDPL_18068088068	Acaa2	0.328274	9.91713e-07	0.000400919	0.0015	6.01384e-05	6.9758e-05
SDPG_06106846255	ENSRNOG00000011964	SDPL_06106846255	Abcd4	-0.16705	1.01259e-06	0.000407034	0.0015	0.000107959	0.000112018
SDPG_18013752485	ENSRNOG00000028703	SDPL_18013752485	Slc39a6	0.156637	1.01386e-06	0.000407378	0.0015	2.72152e-05	2.3487e-05
SDPG_06127593202	ENSRNOG00000004482	SDPL_06127593202	Ccdc88c	-0.242958	1.01533e-06	0.000407754	0.0008	2.57621e-05	9.30591e-06
SDPG_11071238498	ENSRNOG00000001736	SDPL_11071238498	Bdh1	0.345037	1.01731e-06	0.000408103	0.0001	2.09959e-05	1.91608e-05
SDPG_19047936484	ENSRNOG00000011976	SDPL_19047936484	Nudt7	0.194182	1.02054e-06	0.000409231	0.0015	6.51149e-07	5.78385e-07
SDPG_12031601518	ENSRNOG00000000925	SDPL_12031601518	Psph	0.25935	1.025e-06	0.000410689	0.0009	1.93343e-05	6.75994e-06
SDPG_06109694526	ENSRNOG00000010259	SDPL_06109694526	Esrrb	0.292802	1.04287e-06	0.000415998	0.0015	5.23258e-05	4.04676e-05
SDPG_08100368927	ENSRNOG00000009928	SDPL_08100368927	Bckdhb	-0.117061	1.04646e-06	0.000417092	0.0015	0.000245334	0.000217007
SDPG_03129451173	ENSRNOG00000008088	SDPL_03129451173	Btbd3	0.150663	1.04873e-06	0.000417828	0.0006	2.66708e-05	9.40438e-05
SDPG_16023069178	ENSRNOG00000018358	SDPL_16023069178	Nt5dc2	-0.311883	1.05385e-06	0.000419703	0.0015	3.27199e-05	3.90335e-05
SDPG_02198979964	ENSRNOG00000021182	SDPL_02198979964	Sv2a	0.391989	1.05483e-06	0.000419921	0.0007	0.000328565	0.000522379
SDPG_06106563007	ENSRNOG00000009296	SDPL_06106563007	Snapc1	-0.120122	1.06252e-06	0.000422134	0.001	0.000244304	0.000206837
SDPG_18060414007	ENSRNOG00000024536	SDPL_18060414007	Ccbe1	0.937606	1.06739e-06	0.000423351	0.0015	4.62663e-05	4.74906e-05
SDPG_06108097601	ENSRNOG00000011964	SDPL_06108097601	Abcd4	-0.167047	1.10603e-06	0.000436218	0.0015	0.000118017	0.000129936
SDPG_10062541525	ENSRNOG00000003172	SDPL_10062541525	Serpinf1	-0.255921	1.10903e-06	0.000437107	0.0013	0.000321005	0.00137272
SDPG_05136394964	ENSRNOG00000012616	SDPL_05136394964	Ppt1	0.132886	1.11197e-06	0.000437915	0.0015	0.00022389	0.000213448
SDPG_07043609715	ENSRNOG00000006749	SDPL_07043609715	Tmtc3	0.180025	1.11984e-06	0.000440519	0.001	0.000146476	0.000144621
SDPG_11086504848	ENSRNOG00000001845	SDPL_11086504848	Top3b	-0.126995	1.12154e-06	0.000440986	0.0015	3.63308e-05	5.59238e-05
SDPG_05139607949	ENSRNOG00000008625	SDPL_05139607949	Rimkla	-0.26505	1.13346e-06	0.000444964	0.0015	5.94387e-05	6.09878e-05
SDPG_02104266694	ENSRNOG00000013313	SDPL_02104266694	Nceh1	0.139947	1.13854e-06	0.000446412	0.0015	2.86572e-05	8.06031e-06
SDPG_01156622433	ENSRNOG00000013925	SDPL_01156622433	Nox4	0.565046	1.14391e-06	0.000448002	0.0005	0.000196533	0.000199713
SDPG_02260378959	ENSRNOG00000004864	SDPL_03036312580	Prpf40a	-0.103461	1.1468e-06	0.00044878	0.0015	5.35993e-06	3.30382e-06
SDPG_06056817456	ENSRNOG00000006199	SDPL_06056817456	Ispd	-0.208802	1.14662e-06	0.00044878	0.0015	1.26614e-05	4.19214e-05
SDPG_17076634993	ENSRNOG00000017765	SDPL_17076634993	Net1	0.293006	1.15152e-06	0.000450272	0.0015	2.90096e-05	7.76783e-05
SDPG_01087600408	ENSRNOG00000031328	SDPL_01087600408	Zfp110	0.158056	1.156e-06	0.000451443	0.0015	6.61779e-05	0.000126736
SDPG_15068697755	ENSRNOG00000000155	SDPL_15068697755	Cog3	-0.112012	1.15634e-06	0.000451443	0.0015	8.51694e-06	7.15582e-06
SDPG_10100595353	ENSRNOG00000004147	SDPL_10100595353	Abca8a	0.307931	1.15895e-06	0.000452283	0.0015	0.000245298	0.000366893
SDPG_01250796304	ENSRNOG00000016833	SDPL_01250796304	Ide	-0.142686	1.16769e-06	0.000455156	0.0015	4.49647e-05	4.64417e-05
SDPG_07002823276	ENSRNOG00000020464	SDPL_07002823276	Mrpl54	-0.125835	1.17436e-06	0.000457542	0.0002	1.91935e-05	1.94446e-05
SDPG_03132442150	ENSRNOG00000008088	SDPL_03132442150	Btbd3	0.150201	1.18251e-06	0.00046002	0.0006	2.96453e-05	9.93253e-05
SDPG_01173602798	ENSRNOG00000017900	SDPL_01173602798	rnf141	-0.109684	1.18393e-06	0.00046022	0.0004	3.12228e-05	3.84639e-05
SDPG_02028797655	ENSRNOG00000025406	SDPL_02028797655	Iqgap2	-0.379356	1.19715e-06	0.000464265	0.0012	2.59809e-05	3.06597e-05
SDPG_09081150425	ENSRNOG00000017188	SDPL_09081150425	Cyp27a1	-0.181622	1.20936e-06	0.000467898	0.0009	2.62484e-05	1.35827e-05
SDPG_03116952483	ENSRNOG00000000172	SDPL_03116952483	Sqrdl	-0.304853	1.21377e-06	0.000468875	0.0015	1.95041e-08	1.32117e-08
SDPG_08047551953	ENSRNOG00000008278	SDPL_08047551953	Nfrkb	-0.0901196	1.22092e-06	0.000471083	0.0014	2.38633e-05	8.94157e-05
SDPG_06092532831	ENSRNOG00000009296	SDPL_06092532831	Snapc1	-0.11888	1.22535e-06	0.000472424	0.0012	0.000278359	0.000263392
SDPG_05136379887	ENSRNOG00000012616	SDPL_05136379887	Ppt1	0.132247	1.23021e-06	0.000473931	0.0015	0.000246168	0.00047717
SDPG_03056559385	ENSRNOG00000060690	SDPL_03056559385	AABR07052523.2	0.487569	1.23589e-06	0.000475009	0.0015	0.000273363	0.000222079
SDPG_07115592980	ENSRNOG00000006440	SDPL_07115592980	Ift27	-0.296805	1.24032e-06	0.000475606	0.0015	2.53427e-05	6.03505e-06
SDPG_07117465714	ENSRNOG00000011781	SDPL_07117465714	Oplah	-0.183224	1.25094e-06	0.00047838	0.0013	2.78287e-05	3.01629e-05
SDPG_01177850365	ENSRNOG00000017900	SDPL_01177850365	rnf141	-0.106458	1.25805e-06	0.000480543	0.0004	3.16318e-05	3.64863e-05
SDPG_07015433039	ENSRNOG00000011489	SDPL_07015433039	R3hdm4	-0.0897247	1.26628e-06	0.000483075	0	2.98565e-05	3.43933e-05
SDPG_01176425244	ENSRNOG00000018761	SDPL_01176425244	Eif3c	-0.130368	1.27781e-06	0.000486962	0.0015	0.000141837	0.000152813
SDPG_01002598871	ENSRNOG00000014908	SDPL_01002598871	Sf3b5	0.118163	1.28743e-06	0.000489138	0.0006	4.40078e-05	6.95332e-05
SDPG_10016299283	ENSRNOG00000032152	SDPL_10016299283	Rab11fip3	0.100967	1.29646e-06	0.00049199	0.0015	3.19815e-05	1.86245e-05
SDPG_08110011262	ENSRNOG00000015869	SDPL_08110011262	Pccb	-0.133505	1.30628e-06	0.000494044	0.0009	5.10652e-05	4.93301e-05
SDPG_02252078463	ENSRNOG00000042389	SDPL_02252078463	Bcl10	-0.128154	1.31002e-06	0.000495019	0.0015	3.22777e-05	4.02846e-05
SDPG_05143667278	ENSRNOG00000012616	SDPL_05143667278	Ppt1	0.136979	1.31479e-06	0.000496032	0.0015	0.000272655	7.91423e-05
SDPG_15047185500	ENSRNOG00000001033	SDPL_15047185500	Nufip1	-0.106597	1.31424e-06	0.000496032	0.0008	3.23661e-05	4.2255e-05
SDPG_04074674872	ENSRNOG00000005506	SDPL_04074674872	Arhgef5	0.285786	1.32179e-06	0.000497407	0.0009	7.82755e-05	6.4963e-05
SDPG_13080093944	ENSRNOG00000003048	SDPL_13080093944	Tiprl	-0.133952	1.32762e-06	0.000498466	0.0015	1.49897e-05	1.71215e-05
SDPG_03054482247	ENSRNOG00000008469	SDPL_03054482247	Mettl5	0.118808	1.33246e-06	0.000499904	0.0015	0.000211724	0.000187277
SDPG_01209250942	ENSRNOG00000013828	SDPL_01209250942	Sirt3	-0.151236	1.33787e-06	0.000500995	0.0015	3.31008e-05	3.36386e-05
SDPG_02008899503	ENSRNOG00000026937	SDPL_02008899503	Arsk	-0.213015	1.33876e-06	0.000500995	0.0014	2.23603e-05	2.19821e-05
SDPG_08031825866	ENSRNOG00000060379	SDPL_08031825866	Foxred1	-0.189781	1.33639e-06	0.000500995	0.0015	2.97762e-05	0.000199519
SDPG_20009413579	ENSRNOG00000000860	SDPL_20009413579	Vwa7	0.967756	1.33891e-06	0.000500995	0.0015	3.45398e-05	1.03472e-05
SDPG_05063164285	ENSRNOG00000053729	SDPL_05063164285	Tesk1	-0.0887946	1.34603e-06	0.00050252	0.0003	3.29981e-05	3.56974e-06
SDPG_09107054848	ENSRNOG00000013733	SDPL_09107054848	Ppp4r1	0.082263	1.35313e-06	0.000504603	0.0013	3.34418e-05	1.88005e-05
[truncated: 164 more rows]

## Sheet: S2. Lv_local_riboQTL
SDP_ID	local_SDP_ID	gene_id	gene_name	beta (effect size)	p.value	FDR	empirical.pvalue (permutation)	anova.bh.significance.mixed.linear.model	anova.bh.significance.peer.mixed.linear.model
SDPG_05126338717	ENSRNOG00000029333	SDPL_05126338717	Echdc2	2.20155	6.54092e-28	6.47022e-22	0	4.76143e-22	4.62075e-22
SDPG_03011738301	ENSRNOG00000022312	SDPL_03011738301	Lrsam1	-2.29699	6.13031e-24	3.03202e-18	0	7.37077e-20	4.22769e-20
SDPG_16064501302	ENSRNOG00000023494	SDPL_16064501302	Tti2	0.585661	1.5409e-21	5.08083e-16	0	4.10858e-18	1.70484e-17
SDPG_01264810423	ENSRNOG00000025523	SDPL_01264810423	RGD1564887	0.753033	4.87661e-21	1.20598e-15	0	6.63122e-17	6.26217e-17
SDPG_11086790118	ENSRNOG00000000281	SDPL_11086790118	Prodh	-1.27114	1.91363e-20	3.78589e-15	0	1.96608e-16	1.0252e-16
SDPG_20001983134	ENSRNOG00000030712	SDPL_20001983134	RT1-A2	-2.34225	6.05112e-20	9.97619e-15	0	1.60621e-16	7.08729e-16
SDPG_03175484730	ENSRNOG00000027513	SDPL_03175484730	Rtel1	0.805592	1.88105e-19	2.50632e-14	0	9.47529e-16	3.65204e-16
SDPG_15056469494	ENSRNOG00000022760	SDPL_15056469494	RGD1304929	1.96935	2.02696e-19	2.50632e-14	0	4.55186e-16	3.35614e-16
SDPG_08011032508	ENSRNOG00000010999	SDPL_08011032508	Cep295	0.933323	4.70707e-18	5.17355e-13	0	6.78401e-15	4.76741e-15
SDPG_09049967566	ENSRNOG00000023576	SDPL_09049967566	RGD1305645	1.55518	1.25293e-17	1.23939e-12	0	3.13665e-15	4.30526e-15
SDPG_20001983134	ENSRNOG00000000860	SDPL_20001983134	Vwa7	1.02246	2.44271e-17	2.19664e-12	0	9.09816e-15	6.61882e-14
SDPG_02255045631	ENSRNOG00000049994	SDPL_02255045631	Ifi44l	-1.98176	3.88951e-17	3.20622e-12	0	1.44114e-14	1.22634e-13
SDPG_03006314843	ENSRNOG00000016033	SDPL_03006314843	Endog	-1.22931	4.85925e-17	3.69749e-12	0	1.02897e-15	9.99236e-16
SDPG_20001983134	ENSRNOG00000050210	SDPL_20001983134	RT1-CE10	-1.00124	1.71793e-16	1.21383e-11	0	1.75071e-13	1.75489e-13
SDPG_20001983134	ENSRNOG00000000470	SDPL_20001983134	Vps52	0.501073	3.20424e-16	2.11307e-11	0	3.05115e-13	4.86631e-13
SDPG_14007993417	ENSRNOG00000056944	SDPL_14007993417	Arhgap24	-0.427386	6.13557e-16	3.79328e-11	0	5.48035e-13	2.05714e-13
SDPG_13074777517	ENSRNOG00000005177	SDPL_13074777517	Tp53i3	0.560283	1.71457e-15	9.97667e-11	0	2.72355e-12	2.21269e-12
SDPG_09049833955	ENSRNOG00000023576	SDPL_09049833955	RGD1305645	1.53934	2.04799e-15	1.12547e-10	0	2.31652e-12	3.18744e-12
SDPG_02179847959	ENSRNOG00000025823	SDPL_02179847959	Rbm46	-1.32459	2.45901e-15	1.28023e-10	0	1.71501e-12	7.68291e-13
SDPG_08058726929	ENSRNOG00000011595	SDPL_08058726929	Senp8	0.704935	4.45259e-15	2.20223e-10	0	8.02107e-14	2.7045e-13
SDPG_14083611683	ENSRNOG00000004670	SDPL_14083611683	Ddx56	0.36726	5.2303e-15	2.4637e-10	0	5.22676e-12	4.04086e-12
SDPG_17080006457	ENSRNOG00000017328	SDPL_17080006457	Pter	0.640231	8.21749e-15	3.5342e-10	0	5.95291e-12	2.19574e-11
SDPG_20001983134	ENSRNOG00000056637	SDPL_20001983134	Abhd16a	0.519796	7.87313e-15	3.5342e-10	0	5.52636e-12	2.26703e-11
SDPG_03003960268	ENSRNOG00000016033	SDPL_03003960268	Endog	-1.22562	1.01279e-14	4.17436e-10	0	1.43956e-15	1.5271e-15
SDPG_15055695726	ENSRNOG00000022760	SDPL_15055695726	RGD1304929	1.86255	1.07383e-14	4.24891e-10	0	7.39917e-12	9.78217e-12
SDPG_10083752904	ENSRNOG00000046493	SDPL_10083752904	Pnpo	0.438461	1.60287e-14	6.09823e-10	0	2.41908e-11	2.17058e-11
SDPG_08036047511	ENSRNOG00000011567	SDPL_08036047511	Rpusd4	0.476036	2.38373e-14	8.73319e-10	0	6.55156e-12	1.30992e-11
SDPG_20012854759	ENSRNOG00000054549	SDPL_20012854759	Lss	-0.752833	4.1976e-14	1.48294e-09	0	1.14953e-11	9.97635e-12
SDPG_02186129019	ENSRNOG00000016451	SDPL_02186129019	Cd1d1	0.65262	5.13685e-14	1.70162e-09	0	2.766e-11	4.39682e-11
SDPG_10014379421	ENSRNOG00000045989	SDPL_10014379421	LOC287167	-2.61598	5.16064e-14	1.70162e-09	0	2.78695e-11	2.38736e-11
SDPG_07002823276	ENSRNOG00000006350	SDPL_07002823276	Tle6	1.37379	5.80026e-14	1.85083e-09	0	3.15168e-11	2.91175e-11
SDPG_01002598871	ENSRNOG00000015551	SDPL_01002598871	Fuca2	0.834937	6.01061e-14	1.85801e-09	0	1.00894e-11	8.95157e-12
SDPG_19034846799	ENSRNOG00000023303	SDPL_19034846799	Dpep2	-1.25499	6.53142e-14	1.95783e-09	0	4.67445e-12	3.81059e-12
SDPG_01226157950	ENSRNOG00000020702	SDPL_01226157950	Cyb561a3	0.501138	9.77548e-14	2.84406e-09	0	6.00945e-11	8.0324e-11
SDPG_01000763746	ENSRNOG00000015551	SDPL_01000763746	Fuca2	0.863042	1.19058e-13	3.36246e-09	0	9.3886e-11	9.48732e-11
SDPG_04042306236	ENSRNOG00000051952	SDPL_04042306236	Tes	-0.522673	1.22371e-13	3.36246e-09	0	6.00945e-11	6.44598e-11
SDPG_10055657529	ENSRNOG00000026647	SDPL_10055657529	Cxcl16	-0.51865	1.36651e-13	3.65334e-09	0	7.58666e-10	1.06696e-09
SDPG_09075474791	ENSRNOG00000013557	SDPL_09075474791	Lancl1	-0.323899	1.64421e-13	4.2801e-09	0	8.25811e-11	7.74748e-11
SDPG_05128861992	ENSRNOG00000029333	SDPL_05128861992	Echdc2	2.04133	1.78043e-13	4.51587e-09	0	8.31551e-10	2.95321e-10
SDPG_17029110834	ENSRNOG00000017577	SDPL_17029110834	Bphl	0.511805	2.09448e-13	5.17961e-09	0	9.72807e-11	9.52759e-11
SDPG_02123328051	ENSRNOG00000007510	SDPL_02123328051	Bbs12	-0.5641	2.18662e-13	5.27556e-09	0	1.04873e-10	8.47628e-11
SDPG_01264244559	ENSRNOG00000025523	SDPL_01264244559	RGD1564887	0.716764	2.25092e-13	5.3014e-09	0	4.28869e-10	3.91945e-10
SDPG_20037648036	ENSRNOG00000000546	SDPL_20037648036	Nt5dc1	-0.482474	2.41819e-13	5.56292e-09	0	6.14059e-11	1.06432e-10
SDPG_01267088943	ENSRNOG00000025523	SDPL_01267088943	RGD1564887	0.709414	2.81905e-13	6.33767e-09	0	5.01607e-10	2.19075e-10
SDPG_07027153103	ENSRNOG00000026982	SDPL_07027153103	LOC691921	0.562561	3.07369e-13	6.75659e-09	0	1.3723e-10	1.11937e-10
SDPG_03009233002	ENSRNOG00000051470	SDPL_03009233002	Card9	1.85813	3.34725e-13	7.19799e-09	0	3.46004e-10	3.18982e-10
SDPG_02142039527	ENSRNOG00000013660	SDPL_02142039527	Cog6	-0.347329	3.9499e-13	8.31321e-09	0	1.73222e-10	1.35035e-10
SDPG_03091868515	ENSRNOG00000022710	SDPL_03091868515	Prrg4	0.692458	4.79366e-13	9.67723e-09	0	8.86092e-10	8.46181e-10
SDPG_08052253560	ENSRNOG00000011228	SDPL_08052253560	Layn	0.875397	4.78964e-13	9.67723e-09	0.0002	4.22047e-09	5.82608e-09
SDPG_08008720873	ENSRNOG00000010999	SDPL_08008720873	Cep295	0.891455	5.57153e-13	1.05143e-08	0	2.22643e-10	1.69775e-10
SDPG_08036047511	ENSRNOG00000060379	SDPL_08036047511	Foxred1	-0.334686	5.63345e-13	1.05143e-08	0	2.24172e-10	3.5336e-10
SDPG_14077899172	ENSRNOG00000004670	SDPL_14077899172	Ddx56	0.35914	5.51248e-13	1.05143e-08	0	1.72393e-10	1.16413e-10
SDPG_16065913562	ENSRNOG00000023494	SDPL_16065913562	Tti2	0.54081	5.47296e-13	1.05143e-08	0	2.22643e-10	8.73363e-10
SDPG_01082661614	ENSRNOG00000057645	SDPL_01082661614	Micb	1.43766	8.89203e-13	1.62887e-08	0	5.77099e-10	4.59781e-10
SDPG_16018691835	ENSRNOG00000013260	SDPL_16018691835	Calr3	-0.627288	9.23768e-13	1.66142e-08	0	9.03704e-10	8.70008e-10
SDPG_03009805651	ENSRNOG00000006916	SDPL_03009805651	Sardh	-0.444434	1.03633e-12	1.83059e-08	0	4.75926e-11	3.33334e-11
SDPG_10010184638	ENSRNOG00000002917	SDPL_10010184638	Sec14l5	-0.84556	1.18292e-12	1.99043e-08	0	4.28869e-10	3.33723e-10
SDPG_14004845075	ENSRNOG00000002134	SDPL_14004845075	LOC498435	0.892594	1.14809e-12	1.99043e-08	0	5.84229e-11	4.32219e-11
SDPG_18051485475	ENSRNOG00000013738	SDPL_18051485475	LOC100174910	0.952683	1.18719e-12	1.99043e-08	0	1.81428e-10	4.68929e-10
SDPG_09050552367	ENSRNOG00000023576	SDPL_09050552367	RGD1305645	1.48716	1.36366e-12	2.21134e-08	0	5.27078e-10	4.33712e-10
SDPG_16064407718	ENSRNOG00000023494	SDPL_16064407718	Tti2	0.537624	1.34191e-12	2.21134e-08	0	4.74728e-10	7.14681e-10
SDPG_19018895047	ENSRNOG00000003747	SDPL_19018895047	Asna1	-0.425533	1.40356e-12	2.23934e-08	0	9.72593e-10	2.70308e-10
SDPG_03167505835	ENSRNOG00000027513	SDPL_03167505835	Rtel1	0.751898	1.57579e-12	2.47423e-08	0.0002	1.19681e-09	2.61201e-09
SDPG_20007282548	ENSRNOG00000030712	SDPL_20007282548	RT1-A2	-2.15873	1.75031e-12	2.7053e-08	0.0001	5.89235e-10	1.48099e-09
SDPG_03177292488	ENSRNOG00000027513	SDPL_03177292488	Rtel1	0.764547	1.95286e-12	2.97192e-08	0.0002	1.4138e-09	5.32552e-10
SDPG_13045264025	ENSRNOG00000039745	SDPL_13045264025	Pm20d1	0.404086	2.17083e-12	3.20502e-08	0	3.36493e-10	3.70888e-10
SDPG_04152091480	ENSRNOG00000037206	SDPL_04152091480	Ccdc77	0.356432	2.5877e-12	3.70975e-08	0	4.36321e-09	4.45768e-09
SDPG_15068697755	ENSRNOG00000022760	SDPL_15068697755	RGD1304929	1.80436	2.55048e-12	3.70975e-08	0	8.14488e-10	3.69968e-10
SDPG_05125254998	ENSRNOG00000029333	SDPL_05125254998	Echdc2	2.04171	2.83605e-12	3.95127e-08	0	9.71698e-09	5.64507e-09
SDPG_20010768017	ENSRNOG00000023109	SDPL_20010768017	Icoslg	-0.526108	2.80413e-12	3.95127e-08	0	4.42546e-10	3.9692e-10
SDPG_10010184638	ENSRNOG00000002876	SDPL_10010184638	Eef2kmt	0.558066	3.04204e-12	4.17939e-08	0	1.21991e-09	5.22166e-10
SDPG_14008950857	ENSRNOG00000002142	SDPL_14008950857	Cds1	-1.34824	3.43867e-12	4.65959e-08	0	6.15257e-09	3.64446e-09
SDPG_13090805535	ENSRNOG00000003537	SDPL_13090805535	Spta1	2.90652	4.38971e-12	5.86792e-08	0	1.26751e-09	2.65886e-09
SDPG_05126338717	ENSRNOG00000008090	SDPL_05126338717	Txndc12	-0.368966	4.66164e-12	6.14834e-08	0	2.52991e-09	1.19693e-09
SDPG_01048815394	ENSRNOG00000054620	SDPL_01048815394	AC135026.1	-0.609472	5.1812e-12	6.74368e-08	0	3.66259e-09	1.18969e-09
SDPG_20034520020	ENSRNOG00000000800	SDPL_20034520020	Man1a1	0.424927	5.50078e-12	7.06665e-08	0	1.54173e-09	2.06595e-11
SDPG_03003305366	ENSRNOG00000022312	SDPL_03003305366	Lrsam1	-2.14242	5.8705e-12	7.32811e-08	0.0002	2.37733e-09	1.53891e-09
SDPG_07119493265	ENSRNOG00000000186	SDPL_07119493265	Tst	0.475102	5.92655e-12	7.32811e-08	0	2.02853e-10	2.54771e-10
SDPG_07135688048	ENSRNOG00000022570	SDPL_07135688048	Pus7l	-0.471638	5.89735e-12	7.32811e-08	0.0001	1.92695e-10	9.57949e-11
SDPG_19033172933	ENSRNOG00000012721	SDPL_19033172933	Ednra	0.326581	6.56432e-12	8.0165e-08	0	1.86714e-09	2.04775e-09
SDPG_14084047701	ENSRNOG00000004670	SDPL_14084047701	Ddx56	0.351998	9.10807e-12	1.09873e-07	0	3.08957e-09	2.90937e-09
SDPG_14076714152	ENSRNOG00000004670	SDPL_14076714152	Ddx56	0.353943	1.06004e-11	1.26335e-07	0	1.33508e-09	1.28132e-09
SDPG_03009233002	ENSRNOG00000009951	SDPL_03009233002	Aif1l	0.897355	1.17697e-11	1.38601e-07	0	8.6098e-09	1.05408e-08
SDPG_03003960268	ENSRNOG00000006916	SDPL_03003960268	Sardh	-0.443853	1.2088e-11	1.40674e-07	0	6.56681e-09	2.78721e-09
SDPG_02240460726	ENSRNOG00000052247	SDPL_02240460726	Manba	0.36754	1.30955e-11	1.50628e-07	0	5.95541e-10	2.90218e-10
SDPG_13055142838	ENSRNOG00000039745	SDPL_13055142838	Pm20d1	0.407089	1.43599e-11	1.63272e-07	0	2.96859e-09	3.20918e-09
SDPG_13086834203	ENSRNOG00000042929	SDPL_13086834203	LOC100361087	0.543572	1.54269e-11	1.73411e-07	0	1.15953e-09	2.40131e-09
SDPG_14004845075	ENSRNOG00000056944	SDPL_14004845075	Arhgap24	-0.400714	1.56318e-11	1.7374e-07	0	3.56333e-09	2.66371e-09
SDPG_10016299283	ENSRNOG00000045989	SDPL_10016299283	LOC287167	-2.5214	1.72818e-11	1.89944e-07	0	2.00415e-09	1.87408e-09
SDPG_10010184638	ENSRNOG00000045989	SDPL_10010184638	LOC287167	-2.51511	1.78428e-11	1.93955e-07	0	3.73835e-09	1.9598e-09
SDPG_10033950063	ENSRNOG00000017328	SDPL_17082038747	Pter	0.596658	1.83273e-11	1.94938e-07	0	3.93503e-09	7.97321e-09
SDPG_14003195711	ENSRNOG00000059010	SDPL_14003195711	Rnf212	-2.07118	1.82002e-11	1.94938e-07	0	8.98816e-09	2.80431e-09
SDPG_01261892128	ENSRNOG00000015807	SDPL_01261892128	Pyroxd2	1.01819	1.89744e-11	1.99673e-07	0	4.25597e-09	1.68333e-09
SDPG_17078828487	ENSRNOG00000017328	SDPL_17078828487	Pter	0.586551	1.96832e-11	2.04952e-07	0	2.52991e-09	5.87494e-09
SDPG_02170723274	ENSRNOG00000025823	SDPL_02170723274	Rbm46	-1.25115	2.09452e-11	2.15821e-07	0	4.47571e-09	5.26206e-09
SDPG_01261892128	ENSRNOG00000012684	SDPL_01261892128	Bloc1s2	-0.46869	2.22929e-11	2.2734e-07	0	2.89182e-09	2.32261e-09
SDPG_14077899172	ENSRNOG00000006575	SDPL_14077899172	Ccdc96	0.838443	2.41257e-11	2.43519e-07	0	1.59748e-09	6.90652e-10
SDPG_09049603077	ENSRNOG00000023576	SDPL_09049603077	RGD1305645	1.47006	2.61496e-11	2.61282e-07	0.0001	1.08451e-08	1.41623e-08
SDPG_05122488831	ENSRNOG00000007214	SDPL_05122488831	Oma1	-0.359106	2.74445e-11	2.705e-07	0	2.44904e-09	2.59609e-09
SDPG_08018569478	ENSRNOG00000020659	SDPL_08018569478	Mrpl4	-0.377464	2.7619e-11	2.705e-07	0	5.18637e-09	5.18209e-09
SDPG_20001983134	ENSRNOG00000000723	SDPL_20001983134	RT1-CE5	1.09056	2.8236e-11	2.73831e-07	0	4.43781e-09	9.30265e-09
SDPG_01000086846	ENSRNOG00000015551	SDPL_01000086846	Fuca2	0.792152	3.05596e-11	2.93488e-07	0	1.96723e-09	1.74112e-09
SDPG_12014021255	ENSRNOG00000024277	SDPL_12014021255	Card11	-0.735716	3.0947e-11	2.94351e-07	0	1.16341e-09	1.18969e-09
SDPG_04092685114	ENSRNOG00000014090	SDPL_04092685114	Retsat	-0.919296	3.58796e-11	3.31883e-07	0	2.68866e-08	2.97426e-08
SDPG_07117465714	ENSRNOG00000006440	SDPL_07117465714	Ift27	-0.306494	3.61881e-11	3.31883e-07	0	5.46683e-09	5.11504e-09
SDPG_11086504848	ENSRNOG00000000281	SDPL_11086504848	Prodh	-1.20067	3.62351e-11	3.31883e-07	0.0002	4.08995e-09	1.74768e-10
SDPG_20007282548	ENSRNOG00000050210	SDPL_20007282548	RT1-CE10	-0.918458	3.75079e-11	3.40389e-07	0.0002	7.29892e-09	1.65673e-08
SDPG_01254669892	ENSRNOG00000019050	SDPL_01254669892	Ifit1	4.12268	3.94612e-11	3.54861e-07	0.0001	2.39462e-08	1.68286e-08
SDPG_10097864379	ENSRNOG00000059326	SDPL_10097864379	Abca9	0.703306	4.21151e-11	3.73086e-07	0	7.98544e-09	1.02931e-08
SDPG_19034685585	ENSRNOG00000023303	SDPL_19034685585	Dpep2	-1.24239	4.22422e-11	3.73086e-07	0	1.75393e-09	1.39556e-09
SDPG_03009805651	ENSRNOG00000016033	SDPL_03009805651	Endog	-1.14013	4.40884e-11	3.85945e-07	0	4.89458e-09	6.45487e-09
SDPG_10108572780	ENSRNOG00000004430	SDPL_10108572780	Cep131	0.531499	4.59123e-11	3.98386e-07	0	3.71713e-08	2.73353e-08
SDPG_17029110834	ENSRNOG00000017962	SDPL_17029110834	Serpinb6	-0.262065	5.23223e-11	4.50059e-07	0	5.85054e-09	4.94064e-09
SDPG_01251861569	ENSRNOG00000019050	SDPL_01251861569	Ifit1	4.03617	5.46505e-11	4.66032e-07	0.0001	3.0662e-08	2.89037e-08
SDPG_13093127243	ENSRNOG00000003537	SDPL_13093127243	Spta1	2.92455	5.71257e-11	4.82976e-07	0	1.05192e-08	2.09831e-08
SDPG_01218329737	ENSRNOG00000020702	SDPL_01218329737	Cyb561a3	0.477747	6.64992e-11	5.57461e-07	0	2.90264e-08	3.79061e-08
SDPG_01263966491	ENSRNOG00000025523	SDPL_01263966491	RGD1564887	0.694326	6.78933e-11	5.64365e-07	0.0001	4.59963e-08	2.77434e-08
SDPG_14007598797	ENSRNOG00000056944	SDPL_14007598797	Arhgap24	-0.395399	6.87869e-11	5.67028e-07	0	1.18771e-08	3.51972e-09
SDPG_02254898211	ENSRNOG00000049994	SDPL_02254898211	Ifi44l	-1.81631	7.07381e-11	5.78293e-07	0.0001	4.31212e-09	3.41465e-08
SDPG_11088199092	ENSRNOG00000000281	SDPL_11088199092	Prodh	-1.14199	7.21045e-11	5.84632e-07	0.0003	2.15397e-08	5.04889e-09
SDPG_13085431854	ENSRNOG00000042929	SDPL_13085431854	LOC100361087	0.528004	7.77745e-11	6.25478e-07	0	7.14305e-09	1.77633e-08
SDPG_05151458131	ENSRNOG00000032994	SDPL_05151458131	Myom3	0.717166	8.2503e-11	6.54554e-07	0	3.67185e-09	2.29463e-09
SDPG_18065725561	ENSRNOG00000028677	SDPL_18065725561	LOC361346	-0.648276	8.3375e-11	6.54554e-07	0	8.42911e-08	1.5412e-07
SDPG_20007282548	ENSRNOG00000000470	SDPL_20007282548	Vps52	0.457178	8.30799e-11	6.54554e-07	0.0003	1.40608e-08	1.13038e-08
SDPG_01189119261	ENSRNOG00000024530	SDPL_01189119261	Lyrm1	-0.355811	9.49144e-11	7.39279e-07	0	4.53803e-09	3.4124e-09
SDPG_07117465714	ENSRNOG00000005614	SDPL_07117465714	Txn2	-0.415783	9.79058e-11	7.56621e-07	0	1.48543e-08	2.95144e-08
SDPG_13080093944	ENSRNOG00000003620	SDPL_13080093944	Fmo3	1.16214	1.01405e-10	7.77586e-07	0	9.21762e-09	1.21055e-08
SDPG_03009233002	ENSRNOG00000006916	SDPL_03009233002	Sardh	-0.421503	1.0245e-10	7.79556e-07	0	1.62689e-08	2.07195e-09
SDPG_18070726724	ENSRNOG00000013766	SDPL_18070726724	Acaa2	0.412861	1.04588e-10	7.89755e-07	0	1.67166e-07	1.33652e-07
SDPG_02246070162	ENSRNOG00000043426	SDPL_02246070162	Ccbl2	0.313536	1.05529e-10	7.90823e-07	0	2.18374e-08	2.10876e-08
SDPG_20007282548	ENSRNOG00000000860	SDPL_20007282548	Vwa7	0.922678	1.10881e-10	8.24678e-07	0.0003	1.1662e-08	3.54317e-08
SDPG_02123072065	ENSRNOG00000007510	SDPL_02123072065	Bbs12	-0.528603	1.1411e-10	8.36125e-07	0	1.80287e-08	7.79134e-09
SDPG_11025461668	ENSRNOG00000001603	SDPL_11025461668	N6amt1	0.409249	1.13911e-10	8.36125e-07	0	2.08508e-07	2.24719e-07
SDPG_07002428108	ENSRNOG00000006350	SDPL_07002428108	Tle6	1.30684	1.23311e-10	8.96898e-07	0	1.89866e-08	1.82951e-08
SDPG_20001983134	ENSRNOG00000031090	SDPL_20001983134	RT1-CE7	0.871807	1.24345e-10	8.97819e-07	0	1.95478e-08	7.95488e-08
SDPG_11086790118	ENSRNOG00000001861	SDPL_11086790118	Ydjc	0.510046	1.29252e-10	9.26487e-07	0	2.13188e-08	2.06023e-08
SDPG_12013285235	ENSRNOG00000001101	SDPL_12013285235	Rnf216	-0.351608	1.31851e-10	9.38315e-07	0.0001	6.40283e-09	4.94064e-09
SDPG_09016555152	ENSRNOG00000025691	SDPL_09016555152	Pla2g7	0.607895	1.34434e-10	9.49863e-07	0	2.91646e-08	1.07479e-08
SDPG_19040630358	ENSRNOG00000023303	SDPL_19040630358	Dpep2	-1.22807	1.39366e-10	9.77725e-07	0	1.75008e-08	1.49795e-08
SDPG_07117438419	ENSRNOG00000006440	SDPL_07117438419	Ift27	-0.307282	1.51957e-10	1.05856e-06	0	1.1413e-08	9.22398e-09
SDPG_02188558758	ENSRNOG00000016451	SDPL_02188558758	Cd1d1	0.61199	1.94481e-10	1.3328e-06	0.0001	2.68813e-08	3.84668e-08
SDPG_06065442243	ENSRNOG00000004198	SDPL_06065442243	Stxbp6	0.588553	1.95368e-10	1.3328e-06	0	7.94221e-08	1.19275e-07
SDPG_18000023346	ENSRNOG00000024066	SDPL_18000023346	Fundc2	0.412034	1.9357e-10	1.3328e-06	0	1.00404e-08	5.51366e-09
SDPG_10083768874	ENSRNOG00000046493	SDPL_10083768874	Pnpo	0.408728	1.96977e-10	1.33457e-06	0.0001	6.13038e-08	1.35302e-07
SDPG_09075755916	ENSRNOG00000013557	SDPL_09075755916	Lancl1	-0.29947	2.0841e-10	1.39295e-06	0	2.8198e-08	2.74785e-08
SDPG_15054745921	ENSRNOG00000022760	SDPL_15054745921	RGD1304929	1.7067	2.17381e-10	1.44316e-06	0.0001	2.9972e-08	3.93212e-08
SDPG_11029121104	ENSRNOG00000001701	SDPL_11029121104	Cbr3	-0.808139	2.27731e-10	1.5018e-06	0	1.72935e-07	1.71243e-07
SDPG_20000228780	ENSRNOG00000000729	SDPL_20000228780	Tmlhe	0.342566	2.35958e-10	1.54574e-06	0	2.75842e-08	3.34026e-08
SDPG_03089875903	ENSRNOG00000022710	SDPL_03089875903	Prrg4	0.694926	2.37722e-10	1.54706e-06	0	1.76733e-07	1.57107e-07
SDPG_07135422849	ENSRNOG00000022570	SDPL_07135422849	Pus7l	-0.464944	2.44825e-10	1.58287e-06	0.0001	3.79391e-09	3.43231e-09
SDPG_04152091480	ENSRNOG00000011338	SDPL_04152091480	Cecr5	-0.388741	2.58068e-10	1.65765e-06	0	3.00091e-07	6.40864e-08
SDPG_01007920377	ENSRNOG00000015551	SDPL_01007920377	Fuca2	0.76013	2.65646e-10	1.68674e-06	0.0001	2.06796e-08	2.10247e-08
SDPG_10098869726	ENSRNOG00000059326	SDPL_10098869726	Abca9	0.691991	2.66007e-10	1.68674e-06	0	8.73233e-08	1.25485e-07
SDPG_10013618449	ENSRNOG00000045989	SDPL_10013618449	LOC287167	-2.45454	2.79652e-10	1.76197e-06	0	3.54628e-08	2.63485e-08
SDPG_04149673203	ENSRNOG00000037206	SDPL_04149673203	Ccdc77	0.370316	2.84092e-10	1.77862e-06	0.0001	2.11793e-07	4.45577e-07
SDPG_04049725232	ENSRNOG00000051952	SDPL_04049725232	Tes	-0.481051	2.8925e-10	1.79629e-06	0.0002	1.36894e-08	1.78508e-08
SDPG_08043720242	ENSRNOG00000031266	SDPL_08043720242	Siae	-0.379288	2.90547e-10	1.79629e-06	0	1.45067e-08	9.7209e-09
SDPG_01226916691	ENSRNOG00000047349	SDPL_01226916691	Ms4a6c	-0.936263	2.96322e-10	1.82062e-06	0	4.1826e-08	2.97582e-08
SDPG_12029451384	ENSRNOG00000001448	SDPL_12029451384	Hip1	0.204965	3.07312e-10	1.87648e-06	0.0001	1.86044e-07	2.17042e-07
SDPG_03009233002	ENSRNOG00000010477	SDPL_03009233002	Pomt1	-0.270253	3.12587e-10	1.89698e-06	0	5.29965e-08	1.0522e-07
SDPG_01196923681	ENSRNOG00000018462	SDPL_01196923681	Rabep2	-0.305247	3.16028e-10	1.90617e-06	0	2.88067e-08	2.81354e-08
SDPG_20007282548	ENSRNOG00000056637	SDPL_20007282548	Abhd16a	0.473142	3.51538e-10	2.1075e-06	0.0002	4.38794e-08	6.76592e-08
SDPG_13045264025	ENSRNOG00000005988	SDPL_13045264025	Arl8a	0.302053	3.70945e-10	2.21045e-06	0	2.68148e-08	2.69842e-08
SDPG_10008648774	ENSRNOG00000002876	SDPL_10008648774	Eef2kmt	0.535305	3.75514e-10	2.22428e-06	0	2.17412e-07	1.47129e-07
SDPG_03090525896	ENSRNOG00000022710	SDPL_03090525896	Prrg4	0.668703	3.92837e-10	2.31304e-06	0	1.61018e-07	1.61228e-07
SDPG_01084221639	ENSRNOG00000019962	SDPL_01084221639	Sars2	-0.376294	4.0838e-10	2.39033e-06	0.0001	3.65611e-08	3.55134e-08
SDPG_13074089101	ENSRNOG00000005177	SDPL_13074089101	Tp53i3	0.520092	4.14857e-10	2.41396e-06	0.0002	9.69325e-08	4.9682e-08
SDPG_10083752904	ENSRNOG00000009902	SDPL_10083752904	Lrrc46	-0.626933	4.17626e-10	2.41586e-06	0	5.74853e-08	9.65908e-08
SDPG_08118665821	ENSRNOG00000037167	SDPL_08118665821	Rtp3	-0.86861	4.44374e-10	2.55564e-06	0	5.69336e-08	1.00445e-08
SDPG_08076171405	ENSRNOG00000057867	SDPL_08076171405	Mns1	0.657019	4.61013e-10	2.63601e-06	0	8.25278e-08	1.26683e-07
SDPG_05133273659	ENSRNOG00000029333	SDPL_05133273659	Echdc2	1.90777	4.91626e-10	2.79489e-06	0.0003	3.06324e-07	2.79196e-07
SDPG_06049392628	ENSRNOG00000008423	SDPL_06049392628	Gpr22	-0.439361	5.09292e-10	2.86242e-06	0	5.9402e-08	4.87264e-08
SDPG_10108487315	ENSRNOG00000004430	SDPL_10108487315	Cep131	0.533297	5.08748e-10	2.86242e-06	0	2.67579e-07	1.44001e-07
SDPG_03095544018	ENSRNOG00000022710	SDPL_03095544018	Prrg4	0.666609	5.17171e-10	2.89029e-06	0.0001	2.70437e-07	2.64362e-07
SDPG_12017257163	ENSRNOG00000001435	SDPL_12017257163	Ssc4d	-0.487977	5.36814e-10	2.98321e-06	0	2.96223e-07	1.20879e-07
SDPG_01125639869	ENSRNOG00000014030	SDPL_01125639869	Synm	-0.606997	5.5813e-10	3.08434e-06	0	6.55631e-08	7.76936e-08
SDPG_11029121104	ENSRNOG00000028594	SDPL_11029121104	Ifnar1	0.432704	5.68116e-10	3.10484e-06	0.0001	8.81372e-07	8.92147e-07
SDPG_20013098581	ENSRNOG00000054549	SDPL_20013098581	Lss	-0.70321	5.65076e-10	3.10484e-06	0.0001	4.44567e-08	4.11241e-08
SDPG_08066825758	ENSRNOG00000011228	SDPL_08066825758	Layn	0.838268	6.5703e-10	3.57103e-06	0.0004	1.14733e-07	1.19275e-07
SDPG_02053551541	ENSRNOG00000018865	SDPL_02053551541	Adamts12	0.450707	6.65693e-10	3.57879e-06	0.0001	1.54702e-08	6.61778e-09
SDPG_02086634597	ENSRNOG00000025823	SDPL_02086634597	Rbm46	-1.21897	6.62705e-10	3.57879e-06	0.0001	7.36146e-08	3.90091e-08
SDPG_08007231557	ENSRNOG00000010999	SDPL_08007231557	Cep295	0.835381	7.05265e-10	3.77104e-06	0.0003	7.69904e-08	7.61764e-08
SDPG_18073789644	ENSRNOG00000013766	SDPL_18073789644	Acaa2	0.397656	7.19778e-10	3.82794e-06	0	1.10873e-06	1.06499e-06
SDPG_01125639869	ENSRNOG00000024460	SDPL_01125639869	Tarsl2	0.330492	7.24181e-10	3.83076e-06	0	7.50284e-08	5.97715e-08
SDPG_01189119261	ENSRNOG00000059503	SDPL_01189119261	AABR07005596.1	-0.807727	7.49213e-10	3.92353e-06	0	6.32956e-08	5.32077e-08
SDPG_17028067750	ENSRNOG00000017577	SDPL_17028067750	Bphl	0.467078	7.49651e-10	3.92353e-06	0	8.37336e-08	8.41659e-08
SDPG_02230264147	ENSRNOG00000009433	SDPL_02230264147	Ccdc109b	-0.58672	7.66033e-10	3.98817e-06	0.0001	8.68359e-08	8.6861e-08
SDPG_14083611683	ENSRNOG00000008716	SDPL_14083611683	Nefh	1.9971	7.8522e-10	4.06666e-06	0.0003	1.90606e-07	1.94792e-07
SDPG_01191074164	ENSRNOG00000024530	SDPL_01191074164	Lyrm1	-0.3306	7.94427e-10	4.09292e-06	0	5.9402e-08	5.7405e-08
SDPG_13055196621	ENSRNOG00000039745	SDPL_13055196621	Pm20d1	0.402155	7.99349e-10	4.09694e-06	0.0001	4.07473e-08	2.5945e-08
SDPG_09044129424	ENSRNOG00000023576	SDPL_09044129424	RGD1305645	1.39334	8.05579e-10	4.10758e-06	0.0002	1.53776e-07	1.8488e-07
SDPG_06054031863	ENSRNOG00000004198	SDPL_06054031863	Stxbp6	0.571303	8.4539e-10	4.28847e-06	0.0001	3.42549e-07	4.66695e-07
SDPG_07135688048	ENSRNOG00000005965	SDPL_07135688048	Irak4	-0.321764	8.58998e-10	4.33527e-06	0.0001	1.20252e-07	9.83069e-08
SDPG_07002823276	ENSRNOG00000051152	SDPL_07002823276	LOC102549817	-0.443481	8.67294e-10	4.35492e-06	0	9.14757e-08	8.57891e-08
SDPG_02225311888	ENSRNOG00000011929	SDPL_02225311888	Abcd3	-0.268559	8.92609e-10	4.45006e-06	0	5.20185e-07	3.70767e-07
SDPG_05136379887	ENSRNOG00000029333	SDPL_05136379887	Echdc2	1.8943	8.95238e-10	4.45006e-06	0.0004	1.38657e-06	1.46272e-06
SDPG_10010184638	ENSRNOG00000005418	SDPL_10010184638	Trap1	0.270878	9.12922e-10	4.51527e-06	0	1.01989e-07	8.6861e-08
SDPG_12013759444	ENSRNOG00000001101	SDPL_12013759444	Rnf216	-0.337428	9.30442e-10	4.55636e-06	0.0003	1.35248e-08	1.36061e-08
SDPG_20001983134	ENSRNOG00000000843	SDPL_20001983134	Ly6g6c	-1.17554	9.28337e-10	4.55636e-06	0.0001	9.90023e-08	2.8804e-07
SDPG_04041723422	ENSRNOG00000051952	SDPL_04041723422	Tes	-0.471263	9.39995e-10	4.55801e-06	0.0003	8.50105e-08	8.4214e-08
SDPG_13052771938	ENSRNOG00000039745	SDPL_13052771938	Pm20d1	0.375457	9.37206e-10	4.55801e-06	0.0001	6.8883e-08	6.75793e-08
SDPG_14007993417	ENSRNOG00000002134	SDPL_14007993417	LOC498435	0.844811	9.63001e-10	4.64679e-06	0	9.95469e-08	4.2738e-08
SDPG_02024849723	ENSRNOG00000025406	SDPL_02024849723	Iqgap2	-0.41859	9.7103e-10	4.66279e-06	0	2.96223e-07	1.98657e-07
SDPG_09055115950	ENSRNOG00000023576	SDPL_09055115950	RGD1305645	1.4151	1.0046e-09	4.80067e-06	0.0002	1.95644e-07	2.58832e-07
SDPG_08110011262	ENSRNOG00000012480	SDPL_08110011262	Pxylp1	0.430639	1.0531e-09	5.00823e-06	0	3.76469e-07	4.3873e-07
SDPG_03009233002	ENSRNOG00000022312	SDPL_03009233002	Lrsam1	-1.96595	1.07516e-09	5.08871e-06	0.0008	1.95981e-08	9.8165e-09
SDPG_05139607949	ENSRNOG00000029333	SDPL_05139607949	Echdc2	1.95026	1.08981e-09	5.13346e-06	0.0004	7.30377e-07	5.00878e-07
SDPG_05136379887	ENSRNOG00000008090	SDPL_05136379887	Txndc12	-0.346635	1.10949e-09	5.2014e-06	0	2.12677e-07	1.26479e-07
SDPG_06063434783	ENSRNOG00000004198	SDPL_06063434783	Stxbp6	0.59065	1.13964e-09	5.27228e-06	0.0001	1.37477e-07	1.73771e-07
SDPG_09044941439	ENSRNOG00000018830	SDPL_09044941439	Aff3	-0.476898	1.1406e-09	5.27228e-06	0	1.15152e-07	9.3688e-08
SDPG_09072653143	ENSRNOG00000013557	SDPL_09072653143	Lancl1	-0.293672	1.14032e-09	5.27228e-06	0.0001	1.17319e-07	1.16892e-07
SDPG_11044557405	ENSRNOG00000027797	SDPL_11044557405	Nit2	-0.463269	1.1988e-09	5.51556e-06	0.0004	5.45845e-07	1.05317e-06
SDPG_03009805651	ENSRNOG00000051470	SDPL_03009805651	Card9	1.75463	1.22153e-09	5.56835e-06	0.0001	1.30215e-07	9.19813e-08
SDPG_15018424495	ENSRNOG00000007378	SDPL_15018424495	Acox2	1.84565	1.21625e-09	5.56835e-06	0.0003	1.20252e-07	1.74877e-07
SDPG_05125254998	ENSRNOG00000008090	SDPL_05125254998	Txndc12	-0.353292	1.24004e-09	5.62678e-06	0	2.36039e-07	2.75362e-08
SDPG_08014734281	ENSRNOG00000010999	SDPL_08014734281	Cep295	0.836411	1.32627e-09	5.99056e-06	0.0003	6.40547e-08	3.61723e-08
SDPG_01190851533	ENSRNOG00000024530	SDPL_01190851533	Lyrm1	-0.335676	1.37518e-09	6.13842e-06	0	3.46638e-08	3.26781e-08
SDPG_07000973999	ENSRNOG00000019472	SDPL_08129278875	Ackr2	0.743829	1.37681e-09	6.13842e-06	0.0001	1.22029e-07	1.9847e-07
SDPG_17076640585	ENSRNOG00000017328	SDPL_17076640585	Pter	0.583019	1.37762e-09	6.13842e-06	0	1.39179e-07	3.65613e-07
SDPG_01053159601	ENSRNOG00000054620	SDPL_01053159601	AC135026.1	-0.580287	1.42647e-09	6.27376e-06	0	3.41121e-07	1.45099e-07
SDPG_06099156321	ENSRNOG00000007660	SDPL_06099156321	Fntb	-0.284564	1.42178e-09	6.27376e-06	0	1.43646e-07	7.55563e-08
SDPG_15012782427	ENSRNOG00000039871	SDPL_15012782427	RGD1306063	-0.523108	1.42702e-09	6.27376e-06	0.0005	1.38814e-07	1.04147e-07
SDPG_14003568972	ENSRNOG00000002134	SDPL_14003568972	LOC498435	0.833084	1.43867e-09	6.29701e-06	0	1.2571e-07	9.19813e-08
SDPG_07117465714	ENSRNOG00000000186	SDPL_07117465714	Tst	0.442228	1.47868e-09	6.44359e-06	0.0001	1.12051e-07	1.84543e-07
SDPG_08036047511	ENSRNOG00000031266	SDPL_08036047511	Siae	-0.37191	1.52641e-09	6.62241e-06	0.0001	9.32555e-08	5.30952e-08
SDPG_05135516500	ENSRNOG00000029333	SDPL_05135516500	Echdc2	1.89797	1.57205e-09	6.79066e-06	0.0005	1.59535e-06	1.68285e-06
SDPG_02254146879	ENSRNOG00000049994	SDPL_02254146879	Ifi44l	-1.7864	1.60234e-09	6.89139e-06	0.0002	5.42873e-08	3.55819e-07
SDPG_20005803704	ENSRNOG00000030712	SDPL_20005803704	RT1-A2	-1.99918	1.61402e-09	6.91159e-06	0.0005	1.51716e-07	4.83241e-07
SDPG_14083611683	ENSRNOG00000006575	SDPL_14083611683	Ccdc96	0.799828	1.63291e-09	6.96231e-06	0.0004	9.28179e-08	9.24756e-08
SDPG_19024805018	ENSRNOG00000003747	SDPL_19024805018	Asna1	-0.391407	1.64558e-09	6.98625e-06	0	2.80653e-07	1.916e-07
SDPG_15011027796	ENSRNOG00000039871	SDPL_15011027796	RGD1306063	-0.521842	1.72387e-09	7.28732e-06	0.0005	1.20454e-07	1.17996e-07
SDPG_11038062564	ENSRNOG00000027797	SDPL_11038062564	Nit2	-0.468497	1.80968e-09	7.61754e-06	0.0004	7.58331e-07	1.22189e-06
SDPG_02025247294	ENSRNOG00000025406	SDPL_02025247294	Iqgap2	-0.410548	1.82382e-09	7.64454e-06	0	3.28832e-07	1.04693e-07
SDPG_01084221639	ENSRNOG00000057645	SDPL_01084221639	Micb	1.3599	1.90241e-09	7.93569e-06	0.0003	2.96789e-07	1.23735e-07
SDPG_05128861992	ENSRNOG00000008090	SDPL_05128861992	Txndc12	-0.345015	1.90933e-09	7.93569e-06	0.0001	3.25087e-07	3.08942e-07
SDPG_01257266453	ENSRNOG00000012684	SDPL_01257266453	Bloc1s2	-0.434344	1.99138e-09	8.17368e-06	0.0001	1.20512e-07	1.59212e-07
SDPG_19020646670	ENSRNOG00000003747	SDPL_19020646670	Asna1	-0.405761	1.98913e-09	8.17368e-06	0	3.56749e-07	7.6977e-09
SDPG_20000228780	ENSRNOG00000030712	SDPL_20000228780	RT1-A2	-2.15613	1.97636e-09	8.17368e-06	0.0005	4.112e-09	1.01382e-08
SDPG_03006314843	ENSRNOG00000006916	SDPL_03006314843	Sardh	-0.413648	2.01108e-09	8.22044e-06	0.0002	6.54513e-08	3.67589e-08
SDPG_10013618449	ENSRNOG00000002876	SDPL_10013618449	Eef2kmt	0.52432	2.06696e-09	8.37958e-06	0	6.48878e-08	5.08888e-08
SDPG_10013618449	ENSRNOG00000002917	SDPL_10013618449	Sec14l5	-0.789188	2.06143e-09	8.37958e-06	0.0002	1.86099e-07	1.45289e-07
SDPG_01221770080	ENSRNOG00000020702	SDPL_01221770080	Cyb561a3	0.375632	2.0925e-09	8.44849e-06	0.0002	6.64862e-10	4.04094e-10
SDPG_20008456847	ENSRNOG00000056637	SDPL_20008456847	Abhd16a	0.470662	2.10749e-09	8.47442e-06	0.0002	1.9134e-07	1.56112e-06
SDPG_10054035531	ENSRNOG00000026647	SDPL_10054035531	Cxcl16	-0.481752	2.16592e-09	8.67411e-06	0.0004	1.91631e-06	2.36315e-06
SDPG_08103126699	ENSRNOG00000012480	SDPL_08103126699	Pxylp1	0.438715	2.18584e-09	8.71861e-06	0	9.07942e-07	9.91747e-07
SDPG_08064334905	ENSRNOG00000011228	SDPL_08064334905	Layn	0.643104	2.22154e-09	8.8254e-06	0.0006	8.90735e-08	1.00666e-07
SDPG_16064039215	ENSRNOG00000023494	SDPL_16064039215	Tti2	0.508697	2.29426e-09	9.07784e-06	0.0003	2.04689e-07	4.29303e-07
SDPG_03011738301	ENSRNOG00000051470	SDPL_03011738301	Card9	1.7452	2.31866e-09	9.13782e-06	0.0001	2.20343e-07	2.11364e-07
SDPG_14007598797	ENSRNOG00000002142	SDPL_14007598797	Cds1	-1.25434	2.35957e-09	9.26216e-06	0.0001	1.16815e-06	5.78385e-07
SDPG_12013759444	ENSRNOG00000024277	SDPL_12013759444	Card11	-0.700962	2.51486e-09	9.8327e-06	0.0006	7.96248e-08	7.15315e-08
SDPG_06056817456	ENSRNOG00000004198	SDPL_06056817456	Stxbp6	0.570726	2.57235e-09	1.00179e-05	0.0002	6.82284e-07	8.85364e-07
SDPG_08011032508	ENSRNOG00000024757	SDPL_08011032508	Endod1	-0.309963	2.6048e-09	1.00258e-05	0.0001	2.17271e-07	1.6621e-07
SDPG_08034074388	ENSRNOG00000011567	SDPL_08034074388	Rpusd4	0.434992	2.60315e-09	1.00258e-05	0.0003	2.21865e-07	3.99754e-07
SDPG_20010385126	ENSRNOG00000023109	SDPL_20010385126	Icoslg	-0.490326	2.59181e-09	1.00258e-05	0	1.15152e-07	8.70161e-08
SDPG_01190851533	ENSRNOG00000059503	SDPL_01190851533	AABR07005596.1	-0.772477	2.70807e-09	1.03377e-05	0.0001	1.74512e-07	1.65972e-07
SDPG_01247489548	ENSRNOG00000016456	SDPL_01247489548	Il33	-0.558618	2.71716e-09	1.03377e-05	0	1.77882e-07	2.38704e-07
SDPG_10095960404	ENSRNOG00000059326	SDPL_10095960404	Abca9	0.672785	2.7089e-09	1.03377e-05	0.0002	5.48763e-07	7.01426e-07
SDPG_19018895047	ENSRNOG00000003307	SDPL_19018895047	Gcdh	-0.198409	3.06855e-09	1.16298e-05	0	3.17149e-07	3.03735e-07
SDPG_05122488831	ENSRNOG00000029333	SDPL_05122488831	Echdc2	1.88105	3.09092e-09	1.16699e-05	0.0009	2.25143e-06	2.39215e-06
SDPG_04000102881	ENSRNOG00000010517	SDPL_04000102881	Fam126a	-0.235778	3.27057e-09	1.22162e-05	0.0003	2.85963e-07	1.83153e-07
SDPG_05147149461	ENSRNOG00000049326	SDPL_05147149461	Tmem234	0.460149	3.27267e-09	1.22162e-05	0	1.71925e-07	2.15013e-07
SDPG_14003523699	ENSRNOG00000059010	SDPL_14003523699	Rnf212	-1.94413	3.26047e-09	1.22162e-05	0.0005	2.47745e-07	9.2939e-08
SDPG_14009549036	ENSRNOG00000002188	SDPL_14009549036	Hpse	-0.312385	3.31884e-09	1.22715e-05	0	2.49309e-07	2.15013e-07
SDPG_18051435269	ENSRNOG00000013738	SDPL_18051435269	LOC100174910	0.913497	3.3247e-09	1.22715e-05	0.0001	2.37602e-07	5.20645e-07
SDPG_08070424475	ENSRNOG00000009106	SDPL_08070424475	C2cd4b	-1.25837	3.38907e-09	1.24626e-05	0	4.65296e-06	1.94122e-06
SDPG_10086403261	ENSRNOG00000046493	SDPL_10086403261	Pnpo	0.395683	3.44783e-09	1.26317e-05	0.0004	6.04242e-07	1.28466e-06
SDPG_03110572368	ENSRNOG00000000172	SDPL_03110572368	Sqrdl	-0.488512	3.62292e-09	1.32242e-05	0.0006	2.85963e-07	2.99604e-07
SDPG_03085434394	ENSRNOG00000022710	SDPL_03085434394	Prrg4	0.654837	3.63815e-09	1.3231e-05	0.0002	1.54965e-06	1.53728e-06
SDPG_02158957201	ENSRNOG00000004857	SDPL_06086495451	L2hgdh	-0.274339	3.65282e-09	1.32357e-05	0.0001	2.56103e-07	3.77884e-07
SDPG_02179847959	ENSRNOG00000016451	SDPL_02179847959	Cd1d1	0.591807	3.69579e-09	1.33425e-05	0.0002	2.89203e-07	5.1983e-07
SDPG_14080062330	ENSRNOG00000004670	SDPL_14080062330	Ddx56	0.329036	4.02351e-09	1.44728e-05	0.0002	2.2284e-07	1.33462e-07
SDPG_05079069190	ENSRNOG00000001700	SDPL_05079069190	Dfnb31	0.361356	4.04855e-09	1.45101e-05	0	3.09911e-07	5.1033e-07
SDPG_02061821019	ENSRNOG00000018865	SDPL_02061821019	Adamts12	0.439315	4.07527e-09	1.45531e-05	0.0001	1.52599e-07	3.12482e-07
SDPG_08008720873	ENSRNOG00000024757	SDPL_08008720873	Endod1	-0.30873	4.0922e-09	1.4561e-05	0.0001	3.12704e-07	2.20738e-07
SDPG_08093955188	ENSRNOG00000010608	SDPL_08093955188	Cep162	-0.348343	4.12592e-09	1.46284e-05	0.0001	1.40135e-05	1.33623e-05
SDPG_01250796304	ENSRNOG00000019050	SDPL_01250796304	Ifit1	3.8299	4.20352e-09	1.46609e-05	0.0007	9.90044e-07	1.04652e-06
SDPG_01263966491	ENSRNOG00000015807	SDPL_01263966491	Pyroxd2	0.943454	4.2092e-09	1.46609e-05	0	3.24439e-07	2.61151e-07
SDPG_07120180528	ENSRNOG00000005614	SDPL_07120180528	Txn2	-0.393127	4.20216e-09	1.46609e-05	0.0003	3.21103e-07	3.47743e-07
SDPG_11037999830	ENSRNOG00000027797	SDPL_11037999830	Nit2	-0.463181	4.20458e-09	1.46609e-05	0.0005	1.42363e-06	2.74914e-06
SDPG_17083624340	ENSRNOG00000017328	SDPL_17083624340	Pter	0.574435	4.1809e-09	1.46609e-05	0	3.26117e-07	5.96573e-07
SDPG_02240810104	ENSRNOG00000052247	SDPL_02240810104	Manba	0.347269	4.38594e-09	1.51235e-05	0.0001	3.31794e-07	9.26058e-08
SDPG_03177292488	ENSRNOG00000017843	SDPL_03177292488	Polr3k	-0.317828	4.39297e-09	1.51235e-05	0	3.35447e-07	5.40226e-07
SDPG_10058128637	ENSRNOG00000026647	SDPL_10058128637	Cxcl16	-0.477097	4.40316e-09	1.51235e-05	0.0005	3.38778e-06	4.36832e-06
SDPG_12036802276	ENSRNOG00000001035	SDPL_12036802276	Gtf2h3	-0.293468	4.37479e-09	1.51235e-05	0	2.30125e-07	8.4307e-07
SDPG_10088912115	ENSRNOG00000046493	SDPL_10088912115	Pnpo	0.394241	4.47489e-09	1.52639e-05	0.0004	7.38935e-07	6.55795e-07
SDPG_12038877393	ENSRNOG00000001300	SDPL_12038877393	P2rx4	0.211779	4.47185e-09	1.52639e-05	0.0001	1.90798e-07	5.85227e-07
SDPG_20005803704	ENSRNOG00000050210	SDPL_20005803704	RT1-CE10	-0.85962	4.52596e-09	1.5385e-05	0.0006	3.40625e-07	7.83901e-07
SDPG_05154150781	ENSRNOG00000009422	SDPL_05154150781	Hmgcl	0.327348	4.59678e-09	1.55191e-05	0.0004	2.21907e-07	3.21566e-06
SDPG_13045289931	ENSRNOG00000039745	SDPL_13045289931	Pm20d1	0.382093	4.59465e-09	1.55191e-05	0.0004	3.85205e-07	3.63897e-07
SDPG_16066677357	ENSRNOG00000023494	SDPL_16066677357	Tti2	0.503685	4.70954e-09	1.58457e-05	0.0004	3.58868e-07	1.00759e-06
SDPG_02240313957	ENSRNOG00000052247	SDPL_02240313957	Manba	0.343655	4.87075e-09	1.63325e-05	0.0001	3.05108e-07	2.02042e-07
SDPG_09044129424	ENSRNOG00000018830	SDPL_09044129424	Aff3	-0.464546	4.91503e-09	1.63701e-05	0.0001	3.60448e-07	3.04076e-07
SDPG_13044663295	ENSRNOG00000039745	SDPL_13044663295	Pm20d1	0.373434	4.89876e-09	1.63701e-05	0.0004	5.80142e-08	4.32539e-08
SDPG_02182232685	ENSRNOG00000016451	SDPL_02182232685	Cd1d1	0.588821	5.28149e-09	1.75315e-05	0.0002	3.80014e-07	4.75135e-07
SDPG_12034604804	ENSRNOG00000001035	SDPL_12034604804	Gtf2h3	-0.291932	5.40394e-09	1.7878e-05	0	1.85867e-06	7.49131e-06
SDPG_08000669446	ENSRNOG00000033697	SDPL_08000669446	Casp4	0.292492	5.44881e-09	1.79664e-05	0	1.04777e-07	1.25688e-07
SDPG_07052038674	ENSRNOG00000003772	SDPL_07052038674	Csrp2	-0.636232	5.54718e-09	1.823e-05	0.0001	2.29519e-07	3.43216e-07
SDPG_20005803704	ENSRNOG00000056637	SDPL_20005803704	Abhd16a	0.451505	5.64842e-09	1.85012e-05	0.0003	4.03327e-07	1.20579e-06
SDPG_15010882893	ENSRNOG00000039871	SDPL_15010882893	RGD1306063	-0.526577	5.73716e-09	1.87299e-05	0.0005	2.66158e-07	2.60243e-07
SDPG_08023876027	ENSRNOG00000020659	SDPL_08023876027	Mrpl4	-0.3518	5.78196e-09	1.8814e-05	0.0004	3.77742e-07	4.28212e-07
SDPG_04117384073	ENSRNOG00000015763	SDPL_04117384073	Cml3	-1.51271	5.81183e-09	1.88492e-05	0	5.22499e-07	4.91332e-07
SDPG_01102742748	ENSRNOG00000021474	SDPL_01102742748	Siglec5	-0.960974	6.10703e-09	1.96774e-05	0	4.74325e-07	2.58844e-07
SDPG_01251771920	ENSRNOG00000019050	SDPL_01251771920	Ifit1	3.8091	6.14132e-09	1.96774e-05	0.0008	1.33235e-06	1.37469e-06
SDPG_14087416071	ENSRNOG00000004670	SDPL_14087416071	Ddx56	0.32999	6.14675e-09	1.96774e-05	0.0004	5.83572e-07	5.54122e-07
SDPG_20026299817	ENSRNOG00000000386	SDPL_20026299817	Pbld1	0.699343	6.0911e-09	1.96774e-05	0	4.27099e-07	5.86537e-07
SDPG_14080062330	ENSRNOG00000006575	SDPL_14080062330	Ccdc96	0.785288	6.20984e-09	1.97515e-05	0.0006	1.67367e-07	6.02282e-08
SDPG_20007282548	ENSRNOG00000000843	SDPL_20007282548	Ly6g6c	-1.12735	6.19099e-09	1.97515e-05	0.0003	4.40348e-07	1.0566e-06
SDPG_13045289931	ENSRNOG00000005988	SDPL_13045289931	Arl8a	0.297773	6.26546e-09	1.98645e-05	0.0002	4.58765e-07	3.07604e-07
SDPG_08105335025	ENSRNOG00000012480	SDPL_08105335025	Pxylp1	0.425237	6.29132e-09	1.98828e-05	0	2.05123e-06	2.27245e-06
SDPG_13046040844	ENSRNOG00000049766	SDPL_13046040844	Sctr	-1.2649	6.32052e-09	1.99115e-05	0.0001	4.61702e-07	5.82269e-07
SDPG_10023629071	ENSRNOG00000060087	SDPL_10023629071	Adra1b	0.417398	6.47565e-09	2.03354e-05	0	4.61702e-07	4.95723e-07
SDPG_03003960268	ENSRNOG00000051470	SDPL_03003960268	Card9	1.74407	6.63624e-09	2.07738e-05	0.0004	7.51892e-07	7.57222e-07
SDPG_03009805651	ENSRNOG00000010477	SDPL_03009805651	Pomt1	-0.26387	6.71444e-09	2.09523e-05	0	6.37751e-07	5.39411e-07
SDPG_01226916691	ENSRNOG00000020702	SDPL_01226916691	Cyb561a3	0.451855	6.99241e-09	2.1751e-05	0.0002	1.0091e-06	4.82768e-07
SDPG_20008456847	ENSRNOG00000000540	SDPL_20008456847	Btbd9	-0.241232	7.02607e-09	2.17872e-05	0	4.94e-07	3.82055e-06
SDPG_01053287010	ENSRNOG00000054620	SDPL_01053287010	AC135026.1	-0.563065	7.76562e-09	2.35534e-05	0	1.28073e-06	1.01358e-06
SDPG_01264244559	ENSRNOG00000012684	SDPL_01264244559	Bloc1s2	-0.426137	7.76434e-09	2.35534e-05	0.0004	3.04414e-07	2.4741e-07
SDPG_07119493265	ENSRNOG00000005614	SDPL_07119493265	Txn2	-0.400648	7.78611e-09	2.35534e-05	0.0004	3.41819e-07	6.82289e-07
SDPG_13039741622	ENSRNOG00000039745	SDPL_13039741622	Pm20d1	0.360815	7.62017e-09	2.35534e-05	0.0005	2.76376e-07	2.72725e-07
SDPG_14003568972	ENSRNOG00000056944	SDPL_14003568972	Arhgap24	-0.372692	7.74292e-09	2.35534e-05	0.0005	5.15631e-07	3.96273e-07
SDPG_14009549036	ENSRNOG00000002142	SDPL_14009549036	Cds1	-1.23345	7.74311e-09	2.35534e-05	0.0006	2.46082e-06	1.3538e-06
SDPG_14076714152	ENSRNOG00000006575	SDPL_14076714152	Ccdc96	0.789867	7.6849e-09	2.35534e-05	0.0006	1.61722e-07	1.27255e-07
SDPG_20041340531	ENSRNOG00000000546	SDPL_20041340531	Nt5dc1	-0.424511	7.65959e-09	2.35534e-05	0.0005	2.87437e-07	5.29702e-07
SDPG_03000054231	ENSRNOG00000009951	SDPL_03000054231	Aif1l	0.688432	7.84441e-09	2.36574e-05	0.0003	1.79632e-10	2.23049e-10
SDPG_19015813645	ENSRNOG00000003747	SDPL_19015813645	Asna1	-0.398006	7.8724e-09	2.36696e-05	0	1.05576e-06	2.65922e-07
SDPG_05146679572	ENSRNOG00000047578	SDPL_05146679572	Ccdc28b	-0.224872	8.04183e-09	2.41058e-05	0	1.5932e-07	1.6258e-07
SDPG_10088971412	ENSRNOG00000046493	SDPL_10088971412	Pnpo	0.390853	8.08062e-09	2.41489e-05	0.0006	1.17103e-06	1.08777e-06
SDPG_10083626402	ENSRNOG00000046493	SDPL_10083626402	Pnpo	0.393357	8.27284e-09	2.46489e-05	0.0006	1.19986e-06	1.01854e-06
SDPG_11031698450	ENSRNOG00000028594	SDPL_11031698450	Ifnar1	0.414739	8.34003e-09	2.47744e-05	0.0004	7.42628e-06	1.02125e-05
SDPG_02198046119	ENSRNOG00000016451	SDPL_02198046119	Cd1d1	0.583491	8.41231e-09	2.49143e-05	0.0002	5.50913e-07	9.59e-07
SDPG_02241043132	ENSRNOG00000052247	SDPL_02241043132	Manba	0.34145	8.77344e-09	2.58304e-05	0.0004	5.70193e-07	1.50057e-07
SDPG_11048407991	ENSRNOG00000027797	SDPL_11048407991	Nit2	-0.458226	8.77385e-09	2.58304e-05	0.0007	1.32389e-06	1.47633e-06
SDPG_02001405696	ENSRNOG00000040297	SDPL_02001405696	Ttc37	-0.246633	8.82193e-09	2.58949e-05	0.0002	3.5006e-07	3.85858e-07
SDPG_02239576715	ENSRNOG00000052247	SDPL_02239576715	Manba	0.34124	9.13621e-09	2.6738e-05	0.0004	5.28567e-07	3.03382e-07
SDPG_08074451684	ENSRNOG00000057676	SDPL_08074451684	Polr2m	-0.273762	9.60263e-09	2.80202e-05	0	2.87067e-05	2.3873e-05
SDPG_01254905321	ENSRNOG00000019050	SDPL_01254905321	Ifit1	3.81649	9.82054e-09	2.83241e-05	0.0013	1.67777e-06	1.84301e-06
SDPG_09022531163	ENSRNOG00000025691	SDPL_09022531163	Pla2g7	0.592375	9.75738e-09	2.83241e-05	0.0001	9.10156e-07	3.77884e-07
SDPG_12021842372	ENSRNOG00000001435	SDPL_12021842372	Ssc4d	-0.464063	9.82133e-09	2.83241e-05	0.0001	2.50022e-06	1.84249e-06
SDPG_14084047701	ENSRNOG00000008716	SDPL_14084047701	Nefh	1.93404	9.81588e-09	2.83241e-05	0.0006	1.05699e-06	7.94453e-07
SDPG_03003960268	ENSRNOG00000010477	SDPL_03003960268	Pomt1	-0.266789	9.98131e-09	2.84824e-05	0.0001	1.54334e-06	2.1163e-06
SDPG_04091642069	ENSRNOG00000014090	SDPL_04091642069	Retsat	-0.861758	9.99139e-09	2.84824e-05	0.0012	2.10083e-06	2.80519e-06
SDPG_07015433039	ENSRNOG00000008414	SDPL_07015433039	Bsg	0.293866	9.96013e-09	2.84824e-05	0	6.0442e-07	5.00558e-07
SDPG_09064180009	ENSRNOG00000015354	SDPL_09064180009	Aox1	0.650708	9.96804e-09	2.84824e-05	0	5.40972e-07	5.66039e-07
SDPG_03171565426	ENSRNOG00000027513	SDPL_03171565426	Rtel1	0.690508	1.01303e-08	2.87955e-05	0.0007	1.37678e-06	2.50754e-06
SDPG_20000228780	ENSRNOG00000050210	SDPL_20000228780	RT1-CE10	-0.918437	1.02085e-08	2.89345e-05	0.0007	2.17853e-08	5.0423e-08
SDPG_13053724013	ENSRNOG00000039745	SDPL_13053724013	Pm20d1	0.388267	1.05084e-08	2.96994e-05	0.0006	8.05266e-07	8.55444e-07
SDPG_11088199092	ENSRNOG00000001861	SDPL_11088199092	Ydjc	0.478032	1.05946e-08	2.98427e-05	0.0002	6.41292e-07	4.55784e-07
SDPG_18052187931	ENSRNOG00000013738	SDPL_18052187931	LOC100174910	0.842535	1.06194e-08	2.98427e-05	0.0001	5.60966e-07	1.42313e-06
SDPG_02182700041	ENSRNOG00000025823	SDPL_02182700041	Rbm46	-1.16603	1.06998e-08	2.99833e-05	0.0007	6.64088e-07	8.10364e-07
SDPG_03003305366	ENSRNOG00000016033	SDPL_03003305366	Endog	-1.08779	1.09238e-08	3.05247e-05	0.0009	5.84632e-07	6.69948e-07
SDPG_04151113577	ENSRNOG00000011338	SDPL_04151113577	Cecr5	-0.383672	1.09946e-08	3.06361e-05	0.0002	5.55661e-06	3.55791e-06
SDPG_12013285235	ENSRNOG00000024277	SDPL_12013285235	Card11	-0.699391	1.12246e-08	3.11889e-05	0.001	2.14647e-06	2.17395e-06
SDPG_11028510948	ENSRNOG00000001701	SDPL_11028510948	Cbr3	-0.763124	1.13314e-08	3.13976e-05	0.0002	2.27663e-06	1.7284e-06
SDPG_01263966491	ENSRNOG00000012684	SDPL_01263966491	Bloc1s2	-0.428459	1.15057e-08	3.16149e-05	0.0004	3.95619e-07	2.05561e-07
SDPG_14004845075	ENSRNOG00000030216	SDPL_14004845075	Abcg3l1	0.318179	1.14848e-08	3.16149e-05	0.0004	6.9991e-07	5.36107e-07
SDPG_20001983134	ENSRNOG00000057125	SDPL_20001983134	Ddr1	0.325253	1.14915e-08	3.16149e-05	0.0002	7.20125e-07	3.45305e-06
SDPG_15069259349	ENSRNOG00000022760	SDPL_15069259349	RGD1304929	1.68445	1.1726e-08	3.21308e-05	0.0012	7.45981e-07	8.8897e-07
SDPG_08070424475	ENSRNOG00000011228	SDPL_08070424475	Layn	0.807923	1.1863e-08	3.23273e-05	0.0008	4.4158e-05	3.61867e-05
SDPG_20029565074	ENSRNOG00000033087	SDPL_20029565074	Cdh23	0.60155	1.18543e-08	3.23273e-05	0.0001	5.6287e-07	8.05698e-07
SDPG_01247489548	ENSRNOG00000016136	SDPL_01247489548	Pdcd1lg2	-0.648267	1.20057e-08	3.26261e-05	0.0002	2.76107e-06	3.04956e-06
SDPG_20008456847	ENSRNOG00000000860	SDPL_20008456847	Vwa7	0.88419	1.21175e-08	3.28398e-05	0.0011	7.50627e-07	4.37723e-06
SDPG_02250203274	ENSRNOG00000043426	SDPL_02250203274	Ccbl2	0.297311	1.23522e-08	3.33844e-05	0.0001	2.42982e-06	2.30836e-06
SDPG_05152073304	ENSRNOG00000032994	SDPL_05152073304	Myom3	0.678294	1.2478e-08	3.36325e-05	0.0003	2.26903e-07	8.57891e-08
SDPG_20005803704	ENSRNOG00000000860	SDPL_20005803704	Vwa7	0.859173	1.27405e-08	3.42468e-05	0.0011	7.60674e-07	2.53823e-06
SDPG_08018491995	ENSRNOG00000020659	SDPL_08018491995	Mrpl4	-0.352732	1.28501e-08	3.44477e-05	0.0005	7.41219e-07	6.16649e-07
SDPG_20007282548	ENSRNOG00000031090	SDPL_20007282548	RT1-CE7	0.808494	1.2912e-08	3.45201e-05	0.0003	7.7507e-07	1.96437e-06
SDPG_11042491899	ENSRNOG00000028594	SDPL_11042491899	Ifnar1	0.41939	1.31554e-08	3.50759e-05	0.0005	1.11289e-05	1.28771e-05
SDPG_01124785833	ENSRNOG00000024460	SDPL_01124785833	Tarsl2	0.3175	1.33829e-08	3.55866e-05	0	8.08336e-07	2.29882e-07
SDPG_06051413849	ENSRNOG00000008423	SDPL_06051413849	Gpr22	-0.417483	1.34713e-08	3.57257e-05	0.0002	7.89653e-07	5.91125e-07
SDPG_08051435768	ENSRNOG00000012980	SDPL_08051435768	Hyls1	-0.54955	1.36988e-08	3.61352e-05	0.0001	2.72773e-07	2.59847e-07
SDPG_09018982650	ENSRNOG00000025691	SDPL_09018982650	Pla2g7	0.573031	1.36979e-08	3.61352e-05	0.0001	7.73355e-07	2.547e-07
SDPG_03013068214	ENSRNOG00000022312	SDPL_03013068214	Lrsam1	-1.93168	1.37771e-08	3.62452e-05	0.0015	1.19581e-06	1.19127e-06
SDPG_02116524195	ENSRNOG00000007510	SDPL_02116524195	Bbs12	-0.491582	1.40855e-08	3.68061e-05	0.0002	8.23248e-07	1.58009e-07
SDPG_02238932330	ENSRNOG00000009433	SDPL_02238932330	Ccdc109b	-0.562306	1.41115e-08	3.68061e-05	0.0002	8.60922e-07	8.9588e-07
SDPG_07139595802	ENSRNOG00000010977	SDPL_07139595802	Igfbp6	0.376458	1.41391e-08	3.68061e-05	0	6.45826e-07	1.29886e-07
SDPG_11027225444	ENSRNOG00000001603	SDPL_11027225444	N6amt1	0.385562	1.46842e-08	3.81246e-05	0.0002	1.0072e-05	9.97649e-06
SDPG_10099959193	ENSRNOG00000059326	SDPL_10099959193	Abca9	0.660449	1.50727e-08	3.90307e-05	0.0006	1.95624e-06	2.59807e-06
SDPG_03118957042	ENSRNOG00000000172	SDPL_03118957042	Sqrdl	-0.491686	1.52366e-08	3.93521e-05	0.001	9.00124e-07	2.31284e-06
SDPG_17028067750	ENSRNOG00000017962	SDPL_17028067750	Serpinb6	-0.238976	1.54508e-08	3.98015e-05	0.0001	9.08444e-07	9.62366e-07
SDPG_12012216681	ENSRNOG00000001101	SDPL_12012216681	Rnf216	-0.324339	1.56357e-08	4.01733e-05	0.0007	2.26576e-07	1.83588e-07
SDPG_10013618449	ENSRNOG00000005418	SDPL_10013618449	Trap1	0.260856	1.57691e-08	4.03907e-05	0	9.6244e-07	8.05698e-07
SDPG_14077899172	ENSRNOG00000005122	SDPL_14077899172	Uvssa	0.272545	1.58428e-08	4.03907e-05	0	9.0178e-07	1.60145e-06
SDPG_20000228780	ENSRNOG00000000860	SDPL_20000228780	Vwa7	0.925874	1.58176e-08	4.03907e-05	0.0011	7.13441e-08	2.32617e-07
SDPG_10008648774	ENSRNOG00000002917	SDPL_10008648774	Sec14l5	-0.765858	1.61591e-08	4.1091e-05	0.0006	9.28975e-07	8.28903e-07
SDPG_02182700041	ENSRNOG00000061118	SDPL_02182700041	AABR07012047.1	0.966829	1.65399e-08	4.19516e-05	0	1.10879e-07	7.06951e-08
SDPG_05029503648	ENSRNOG00000008580	SDPL_05029503648	Nbn	-0.159788	1.67186e-08	4.22964e-05	0.0003	4.96179e-07	1.02807e-06
SDPG_13078909101	ENSRNOG00000003620	SDPL_13078909101	Fmo3	1.08619	1.69911e-08	4.2876e-05	0.0009	9.47809e-07	1.33541e-06
SDPG_01191696518	ENSRNOG00000018462	SDPL_01191696518	Rabep2	-0.284584	1.71862e-08	4.32581e-05	0.0008	6.84665e-07	6.51338e-07
SDPG_11031698450	ENSRNOG00000027797	SDPL_11031698450	Nit2	-0.437863	1.74635e-08	4.38446e-05	0.0007	4.42171e-06	8.23658e-06
SDPG_01191074164	ENSRNOG00000059503	SDPL_01191074164	AABR07005596.1	-0.735023	1.75344e-08	4.39111e-05	0.0001	7.39917e-07	5.40226e-07
SDPG_20036111473	ENSRNOG00000000800	SDPL_20036111473	Man1a1	0.398628	1.79243e-08	4.47742e-05	0.0006	1.01657e-06	8.6818e-07
SDPG_08031825866	ENSRNOG00000031266	SDPL_08031825866	Siae	-0.365463	1.80198e-08	4.48993e-05	0.0002	1.039e-06	7.91077e-07
SDPG_13094022612	ENSRNOG00000003537	SDPL_13094022612	Spta1	2.67682	1.81963e-08	4.52252e-05	0.0012	1.01476e-06	2.16131e-06
SDPG_03000054231	ENSRNOG00000010477	SDPL_03000054231	Pomt1	-0.211121	1.82537e-08	4.52542e-05	0.0001	7.50493e-08	1.48543e-07
SDPG_16046513363	ENSRNOG00000013738	SDPL_18052446519	LOC100174910	0.8903	1.84501e-08	4.56267e-05	0.0002	7.2404e-07	1.76119e-06
SDPG_08065114132	ENSRNOG00000011228	SDPL_08065114132	Layn	0.623331	1.85146e-08	4.56719e-05	0.0009	1.00224e-07	1.01169e-07
SDPG_08095189269	ENSRNOG00000011228	SDPL_08095189269	Layn	0.76296	1.87748e-08	4.61987e-05	0.0009	3.46584e-05	2.67094e-05
SDPG_01017843953	ENSRNOG00000015551	SDPL_01017843953	Fuca2	0.722726	1.9048e-08	4.67545e-05	0.0013	4.39274e-07	4.44555e-07
SDPG_13045546904	ENSRNOG00000039745	SDPL_13045546904	Pm20d1	0.365723	1.91233e-08	4.68232e-05	0.0006	1.22936e-06	1.05901e-06
SDPG_12017257163	ENSRNOG00000001448	SDPL_12017257163	Hip1	0.196079	1.92289e-08	4.69339e-05	0.0003	4.89447e-06	3.49208e-06
SDPG_17029110834	ENSRNOG00000017820	SDPL_17029110834	Nqo2	0.313571	1.92634e-08	4.69339e-05	0.0001	1.09606e-06	1.06923e-06
SDPG_09016555152	ENSRNOG00000039976	SDPL_09016555152	Ptk7	-0.343517	1.93212e-08	4.69591e-05	0.0001	1.0526e-06	1.00923e-06
SDPG_10010184638	ENSRNOG00000014743	SDPL_10010184638	Hagh	0.253603	1.94492e-08	4.71544e-05	0.0001	4.61702e-07	6.31098e-07
SDPG_01156622433	ENSRNOG00000013925	SDPL_01156622433	Nox4	0.618708	1.96328e-08	4.73698e-05	0	4.68962e-06	4.51257e-06
SDPG_20034194744	ENSRNOG00000000800	SDPL_20034194744	Man1a1	0.384477	1.96339e-08	4.73698e-05	0.0006	1.05737e-06	2.51344e-07
SDPG_01191074164	ENSRNOG00000018462	SDPL_01191074164	Rabep2	-0.288604	1.99602e-08	4.80401e-05	0.0008	7.7507e-07	7.47872e-07
SDPG_02238107624	ENSRNOG00000011384	SDPL_02238107624	Aimp1	-0.1101	2.03722e-08	4.89125e-05	0.0002	6.4425e-07	6.16422e-07
SDPG_08101714016	ENSRNOG00000012480	SDPL_08101714016	Pxylp1	0.433752	2.0838e-08	4.99099e-05	0.0001	5.46388e-06	6.67531e-06
SDPG_02186129019	ENSRNOG00000020829	SDPL_02186129019	Them4	0.250983	2.10284e-08	5.01232e-05	0	1.12085e-06	8.36161e-07
SDPG_14004845075	ENSRNOG00000039890	SDPL_14004845075	Abcg3l3	0.341078	2.09844e-08	5.01232e-05	0.0004	9.01353e-07	1.26339e-06
SDPG_11042491899	ENSRNOG00000001701	SDPL_11042491899	Cbr3	-0.769408	2.11092e-08	5.01948e-05	0.0003	1.34507e-05	1.38229e-05
SDPG_16018691835	ENSRNOG00000022368	SDPL_16018691835	Ddx49	-0.175682	2.16643e-08	5.13912e-05	0.0002	1.90891e-06	1.97933e-06
SDPG_08034074388	ENSRNOG00000060379	SDPL_08034074388	Foxred1	-0.301569	2.17213e-08	5.14032e-05	0.0011	1.1568e-06	1.67545e-06
SDPG_05139647877	ENSRNOG00000014762	SDPL_05139647877	Ppie	-0.218964	2.19108e-08	5.17226e-05	0.0001	9.13961e-07	1.31774e-06
SDPG_20001983134	ENSRNOG00000038999	SDPL_20001983134	RT1-A1	-0.550102	2.19609e-08	5.17226e-05	0	1.19581e-06	1.41337e-06
SDPG_11039674052	ENSRNOG00000027797	SDPL_11039674052	Nit2	-0.439148	2.20245e-08	5.17492e-05	0.0009	5.32927e-06	1.04099e-05
SDPG_14072820845	ENSRNOG00000004670	SDPL_14072820845	Ddx56	0.323467	2.20924e-08	5.17859e-05	0.0008	1.34219e-06	1.27751e-06
SDPG_01000763746	ENSRNOG00000040242	SDPL_01000763746	Epm2a	0.429222	2.2334e-08	5.20692e-05	0.0002	1.52868e-07	2.20738e-07
SDPG_08074451684	ENSRNOG00000009106	SDPL_08074451684	C2cd4b	-1.25793	2.23712e-08	5.20692e-05	0	2.36746e-05	1.17526e-05
SDPG_10109484101	ENSRNOG00000036661	SDPL_10109484101	Rab40b	-0.412886	2.23477e-08	5.20692e-05	0.0001	1.13867e-06	1.16809e-06
SDPG_13090805535	ENSRNOG00000042929	SDPL_13090805535	LOC100361087	0.480108	2.2436e-08	5.20974e-05	0.0005	1.02427e-06	1.70656e-06
SDPG_15013335796	ENSRNOG00000039871	SDPL_15013335796	RGD1306063	-0.493319	2.2852e-08	5.2939e-05	0.0012	1.19844e-06	4.62196e-07
SDPG_09049506114	ENSRNOG00000023576	SDPL_09049506114	RGD1305645	1.33749	2.30233e-08	5.32113e-05	0.0007	2.26384e-06	2.90606e-06
SDPG_20008456847	ENSRNOG00000050210	SDPL_20008456847	RT1-CE10	-0.86202	2.31086e-08	5.3284e-05	0.0009	1.24156e-06	2.31933e-06
SDPG_18051127133	ENSRNOG00000013738	SDPL_18051127133	LOC100174910	0.855344	2.41009e-08	5.54427e-05	0.0003	1.07698e-06	2.77842e-06
SDPG_02170695333	ENSRNOG00000025823	SDPL_02170695333	Rbm46	-1.15066	2.43681e-08	5.58384e-05	0.0014	1.25749e-06	1.59788e-06
SDPG_07117438419	ENSRNOG00000005614	SDPL_07117438419	Txn2	-0.393456	2.43858e-08	5.58384e-05	0.0007	8.98049e-07	1.7732e-06
SDPG_18065998694	ENSRNOG00000028677	SDPL_18065998694	LOC361346	-0.601094	2.45148e-08	5.60041e-05	0.0004	7.64818e-06	1.31495e-05
SDPG_10103310161	ENSRNOG00000042825	SDPL_10103310161	Cd300le	-0.401524	2.4825e-08	5.65821e-05	0	1.28485e-06	4.23413e-07
SDPG_01209014885	ENSRNOG00000016038	SDPL_01209014885	Mgmt	0.349159	2.50602e-08	5.69869e-05	0.0001	1.15959e-06	9.48055e-07
SDPG_01082661614	ENSRNOG00000019962	SDPL_01082661614	Sars2	-0.349623	2.51315e-08	5.7018e-05	0.0004	9.4837e-07	6.58051e-07
SDPG_08056734736	ENSRNOG00000011595	SDPL_08056734736	Senp8	0.598014	2.53887e-08	5.74463e-05	0.0015	1.31861e-06	1.58866e-06
SDPG_20039670187	ENSRNOG00000000546	SDPL_20039670187	Nt5dc1	-0.416492	2.54364e-08	5.74463e-05	0.0011	5.62267e-07	1.25311e-06
SDPG_05121947374	ENSRNOG00000007214	SDPL_05121947374	Oma1	-0.333623	2.65699e-08	5.98695e-05	0.0002	1.10234e-06	1.1859e-06
SDPG_10109484101	ENSRNOG00000004430	SDPL_10109484101	Cep131	0.479605	2.71238e-08	6.09787e-05	0.0004	5.87559e-06	5.85986e-06
SDPG_08008720873	ENSRNOG00000009506	SDPL_08008720873	Mre11a	0.279082	2.72888e-08	6.1072e-05	0.0001	1.34018e-06	1.03665e-06
SDPG_15002303596	ENSRNOG00000012325	SDPL_15002303596	Adk	0.207138	2.72364e-08	6.1072e-05	0	1.37368e-06	1.43537e-06
SDPG_07120180528	ENSRNOG00000006440	SDPL_07120180528	Ift27	-0.27874	2.80337e-08	6.24565e-05	0.0005	1.0889e-06	1.2401e-06
SDPG_20013716453	ENSRNOG00000054549	SDPL_20013716453	Lss	-0.673142	2.79929e-08	6.24565e-05	0.0011	9.67175e-07	9.09837e-07
SDPG_08065229351	ENSRNOG00000011228	SDPL_08065229351	Layn	0.618986	2.81522e-08	6.25794e-05	0.0011	9.67034e-08	9.08158e-08
SDPG_01261892128	ENSRNOG00000025523	SDPL_01261892128	RGD1564887	0.653053	2.82924e-08	6.27501e-05	0.0011	5.63136e-06	5.28024e-06
SDPG_05133273659	ENSRNOG00000008090	SDPL_05133273659	Txndc12	-0.330576	2.86671e-08	6.3439e-05	0.0007	2.70466e-06	2.42468e-06
SDPG_01024220407	ENSRNOG00000012775	SDPL_01024220407	Ccdc127	-0.188685	2.88253e-08	6.36468e-05	0.0004	1.42326e-06	1.30238e-06
SDPG_13083744138	ENSRNOG00000042929	SDPL_13083744138	LOC100361087	0.484386	2.89629e-08	6.38081e-05	0.0006	1.50584e-06	2.946e-06
SDPG_08031825866	ENSRNOG00000012980	SDPL_08031825866	Hyls1	-0.518567	2.94738e-08	6.47893e-05	0.0001	1.3516e-06	5.76415e-07
SDPG_02233624637	ENSRNOG00000009433	SDPL_02233624637	Ccdc109b	-0.560491	2.95535e-08	6.48206e-05	0.0003	1.40927e-06	1.35502e-06
SDPG_01187480380	ENSRNOG00000018462	SDPL_01187480380	Rabep2	-0.293071	2.96516e-08	6.48918e-05	0.0009	7.41219e-07	6.95147e-07
SDPG_12028887665	ENSRNOG00000001448	SDPL_12028887665	Hip1	0.191015	3.0925e-08	6.75293e-05	0.0004	6.82338e-06	4.82941e-06
SDPG_13052771938	ENSRNOG00000005988	SDPL_13052771938	Arl8a	0.279313	3.11816e-08	6.79395e-05	0.0005	5.97971e-07	5.67917e-07
SDPG_01106870098	ENSRNOG00000015972	SDPL_01106870098	Ano5	-1.67893	3.15465e-08	6.85836e-05	0.0002	5.05056e-07	5.26879e-08
SDPG_06131956665	ENSRNOG00000013128	SDPL_06131956665	Tmem179	-0.370245	3.17865e-08	6.89537e-05	0	9.57546e-07	1.07906e-06
SDPG_12017010699	ENSRNOG00000001448	SDPL_12017010699	Hip1	0.19759	3.24144e-08	7.0162e-05	0.0004	7.52749e-06	4.5492e-06
SDPG_13036749629	ENSRNOG00000049766	SDPL_13036749629	Sctr	-1.18559	3.28108e-08	7.0865e-05	0.0002	1.61481e-06	2.05648e-06
SDPG_02186129019	ENSRNOG00000025823	SDPL_02186129019	Rbm46	-1.14463	3.31505e-08	7.14426e-05	0.0014	1.59487e-06	1.72597e-06
SDPG_03120897279	ENSRNOG00000000172	SDPL_03120897279	Sqrdl	-0.499312	3.42818e-08	7.37201e-05	0.0015	1.61453e-06	4.14591e-06
SDPG_01196923681	ENSRNOG00000019960	SDPL_01196923681	Ino80e	-0.200757	3.47986e-08	7.43467e-05	0.0001	1.62257e-06	1.66206e-06
SDPG_04105690930	ENSRNOG00000014090	SDPL_04105690930	Retsat	-0.700752	3.46546e-08	7.43467e-05	0.0015	9.16095e-08	1.2583e-07
SDPG_08047551953	ENSRNOG00000031266	SDPL_08047551953	Siae	-0.365477	3.47766e-08	7.43467e-05	0.0008	1.64585e-06	1.14893e-06
SDPG_08062401195	ENSRNOG00000011228	SDPL_08062401195	Layn	0.434887	3.5067e-08	7.46298e-05	0.0012	9.70597e-12	1.46335e-11
SDPG_08118547217	ENSRNOG00000037167	SDPL_08118547217	Rtp3	-0.814737	3.50821e-08	7.46298e-05	0.0003	1.78219e-06	1.34911e-06
SDPG_01161712034	ENSRNOG00000011476	SDPL_01161712034	Nars2	0.218833	3.52406e-08	7.48062e-05	0.0008	1.58298e-06	2.12374e-06
SDPG_07117438419	ENSRNOG00000000186	SDPL_07117438419	Tst	0.428671	3.56849e-08	7.55871e-05	0.001	1.42456e-06	2.34868e-06
SDPG_01048256040	ENSRNOG00000054620	SDPL_01048256040	AC135026.1	-0.553003	3.58775e-08	7.58327e-05	0.0006	4.29483e-06	3.86268e-06
SDPG_10008648774	ENSRNOG00000045989	SDPL_10008648774	LOC287167	-2.29389	3.65684e-08	7.71281e-05	0.0014	1.69173e-06	1.29794e-06
SDPG_20007282548	ENSRNOG00000000723	SDPL_20007282548	RT1-CE5	0.98008	3.66636e-08	7.71645e-05	0.001	1.64828e-06	3.82055e-06
SDPG_06110080916	ENSRNOG00000010259	SDPL_06110080916	Esrrb	0.377241	3.68202e-08	7.73295e-05	0.0005	3.63498e-06	3.67185e-06
SDPG_02229263750	ENSRNOG00000022636	SDPL_02229263750	Alpk1	-0.44985	3.70413e-08	7.73474e-05	0.0001	8.7659e-07	8.64216e-07
SDPG_19041680327	ENSRNOG00000015063	SDPL_19041680327	Dhodh	-0.27218	3.69782e-08	7.73474e-05	0	1.86543e-06	1.77475e-06
SDPG_20025881417	ENSRNOG00000000386	SDPL_20025881417	Pbld1	0.685333	3.76367e-08	7.82141e-05	0.0002	1.7756e-06	2.35235e-06
SDPG_01217518982	ENSRNOG00000020702	SDPL_01217518982	Cyb561a3	0.438705	3.79193e-08	7.84716e-05	0.0011	3.29874e-06	3.91203e-06
SDPG_02207507318	ENSRNOG00000013719	SDPL_02207507318	Dph5	-0.258332	3.78686e-08	7.84716e-05	0	1.95359e-05	1.82232e-05
SDPG_03006314843	ENSRNOG00000058329	SDPL_03006314843	Prrx2	-0.832896	3.80429e-08	7.85631e-05	0.0003	1.80983e-06	3.45772e-06
SDPG_02182232685	ENSRNOG00000025823	SDPL_02182232685	Rbm46	-1.14183	3.814e-08	7.85995e-05	0.0015	1.74334e-06	9.53861e-07
SDPG_19024143524	ENSRNOG00000003747	SDPL_19024143524	Asna1	-0.368776	3.97126e-08	8.16701e-05	0.0005	3.00752e-06	4.00589e-06
SDPG_10008648774	ENSRNOG00000005418	SDPL_10008648774	Trap1	0.256814	3.98206e-08	8.17223e-05	0.0001	1.93538e-06	1.99582e-06
SDPG_01097554904	ENSRNOG00000021474	SDPL_01097554904	Siglec5	-0.855563	4.00483e-08	8.20195e-05	0.0003	1.90226e-06	1.02316e-06
SDPG_07002823276	ENSRNOG00000039858	SDPL_07002823276	Mfsd12	0.387773	4.03464e-08	8.24548e-05	0.0003	6.06598e-07	7.79859e-07
SDPG_09091004312	ENSRNOG00000016962	SDPL_09091004312	Neu2	-0.65061	4.04276e-08	8.24548e-05	0.0006	3.25098e-06	4.12209e-06
SDPG_08110267194	ENSRNOG00000012480	SDPL_08110267194	Pxylp1	0.405121	4.10765e-08	8.3606e-05	0.0001	4.20406e-06	4.38595e-06
SDPG_04122521115	ENSRNOG00000015763	SDPL_04122521115	Cml3	-1.45874	4.17022e-08	8.47051e-05	0.0003	3.20778e-06	1.73145e-06
SDPG_01255264361	ENSRNOG00000014828	SDPL_01255264361	Avpi1	0.307887	4.2191e-08	8.53814e-05	0.0005	1.02427e-06	7.45512e-07
SDPG_05155515067	ENSRNOG00000013954	SDPL_05155515067	Alpl	0.279858	4.29562e-08	8.67182e-05	0.0002	1.49022e-06	3.82228e-06
SDPG_09036767648	ENSRNOG00000023576	SDPL_09036767648	RGD1305645	1.32312	4.3071e-08	8.67729e-05	0.0015	2.82326e-06	2.21015e-06
SDPG_01189083154	ENSRNOG00000059503	SDPL_01189083154	AABR07005596.1	-0.739937	4.31951e-08	8.68459e-05	0.0005	1.5217e-06	1.0477e-06
SDPG_08114242338	ENSRNOG00000020450	SDPL_08114242338	Slc26a6	0.32856	4.34328e-08	8.71468e-05	0	3.51813e-06	4.46932e-05
SDPG_03009805651	ENSRNOG00000009951	SDPL_03009805651	Aif1l	0.823491	4.43448e-08	8.87966e-05	0.001	5.7591e-06	3.35413e-06
SDPG_16016854724	ENSRNOG00000022368	SDPL_16016854724	Ddx49	-0.173878	4.48681e-08	8.9663e-05	0.0004	2.91809e-06	3.60641e-06
SDPG_14109516579	ENSRNOG00000024066	SDPL_18001223204	Fundc2	0.373807	4.51052e-08	8.99549e-05	0.0009	6.96167e-07	4.75152e-07
SDPG_05125254998	ENSRNOG00000007214	SDPL_05125254998	Oma1	-0.330412	4.62583e-08	9.2069e-05	0.0007	4.77941e-07	4.23413e-07
SDPG_05154150781	ENSRNOG00000009712	SDPL_05154150781	Gale	-0.400186	4.72807e-08	9.3915e-05	0	1.48195e-06	3.67165e-05
SDPG_05149285730	ENSRNOG00000049326	SDPL_05149285730	Tmem234	0.432947	4.90899e-08	9.73131e-05	0.0001	1.37119e-06	1.53454e-06
SDPG_01140850659	ENSRNOG00000017311	SDPL_01140850659	Me3	-0.210863	4.91958e-08	9.7328e-05	0.0001	1.86731e-06	2.40985e-06
SDPG_01264810423	ENSRNOG00000016058	SDPL_01264810423	Kazald1	-0.324665	4.94005e-08	9.73437e-05	0.0002	2.00923e-06	1.89647e-06
SDPG_16016854724	ENSRNOG00000013260	SDPL_16016854724	Calr3	-0.556522	4.93022e-08	9.73437e-05	0.0013	5.42314e-06	4.42237e-06
SDPG_02238272128	ENSRNOG00000009433	SDPL_02238272128	Ccdc109b	-0.551553	5.02014e-08	9.87252e-05	0.0004	2.31722e-06	2.46336e-06
SDPG_05065239187	ENSRNOG00000028129	SDPL_05065239187	Fktn	-0.251175	5.03551e-08	9.88309e-05	0.0002	7.55324e-07	2.40985e-06
SDPG_13046040844	ENSRNOG00000004162	SDPL_13046040844	Pfkfb2	0.42149	5.15865e-08	0.000101047	0.0006	2.368e-06	3.29532e-06
SDPG_09045059408	ENSRNOG00000018830	SDPL_09045059408	Aff3	-0.455319	5.24597e-08	0.000102352	0.0006	2.32301e-06	2.20686e-06
SDPG_15012782427	ENSRNOG00000008565	SDPL_15012782427	Nkiras1	-0.278306	5.24519e-08	0.000102352	0	2.32301e-06	1.98271e-06
SDPG_01025966365	ENSRNOG00000012775	SDPL_01025966365	Ccdc127	-0.187842	5.43901e-08	0.000105495	0.0006	2.368e-06	2.41393e-06
SDPG_07026263884	ENSRNOG00000026982	SDPL_07026263884	LOC691921	0.493652	5.43579e-08	0.000105495	0.0005	2.35541e-06	6.65424e-07
SDPG_03011738301	ENSRNOG00000006916	SDPL_03011738301	Sardh	-0.39408	5.49597e-08	0.000106276	0.0015	1.69917e-06	9.21469e-07
SDPG_19020646670	ENSRNOG00000003307	SDPL_19020646670	Gcdh	-0.193608	5.74676e-08	0.000110812	0.0004	3.21144e-06	7.70349e-07
SDPG_08095189269	ENSRNOG00000010608	SDPL_08095189269	Cep162	-0.329914	5.90992e-08	0.000113515	0.0004	0.000162284	0.000169234
SDPG_04155110364	ENSRNOG00000019219	SDPL_04155110364	Vamp1	0.625322	6.26615e-08	0.000119892	0.0008	2.67223e-06	2.50324e-06
SDPG_05154490388	ENSRNOG00000013954	SDPL_05154490388	Alpl	0.283365	6.28096e-08	0.000119943	0.0002	1.88542e-06	5.61803e-06
SDPG_05139607949	ENSRNOG00000008090	SDPL_05139607949	Txndc12	-0.336422	6.29367e-08	0.000119955	0.0012	6.1827e-06	2.90487e-06
SDPG_01141946930	ENSRNOG00000017311	SDPL_01141946930	Me3	-0.200735	6.3521e-08	0.000120603	0.0001	3.81653e-06	2.46557e-06
SDPG_02225298116	ENSRNOG00000043426	SDPL_02225298116	Ccbl2	0.292421	6.37756e-08	0.000120855	0.0003	1.64933e-05	1.60737e-05
SDPG_03006314843	ENSRNOG00000019322	SDPL_03006314843	Notch1	-0.248071	6.42616e-08	0.000121481	0.0007	7.47199e-07	3.05694e-07
SDPG_13015378400	ENSRNOG00000049766	SDPL_13015378400	Sctr	-1.15802	6.43514e-08	0.000121481	0.0003	2.70466e-06	1.20933e-06
SDPG_07015131638	ENSRNOG00000043233	SDPL_07015131638	LOC100912391	0.249341	6.4651e-08	0.000121641	0.0001	2.71115e-06	3.08318e-06
SDPG_11025092643	ENSRNOG00000001603	SDPL_11025092643	N6amt1	0.375822	6.48053e-08	0.000121641	0.0006	3.71056e-05	2.71672e-05
SDPG_11048407991	ENSRNOG00000001963	SDPL_11048407991	Mx2	0.965126	6.46875e-08	0.000121641	0.0002	2.31147e-06	2.58271e-06
SDPG_04114861174	ENSRNOG00000015763	SDPL_04114861174	Cml3	-1.4857	6.57315e-08	0.000123146	0.0006	5.14558e-07	4.99135e-07
SDPG_18025634130	ENSRNOG00000019995	SDPL_18025634130	Dnajc18	-0.163026	6.64996e-08	0.000124349	0.0009	2.80245e-06	3.76621e-06
SDPG_02188558758	ENSRNOG00000012393	SDPL_02188558758	S100a13	0.278258	6.8625e-08	0.00012784	0	8.64089e-07	1.86671e-06
SDPG_05148271277	ENSRNOG00000049326	SDPL_05148271277	Tmem234	0.433201	6.86111e-08	0.00012784	0.0002	9.06828e-07	1.16532e-06
SDPG_05015559609	ENSRNOG00000008180	SDPL_05015559609	Lyn	-0.195036	6.96529e-08	0.000129511	0	4.44169e-06	3.30025e-05
SDPG_20036847830	ENSRNOG00000000546	SDPL_20036847830	Nt5dc1	-0.409061	6.9966e-08	0.000129849	0.0014	2.00503e-06	2.25042e-06
SDPG_04151113577	ENSRNOG00000037206	SDPL_04151113577	Ccdc77	0.327024	7.18692e-08	0.000133132	0.001	1.29418e-05	7.01659e-06
SDPG_07120180528	ENSRNOG00000000186	SDPL_07120180528	Tst	0.411567	7.22951e-08	0.00013367	0.0011	2.92126e-07	3.73507e-07
SDPG_14007993417	ENSRNOG00000030216	SDPL_14007993417	Abcg3l1	0.310319	7.32512e-08	0.000135186	0.0012	2.99668e-06	2.77842e-06
SDPG_09044941439	ENSRNOG00000023576	SDPL_09044941439	RGD1305645	1.30971	7.50421e-08	0.00013772	0.0015	5.42314e-06	7.31802e-06
SDPG_13078909101	ENSRNOG00000005177	SDPL_13078909101	Tp53i3	0.472117	7.49711e-08	0.00013772	0.0015	2.23843e-06	2.17497e-06
SDPG_20000228780	ENSRNOG00000000470	SDPL_20000228780	Vps52	0.445214	7.49112e-08	0.00013772	0.0015	1.87866e-06	1.97328e-06
SDPG_08128847112	ENSRNOG00000019472	SDPL_08128847112	Ackr2	0.707047	7.55829e-08	0.000138455	0.0002	2.83583e-06	5.35231e-06
SDPG_04007780467	ENSRNOG00000012693	SDPL_04007780467	Pmpcb	-0.165464	7.62465e-08	0.000138899	0.0008	3.23308e-06	3.13204e-06
SDPG_05015688044	ENSRNOG00000008180	SDPL_05015688044	Lyn	-0.193389	7.63927e-08	0.00013891	0	9.85772e-06	0.000212913
SDPG_01257266453	ENSRNOG00000014828	SDPL_01257266453	Avpi1	0.296102	7.73075e-08	0.000140058	0.0007	2.78134e-06	3.5956e-07
SDPG_02182700041	ENSRNOG00000016451	SDPL_02182700041	Cd1d1	0.563255	7.72131e-08	0.000140058	0.0014	3.11318e-06	5.59844e-06
SDPG_01264810423	ENSRNOG00000019807	SDPL_01264810423	Sufu	-0.171578	7.96698e-08	0.000143289	0	2.4383e-06	2.76471e-06
SDPG_03082312529	ENSRNOG00000022710	SDPL_03082312529	Prrg4	0.6105	7.95395e-08	0.000143289	0.0015	1.76389e-05	1.9887e-05
SDPG_10108572780	ENSRNOG00000036661	SDPL_10108572780	Rab40b	-0.412638	7.96101e-08	0.000143289	0.0001	3.51469e-06	3.67185e-06
SDPG_11068046355	ENSRNOG00000038761	SDPL_11068046355	Hacd2	-0.283277	7.93544e-08	0.000143289	0.0003	3.33375e-06	1.64636e-06
SDPG_05145957526	ENSRNOG00000047578	SDPL_05145957526	Ccdc28b	-0.219807	8.16137e-08	0.000146518	0.0005	6.51723e-07	6.73581e-07
SDPG_17078828487	ENSRNOG00000038025	SDPL_17078828487	Rpp38	-0.247583	8.18712e-08	0.000146714	0.0001	1.55737e-06	5.51948e-06
SDPG_03072334984	ENSRNOG00000021513	SDPL_03072334984	Rtn4rl2	1.02823	8.28519e-08	0.000148203	0.0006	3.38448e-06	4.69449e-06
SDPG_01191696518	ENSRNOG00000019112	SDPL_01191696518	Chp2	-0.342781	8.44938e-08	0.000150516	0	3.38778e-06	2.79476e-06
SDPG_19015625683	ENSRNOG00000003747	SDPL_19015625683	Asna1	-0.373978	8.46015e-08	0.000150516	0.0011	6.74494e-06	5.62209e-06
SDPG_07015131638	ENSRNOG00000008414	SDPL_07015131638	Bsg	0.285138	8.54982e-08	0.000151599	0.0003	3.38778e-06	3.95181e-06
SDPG_19055367849	ENSRNOG00000017993	SDPL_19055367849	Abcb10	0.262759	8.58229e-08	0.000151599	0.0003	4.68962e-06	4.47489e-06
SDPG_20001983134	ENSRNOG00000032813	SDPL_20001983134	Mdc1	-0.321294	8.57267e-08	0.000151599	0.0004	3.4768e-06	9.7605e-06
SDPG_20034194744	ENSRNOG00000033087	SDPL_20034194744	Cdh23	0.582584	8.57854e-08	0.000151599	0.0001	3.3273e-06	6.09679e-06
SDPG_01042979263	ENSRNOG00000010977	SDPL_07143212613	Igfbp6	0.372803	8.70428e-08	0.000153424	0.0003	2.9756e-06	1.5225e-06
SDPG_13074089101	ENSRNOG00000042929	SDPL_13074089101	LOC100361087	0.473985	8.71663e-08	0.000153424	0.0012	5.02764e-06	8.88257e-06
SDPG_09076312629	ENSRNOG00000013557	SDPL_09076312629	Lancl1	-0.270063	8.76222e-08	0.000153952	0.0014	3.48643e-06	3.58202e-06
SDPG_06104734589	ENSRNOG00000007660	SDPL_06104734589	Fntb	-0.266146	8.81766e-08	0.000154392	0.0008	3.8279e-06	1.34338e-06
SDPG_03150844988	ENSRNOG00000019330	SDPL_03150844988	Procr	-0.543406	8.86413e-08	0.000154698	0.0008	5.60176e-06	1.36223e-06
SDPG_07063188985	ENSRNOG00000032846	SDPL_07063188985	RGD1306001	-0.338564	8.86723e-08	0.000154698	0.0003	5.02764e-06	7.78376e-06
SDPG_01196923681	ENSRNOG00000039730	SDPL_01196923681	Orai3	-0.49809	9.09819e-08	0.000158448	0.0003	3.63274e-06	1.87691e-06
SDPG_08118665821	ENSRNOG00000020936	SDPL_08118665821	Nradd	-0.527665	9.15553e-08	0.000159166	0.0004	3.5086e-06	5.1026e-06
SDPG_20001983134	ENSRNOG00000000432	SDPL_20001983134	Fkbpl	0.277095	9.24407e-08	0.000160424	0.0001	3.68011e-06	6.15235e-06
SDPG_07121607657	ENSRNOG00000032846	SDPL_07121607657	RGD1306001	-0.330732	9.26483e-08	0.000160502	0.0003	3.60245e-06	8.0815e-06
SDPG_10036509611	ENSRNOG00000048174	SDPL_10036509611	Uqcrq	-0.364278	9.29751e-08	0.000160787	0	5.49406e-06	3.51418e-06
SDPG_11028510948	ENSRNOG00000028594	SDPL_11028510948	Ifnar1	0.397884	9.43283e-08	0.000162842	0.0012	5.71897e-05	3.11951e-05
SDPG_02140827884	ENSRNOG00000013660	SDPL_02140827884	Cog6	-0.313834	9.62348e-08	0.000165556	0.0015	2.56921e-06	2.98332e-06
SDPG_10110650913	ENSRNOG00000036661	SDPL_10110650913	Rab40b	-0.411054	9.72542e-08	0.000167019	0.0002	3.88149e-06	3.60158e-06
SDPG_01255064900	ENSRNOG00000014828	SDPL_01255064900	Avpi1	0.298171	9.76242e-08	0.000167364	0.0008	2.38527e-06	1.26177e-06
SDPG_01189083154	ENSRNOG00000024530	SDPL_01189083154	Lyrm1	-0.313835	9.86427e-08	0.000168818	0.0013	3.49236e-06	1.58267e-06
SDPG_07063188985	ENSRNOG00000031269	SDPL_07063188985	RGD1304694	-0.265445	9.8879e-08	0.00016893	0.0008	1.79891e-06	2.89943e-06
SDPG_10002362493	ENSRNOG00000002610	SDPL_10002362493	Carhsp1	0.305873	1.0083e-07	0.000171965	0	3.00636e-05	5.54922e-05
SDPG_02116524195	ENSRNOG00000014178	SDPL_02116524195	Acad9	0.253564	1.02866e-07	0.000174311	0.0003	3.44405e-06	4.65724e-06
SDPG_03006314843	ENSRNOG00000010477	SDPL_03006314843	Pomt1	-0.251902	1.0291e-07	0.000174311	0.0007	5.21013e-06	7.88438e-06
SDPG_11031698450	ENSRNOG00000001701	SDPL_11031698450	Cbr3	-0.734351	1.02622e-07	0.000174311	0.0011	1.62775e-05	1.59836e-05
SDPG_08011032508	ENSRNOG00000009506	SDPL_08011032508	Mre11a	0.271674	1.05445e-07	0.0001783	0.0001	3.88012e-06	3.44879e-06
SDPG_20009413579	ENSRNOG00000056637	SDPL_20009413579	Abhd16a	0.451647	1.06444e-07	0.000179682	0.0015	4.17828e-06	2.87798e-05
SDPG_02123072065	ENSRNOG00000014453	SDPL_02123072065	Anxa5	-0.280101	1.08402e-07	0.000181775	0.0014	4.11317e-06	3.10836e-06
SDPG_03003960268	ENSRNOG00000019322	SDPL_03003960268	Notch1	-0.249815	1.08239e-07	0.000181775	0.001	9.92726e-07	3.7749e-07
SDPG_03110572368	ENSRNOG00000010472	SDPL_03110572368	Ccdc32	-0.201241	1.08419e-07	0.000181775	0.0007	2.97837e-06	1.7498e-06
SDPG_14003568972	ENSRNOG00000039890	SDPL_14003568972	Abcg3l3	0.330397	1.08213e-07	0.000181775	0.0012	6.56334e-06	1.13779e-05
SDPG_08065114132	ENSRNOG00000028856	SDPL_08065114132	Pknox2	-0.184668	1.09349e-07	0.000183024	0	7.80013e-05	4.87411e-05
SDPG_13055603980	ENSRNOG00000039745	SDPL_13055603980	Pm20d1	0.386204	1.09971e-07	0.000183755	0.0015	4.91296e-06	3.1169e-06
SDPG_12040497576	ENSRNOG00000001300	SDPL_12040497576	P2rx4	0.200183	1.12709e-07	0.000188011	0.0015	1.55894e-06	1.12939e-05
SDPG_09023571624	ENSRNOG00000025691	SDPL_09023571624	Pla2g7	0.564574	1.13468e-07	0.000188959	0.0007	6.35615e-06	5.83201e-06
SDPG_05136394964	ENSRNOG00000008090	SDPL_05136394964	Txndc12	-0.322982	1.14552e-07	0.000190232	0.0015	8.18174e-06	4.9382e-06
SDPG_08058726929	ENSRNOG00000007687	SDPL_08058726929	Sema7a	-0.275837	1.14617e-07	0.000190232	0.0006	2.01815e-06	3.48653e-06
SDPG_17034283911	ENSRNOG00000017962	SDPL_17034283911	Serpinb6	-0.230542	1.15896e-07	0.000192032	0.0006	2.51169e-06	2.81709e-06
SDPG_12000458277	ENSRNOG00000001005	SDPL_12000458277	Fcer2	0.702916	1.16333e-07	0.000192434	0.0014	3.83437e-06	2.1484e-06
SDPG_10045791437	ENSRNOG00000002488	SDPL_10045791437	Galnt10	-0.272181	1.20274e-07	0.000198291	0.0006	4.22123e-06	1.41066e-06
SDPG_03154787473	ENSRNOG00000019330	SDPL_03154787473	Procr	-0.540016	1.22058e-07	0.000200563	0.001	7.26221e-06	7.82095e-06
SDPG_08066825758	ENSRNOG00000026171	SDPL_08066825758	Bbs4	0.207492	1.21922e-07	0.000200563	0.0001	0.000697508	0.00052255
SDPG_07126069193	ENSRNOG00000033570	SDPL_07126069193	Arhgap8	0.564943	1.22585e-07	0.000201094	0.0003	1.6733e-06	2.94341e-06
SDPG_03095682909	ENSRNOG00000022710	SDPL_03095682909	Prrg4	0.599703	1.2492e-07	0.000204248	0.0015	2.1967e-05	1.31229e-05
SDPG_04155110364	ENSRNOG00000015411	SDPL_04155110364	Apobec1	0.568778	1.27563e-07	0.000208225	0.0013	4.66411e-06	4.47156e-06
SDPG_13083744138	ENSRNOG00000005177	SDPL_13083744138	Tp53i3	0.477687	1.28143e-07	0.000208827	0.0015	3.47618e-06	2.56763e-06
SDPG_03003305366	ENSRNOG00000051470	SDPL_03003305366	Card9	1.6607	1.3102e-07	0.000213164	0.0015	7.37746e-06	7.6756e-06
SDPG_10104041770	ENSRNOG00000042825	SDPL_10104041770	Cd300le	-0.400194	1.35347e-07	0.000219483	0	4.94848e-06	2.6249e-06
SDPG_01237469227	ENSRNOG00000016136	SDPL_01237469227	Pdcd1lg2	-0.598432	1.35933e-07	0.000220071	0.0008	4.98501e-05	3.62092e-05
SDPG_08007231557	ENSRNOG00000009506	SDPL_08007231557	Mre11a	0.270246	1.37478e-07	0.000221847	0.0001	4.86158e-06	5.84158e-06
SDPG_02028797655	ENSRNOG00000025406	SDPL_02028797655	Iqgap2	-0.380113	1.37833e-07	0.000222057	0.0007	2.29351e-06	2.14495e-06
SDPG_01216638891	ENSRNOG00000013828	SDPL_01216638891	Sirt3	-0.150286	1.38398e-07	0.000222244	0.0005	4.88437e-06	4.9681e-06
SDPG_11037999830	ENSRNOG00000001701	SDPL_11037999830	Cbr3	-0.755092	1.44452e-07	0.000231215	0.0013	8.53009e-05	9.19865e-05
SDPG_05104890434	ENSRNOG00000006615	SDPL_05104890434	Mtap	-0.174641	1.47346e-07	0.000234703	0.0002	4.68962e-06	6.50423e-06
SDPG_10083626402	ENSRNOG00000009902	SDPL_10083626402	Lrrc46	-0.577101	1.4758e-07	0.000234703	0.0008	5.87508e-06	7.88104e-06
SDPG_20001983134	ENSRNOG00000000778	SDPL_20001983134	Znrd1as1	-0.311613	1.48405e-07	0.000235635	0.0004	5.31471e-06	2.60466e-05
SDPG_08047551953	ENSRNOG00000012980	SDPL_08047551953	Hyls1	-0.508647	1.50273e-07	0.000237857	0.0006	2.74542e-06	1.19362e-06
SDPG_14076714152	ENSRNOG00000005122	SDPL_14076714152	Uvssa	0.263393	1.51459e-07	0.000239333	0.0007	5.27862e-06	5.6549e-06
SDPG_05064613770	ENSRNOG00000028129	SDPL_05064613770	Fktn	-0.24642	1.52828e-07	0.00024111	0.0009	1.16815e-06	4.09147e-06
SDPG_09015358116	ENSRNOG00000025691	SDPL_09015358116	Pla2g7	0.554861	1.54781e-07	0.000243415	0.0009	7.92546e-06	2.90986e-06
SDPG_07015433039	ENSRNOG00000043233	SDPL_07015433039	LOC100912391	0.243384	1.58027e-07	0.00024695	0.0004	5.42314e-06	3.69583e-06
SDPG_01191696518	ENSRNOG00000024530	SDPL_01191696518	Lyrm1	-0.299139	1.586e-07	0.000247453	0.0015	5.00384e-06	5.10432e-06
SDPG_19040229152	ENSRNOG00000023303	SDPL_19040229152	Dpep2	-1.06874	1.62323e-07	0.00025207	0.0015	4.80229e-06	3.50429e-06
SDPG_06134236526	ENSRNOG00000013128	SDPL_06134236526	Tmem179	-0.361371	1.64642e-07	0.000254568	0.0001	6.07051e-06	8.13578e-06
SDPG_18064325924	ENSRNOG00000021381	SDPL_18064325924	Ccdc68	-0.482655	1.64704e-07	0.000254568	0.0004	4.02902e-06	5.24782e-06
SDPG_14091658757	ENSRNOG00000004281	SDPL_14091658757	Cobl	0.377175	1.67189e-07	0.000258006	0.0002	3.20562e-06	2.387e-06
SDPG_09068271711	ENSRNOG00000017340	SDPL_09068271711	Wdr12	-0.225242	1.69895e-07	0.000261773	0	3.79985e-06	4.15924e-06
SDPG_02225298116	ENSRNOG00000011929	SDPL_02225298116	Abcd3	-0.242929	1.7233e-07	0.000264701	0.001	3.81492e-05	3.80776e-05
SDPG_10091852002	ENSRNOG00000046493	SDPL_10091852002	Pnpo	0.372708	1.74517e-07	0.000267644	0.0015	1.38092e-05	1.42769e-05
SDPG_20008241864	ENSRNOG00000000540	SDPL_20008241864	Btbd9	-0.224196	1.77954e-07	0.000272493	0.0006	6.04817e-06	3.04888e-05
SDPG_01087600408	ENSRNOG00000019962	SDPL_01087600408	Sars2	-0.350224	1.79217e-07	0.000274002	0.0011	4.54297e-06	4.39886e-06
SDPG_11044557405	ENSRNOG00000001963	SDPL_11044557405	Mx2	0.930395	1.80562e-07	0.000275209	0.0006	4.14623e-06	4.29154e-06
SDPG_01022308305	ENSRNOG00000016371	SDPL_01022308305	Slc18b1	-0.327795	1.8197e-07	0.000276927	0.0013	6.09671e-06	6.1306e-06
SDPG_01248857195	ENSRNOG00000016456	SDPL_01248857195	Il33	-0.511966	1.82424e-07	0.000277153	0.0004	6.16932e-06	1.09407e-05
SDPG_03009805651	ENSRNOG00000022312	SDPL_03009805651	Lrsam1	-1.83771	1.82678e-07	0.000277153	0.0015	2.15068e-06	2.05293e-06
SDPG_01022739903	ENSRNOG00000016371	SDPL_01022739903	Slc18b1	-0.324729	1.85754e-07	0.000280957	0.0014	6.15539e-06	5.29457e-06
SDPG_03006314843	ENSRNOG00000051470	SDPL_03006314843	Card9	1.6171	1.86721e-07	0.000281989	0.0015	7.8376e-06	7.40216e-06
SDPG_05139607949	ENSRNOG00000014762	SDPL_05139607949	Ppie	-0.212719	1.88003e-07	0.000283493	0.0003	6.65737e-06	1.1926e-05
SDPG_10106181521	ENSRNOG00000003259	SDPL_10106181521	C1qtnf1	-0.338717	1.8919e-07	0.000284848	0	7.5447e-06	4.6577e-06
SDPG_08052253560	ENSRNOG00000005930	SDPL_08052253560	Nnmt	-0.263557	1.92856e-07	0.000289294	0.0004	5.59193e-06	2.73119e-06
SDPG_03175484730	ENSRNOG00000017843	SDPL_03175484730	Polr3k	-0.294296	1.95044e-07	0.000291444	0.0007	6.44929e-06	1.12574e-05
SDPG_20008550692	ENSRNOG00000000540	SDPL_20008550692	Btbd9	-0.232473	1.98013e-07	0.000294989	0.0007	6.81539e-06	8.55744e-05
SDPG_09078550808	ENSRNOG00000015511	SDPL_09078550808	Atic	-0.24646	2.00823e-07	0.000298726	0.0012	6.6629e-06	5.55638e-06
SDPG_08076171405	ENSRNOG00000009106	SDPL_08076171405	C2cd4b	-1.17344	2.02306e-07	0.00029933	0.0003	0.000171694	0.000295252
SDPG_13045546904	ENSRNOG00000005988	SDPL_13045546904	Arl8a	0.274035	2.01639e-07	0.00029933	0.0013	5.15981e-06	3.56786e-06
SDPG_20008550692	ENSRNOG00000056637	SDPL_20008550692	Abhd16a	0.445813	2.01927e-07	0.00029933	0.0015	6.91126e-06	9.70936e-05
SDPG_18064325924	ENSRNOG00000028677	SDPL_18064325924	LOC361346	-0.577635	2.03246e-07	0.000300073	0.0015	3.77193e-05	7.20721e-05
SDPG_07116912684	ENSRNOG00000000186	SDPL_07116912684	Tst	0.407718	2.05848e-07	0.000302111	0.0015	5.58372e-06	1.03663e-05
SDPG_16008581696	ENSRNOG00000022368	SDPL_16008581696	Ddx49	-0.168432	2.05846e-07	0.000302111	0.0009	1.15418e-05	1.5381e-05
SDPG_09065196347	ENSRNOG00000017340	SDPL_09065196347	Wdr12	-0.230037	2.10357e-07	0.000307815	0	5.66138e-06	6.2812e-06
SDPG_05136394964	ENSRNOG00000014762	SDPL_05136394964	Ppie	-0.20608	2.10816e-07	0.000308031	0.0003	5.271e-06	9.21687e-06
SDPG_01002598871	ENSRNOG00000040242	SDPL_01002598871	Epm2a	0.396539	2.13155e-07	0.00030835	0.0012	7.63311e-06	9.70557e-06
SDPG_05105223645	ENSRNOG00000006615	SDPL_05105223645	Mtap	-0.177175	2.12682e-07	0.00030835	0.0002	5.46303e-06	1.0617e-05
SDPG_08030723598	ENSRNOG00000012980	SDPL_08030723598	Hyls1	-0.518976	2.13208e-07	0.00030835	0.0006	7.42652e-06	6.30353e-06
SDPG_08031825866	ENSRNOG00000011567	SDPL_08031825866	Rpusd4	0.408396	2.12705e-07	0.00030835	0.0015	6.97134e-06	1.36524e-05
SDPG_08089623486	ENSRNOG00000010694	SDPL_08089623486	Tpbg	-0.309885	2.13528e-07	0.00030835	0.0002	2.16619e-05	1.75849e-05
SDPG_12038483870	ENSRNOG00000001300	SDPL_12038483870	P2rx4	0.198031	2.13312e-07	0.00030835	0.0015	5.24726e-06	8.16763e-05
SDPG_13055142838	ENSRNOG00000005988	SDPL_13055142838	Arl8a	0.279823	2.12492e-07	0.00030835	0.0014	6.19945e-06	6.37285e-06
SDPG_10006479089	ENSRNOG00000002876	SDPL_10006479089	Eef2kmt	0.48401	2.14382e-07	0.000309132	0.0015	3.76427e-05	3.41749e-05
SDPG_01146407322	ENSRNOG00000017311	SDPL_01146407322	Me3	-0.19581	2.21842e-07	0.000317626	0.0003	1.13628e-05	6.01883e-06
SDPG_01191696518	ENSRNOG00000059503	SDPL_01191696518	AABR07005596.1	-0.689568	2.23562e-07	0.000319574	0.0015	5.29853e-06	5.06621e-06
SDPG_10001070307	ENSRNOG00000002610	SDPL_10001070307	Carhsp1	0.298918	2.24013e-07	0.000319757	0.0003	5.8204e-05	0.000120057
SDPG_12016863946	ENSRNOG00000024277	SDPL_12016863946	Card11	-0.658606	2.26516e-07	0.000322864	0.0015	7.07557e-06	6.99028e-06
SDPG_07011342497	ENSRNOG00000051152	SDPL_07011342497	LOC102549817	-0.404421	2.27186e-07	0.000323353	0.0015	7.23936e-06	6.85922e-06
SDPG_08052253560	ENSRNOG00000012980	SDPL_08052253560	Hyls1	-0.50696	2.27918e-07	0.000323929	0.0006	4.04448e-06	2.02604e-06
SDPG_01226157950	ENSRNOG00000047349	SDPL_01226157950	Ms4a6c	-0.845032	2.28894e-07	0.000324849	0.0015	1.15265e-05	2.90984e-06
SDPG_03137777747	ENSRNOG00000006077	SDPL_03137777747	Snx5	0.178854	2.30664e-07	0.000326893	0.0002	7.45266e-06	7.32097e-06
SDPG_10037467612	ENSRNOG00000048174	SDPL_10037467612	Uqcrq	-0.3655	2.32901e-07	0.000329591	0.0001	1.19528e-05	1.02557e-05
SDPG_10083768874	ENSRNOG00000009902	SDPL_10083768874	Lrrc46	-0.566503	2.33592e-07	0.000329625	0.0012	8.48429e-06	1.88142e-05
SDPG_10092128330	ENSRNOG00000059326	SDPL_10092128330	Abca9	0.635016	2.33288e-07	0.000329625	0.0015	2.56692e-05	3.08759e-05
SDPG_12021842372	ENSRNOG00000018910	SDPL_12021842372	Abhd11	-0.216273	2.3914e-07	0.000336493	0.001	1.03955e-05	1.04356e-05
SDPG_12030848901	ENSRNOG00000022893	SDPL_12030848901	Rimbp2	0.354732	2.45272e-07	0.000344144	0.0009	1.46087e-05	1.32124e-05
SDPG_17034283911	ENSRNOG00000017820	SDPL_17034283911	Nqo2	0.292311	2.49759e-07	0.000349529	0.0004	8.08266e-06	7.58822e-06
SDPG_19032616890	ENSRNOG00000012721	SDPL_19032616890	Ednra	0.292117	2.49817e-07	0.000349529	0.001	8.46541e-06	7.89672e-06
SDPG_08127276657	ENSRNOG00000043167	SDPL_08127276657	Itga9	-0.2924	2.50465e-07	0.00034994	0.0005	6.07498e-06	3.93841e-06
SDPG_13072519414	ENSRNOG00000003946	SDPL_13072519414	Tor1aip1	-0.13053	2.51061e-07	0.000350278	0	2.45906e-05	2.64102e-05
SDPG_20009413579	ENSRNOG00000000540	SDPL_20009413579	Btbd9	-0.231289	2.51767e-07	0.000350768	0.001	8.31114e-06	5.77967e-05
SDPG_04147690731	ENSRNOG00000037206	SDPL_04147690731	Ccdc77	0.333375	2.52534e-07	0.000351342	0.0015	5.52671e-05	5.87903e-05
SDPG_14003568972	ENSRNOG00000002061	SDPL_14003568972	Ptpn13	-0.290015	2.53162e-07	0.000351721	0	7.74158e-06	7.17452e-06
SDPG_01140850659	ENSRNOG00000015003	SDPL_01140850659	Pex11a	-0.6345	2.54717e-07	0.000353386	0.0001	8.43644e-07	1.0763e-06
SDPG_05147149461	ENSRNOG00000047578	SDPL_05147149461	Ccdc28b	-0.21116	2.61618e-07	0.000361944	0.0015	4.97243e-06	5.71377e-06
SDPG_08062401195	ENSRNOG00000009106	SDPL_08062401195	C2cd4b	-0.639541	2.61298e-07	0.000361944	0.0004	0.000655854	0.000136999
SDPG_05145687703	ENSRNOG00000047578	SDPL_05145687703	Ccdc28b	-0.211141	2.62664e-07	0.000362884	0.0015	7.1883e-06	8.27013e-06
SDPG_03160638770	ENSRNOG00000015797	SDPL_03160638770	Neurl2	-0.283032	2.6343e-07	0.000363377	0.0001	7.1674e-06	5.26822e-06
SDPG_07119493265	ENSRNOG00000006440	SDPL_07119493265	Ift27	-0.274538	2.63755e-07	0.000363377	0.0015	6.43186e-06	6.26217e-06
SDPG_08011032508	ENSRNOG00000009157	SDPL_08011032508	Fut4	0.483513	2.64288e-07	0.000363604	0.0001	8.20046e-06	7.07862e-06
SDPG_05135516500	ENSRNOG00000058476	SDPL_05135516500	Mast2	-0.269746	2.65668e-07	0.000364995	0.0015	1.92535e-05	5.72823e-06
SDPG_08014795917	ENSRNOG00000020659	SDPL_08014795917	Mrpl4	-0.327985	2.68488e-07	0.000367339	0.0015	8.47145e-06	1.66982e-06
SDPG_02225584783	ENSRNOG00000011929	SDPL_02225584783	Abcd3	-0.250008	2.7311e-07	0.000372631	0.0014	6.02778e-05	4.69162e-05
SDPG_04152091480	ENSRNOG00000011905	SDPL_04152091480	Atp6v1e1	0.222962	2.75203e-07	0.00037394	0.0008	9.16806e-06	9.12041e-06
SDPG_20014176520	ENSRNOG00000054549	SDPL_20014176520	Lss	-0.636821	2.74892e-07	0.00037394	0.0015	5.80331e-06	4.36954e-06
SDPG_01267088943	ENSRNOG00000016058	SDPL_01267088943	Kazald1	-0.312853	2.84898e-07	0.000384999	0.001	8.43988e-06	6.33651e-06
SDPG_17085202302	ENSRNOG00000024874	SDPL_17085202302	Prtfdc1	-0.225001	2.9618e-07	0.000398611	0.0014	8.82787e-06	2.18301e-05
SDPG_08076171405	ENSRNOG00000057676	SDPL_08076171405	Polr2m	-0.249781	3.02415e-07	0.000404281	0.0013	0.000552618	0.000517847
SDPG_10043302051	ENSRNOG00000002488	SDPL_10044215307	Galnt10	-0.277458	3.02437e-07	0.000404281	0.0009	9.03434e-06	1.01431e-05
SDPG_19015813645	ENSRNOG00000003307	SDPL_19015813645	Gcdh	-0.187214	3.05195e-07	0.000407417	0.0012	1.07006e-05	8.01307e-06
SDPG_02029413734	ENSRNOG00000025406	SDPL_02029413734	Iqgap2	-0.373687	3.09422e-07	0.00041232	0.0014	2.47651e-05	1.38478e-05
SDPG_10035208730	ENSRNOG00000003244	SDPL_10035208730	Ltc4s	-0.499458	3.09701e-07	0.00041232	0.001	6.11198e-06	7.99853e-06
SDPG_10013618449	ENSRNOG00000014743	SDPL_10013618449	Hagh	0.241089	3.11131e-07	0.00041366	0.0012	5.10327e-06	6.65192e-06
SDPG_16063902034	ENSRNOG00000023494	SDPL_16063902034	Tti2	0.459857	3.11544e-07	0.00041366	0.0015	9.58132e-06	2.74735e-05
SDPG_09112155336	ENSRNOG00000053306	SDPL_09112155336	Wash1	0.198993	3.14388e-07	0.000416318	0.0002	1.2992e-05	1.20469e-05
SDPG_18018625035	ENSRNOG00000024066	SDPL_18018625035	Fundc2	0.353732	3.15726e-07	0.000417531	0.0015	3.37958e-06	3.23314e-06
SDPG_11038062564	ENSRNOG00000001701	SDPL_11038062564	Cbr3	-0.74256	3.18428e-07	0.000420542	0.0015	4.58287e-05	4.993e-05
SDPG_02059285896	ENSRNOG00000010161	SDPL_02059285896	Myo10	-0.322744	3.23918e-07	0.000426086	0.0002	2.52977e-06	7.63777e-06
SDPG_13045546904	ENSRNOG00000049766	SDPL_13045546904	Sctr	-1.15229	3.24769e-07	0.000426639	0.0011	1.00866e-05	1.09675e-05
SDPG_17053256400	ENSRNOG00000018804	SDPL_17053256400	Fam65b	0.327304	3.29109e-07	0.000431766	0.0001	1.01784e-05	1.00362e-05
SDPG_08006807657	ENSRNOG00000033697	SDPL_08006807657	Casp4	0.274094	3.32847e-07	0.000435727	0.0013	3.79313e-06	4.5074e-06
SDPG_01251410872	ENSRNOG00000019050	SDPL_01251410872	Ifit1	3.55071	3.37046e-07	0.000439846	0.0015	3.63513e-05	4.03166e-05
SDPG_02185288667	ENSRNOG00000061118	SDPL_02185288667	AABR07012047.1	0.910765	3.41132e-07	0.000444414	0.0005	4.09967e-06	5.29687e-05
SDPG_07011750264	ENSRNOG00000043233	SDPL_07011750264	LOC100912391	0.239337	3.46243e-07	0.000449476	0.001	1.03215e-05	1.55748e-05
SDPG_10006479089	ENSRNOG00000005418	SDPL_10006479089	Trap1	0.245407	3.49533e-07	0.000453152	0.0015	9.00457e-06	9.70557e-06
SDPG_07134445278	ENSRNOG00000022570	SDPL_07134445278	Pus7l	-0.414876	3.51058e-07	0.000454533	0.0015	3.54194e-06	3.65236e-06
SDPG_14099759679	ENSRNOG00000004281	SDPL_14099759679	Cobl	0.374234	3.58419e-07	0.000462852	0.0003	1.12508e-06	8.64216e-07
SDPG_02047816113	ENSRNOG00000018865	SDPL_02047816113	Adamts12	0.406421	3.63682e-07	0.000468287	0.0012	3.95491e-06	4.71626e-06
SDPG_08036047511	ENSRNOG00000012980	SDPL_08036047511	Hyls1	-0.484705	3.63927e-07	0.000468287	0.0009	4.29126e-06	1.69497e-06
SDPG_20008456847	ENSRNOG00000000432	SDPL_20008456847	Fkbpl	0.269232	3.67852e-07	0.000472566	0.0001	1.11624e-05	1.57204e-05
SDPG_02198979964	ENSRNOG00000018076	SDPL_02198979964	Fmo5	-0.373847	3.76258e-07	0.000479011	0.0001	8.02185e-05	0.000226474
SDPG_08081165610	ENSRNOG00000057867	SDPL_08081165610	Mns1	0.589415	3.78194e-07	0.000480239	0.0015	3.73373e-05	1.21215e-05
SDPG_08128749284	ENSRNOG00000018552	SDPL_08128749284	Slc25a38	0.323071	3.79581e-07	0.000481382	0.0011	9.98882e-06	4.04685e-06
SDPG_18071312753	ENSRNOG00000013766	SDPL_18071312753	Acaa2	0.354271	3.90131e-07	0.000493496	0.0015	3.43135e-05	3.41337e-05
SDPG_02188558758	ENSRNOG00000020829	SDPL_02188558758	Them4	0.236547	3.97302e-07	0.000500009	0.0015	1.15185e-05	7.86151e-06
SDPG_07044076700	ENSRNOG00000038574	SDPL_07044076700	Rassf9	0.337279	4.03063e-07	0.000503417	0.0014	1.16853e-05	1.52958e-05
SDPG_02170723274	ENSRNOG00000061118	SDPL_02170723274	AABR07012047.1	0.906406	4.21994e-07	0.000522521	0.0007	2.83109e-06	2.45697e-06
SDPG_10108487315	ENSRNOG00000036661	SDPL_10108487315	Rab40b	-0.40999	4.21279e-07	0.000522521	0.0011	9.36685e-06	9.97649e-06
SDPG_20007282548	ENSRNOG00000038999	SDPL_20007282548	RT1-A1	-0.510781	4.22513e-07	0.000522521	0.0009	1.23458e-05	2.15383e-05
SDPG_03009805651	ENSRNOG00000027867	SDPL_03009805651	Rexo4	-0.232238	4.24009e-07	0.000523628	0.0008	1.20712e-05	1.22395e-05
SDPG_08007231557	ENSRNOG00000024757	SDPL_08007231557	Endod1	-0.28304	4.46423e-07	0.000546532	0.0015	1.26834e-05	1.5992e-05
SDPG_04156752703	ENSRNOG00000011338	SDPL_04156752703	Cecr5	-0.322637	4.6232e-07	0.000563899	0.0015	3.03607e-05	2.61539e-05
SDPG_02198046119	ENSRNOG00000012393	SDPL_02198046119	S100a13	0.267317	4.71652e-07	0.000574573	0.0001	1.32957e-05	2.87237e-05
SDPG_08074451684	ENSRNOG00000057867	SDPL_08074451684	Mns1	0.603207	4.73983e-07	0.000576703	0.0015	5.95466e-05	3.72827e-05
SDPG_10091852002	ENSRNOG00000021682	SDPL_10091852002	Dcakd	-0.152306	4.81294e-07	0.000582731	0.0008	0.000103888	9.30074e-05
SDPG_11072099728	ENSRNOG00000001736	SDPL_11072099728	Bdh1	0.359208	4.80276e-07	0.000582731	0.0001	9.93415e-06	8.52055e-06
SDPG_03063488558	ENSRNOG00000012603	SDPL_03063488558	Sestd1	0.150923	4.97333e-07	0.000599218	0.0015	7.08703e-06	7.53255e-06
SDPG_09022531163	ENSRNOG00000039976	SDPL_09022531163	Ptk7	-0.331451	4.99622e-07	0.000599408	0.0014	1.44192e-05	1.44911e-05
SDPG_12036802276	ENSRNOG00000001060	SDPL_12036802276	Snrnp35	-0.23072	4.98829e-07	0.000599408	0.0005	1.3951e-05	1.18774e-05
SDPG_02201890538	ENSRNOG00000000095	SDPL_02201890538	Gpr89b	0.220628	5.05121e-07	0.000604917	0.0008	1.43316e-05	1.05027e-05
SDPG_08113723728	ENSRNOG00000023007	SDPL_08113723728	Col6a6	-0.600893	5.06455e-07	0.000605781	0.0011	1.03406e-05	6.85024e-06
SDPG_02022732605	ENSRNOG00000025406	SDPL_02022732605	Iqgap2	-0.369518	5.07529e-07	0.000606333	0.0015	4.8357e-05	4.74906e-05
SDPG_03139108660	ENSRNOG00000007972	SDPL_03139108660	Rbbp9	-0.207692	5.09703e-07	0.000607462	0.0003	1.17837e-05	1.27239e-05
SDPG_12000485509	ENSRNOG00000001005	SDPL_12000485509	Fcer2	0.679433	5.0955e-07	0.000607462	0.0015	1.24539e-05	1.06231e-05
SDPG_12017010699	ENSRNOG00000001435	SDPL_12017010699	Ssc4d	-0.442614	5.17844e-07	0.000615681	0.0015	9.65312e-05	7.15465e-05
SDPG_10062541525	ENSRNOG00000010673	SDPL_10062541525	Eral1	0.200158	5.23223e-07	0.000621329	0	1.4766e-05	1.65142e-05
SDPG_02151960630	ENSRNOG00000025823	SDPL_02151960630	Rbm46	-0.882193	5.27661e-07	0.000624282	0.0015	1.45597e-07	8.67832e-08
SDPG_20007282548	ENSRNOG00000000432	SDPL_20007282548	Fkbpl	0.262607	5.31447e-07	0.00062733	0.0002	1.33592e-05	2.69213e-05
SDPG_02053035426	ENSRNOG00000018865	SDPL_02053035426	Adamts12	0.329181	5.42054e-07	0.000637568	0.0015	7.66566e-07	1.01029e-06
SDPG_01215824951	ENSRNOG00000013828	SDPL_01215824951	Sirt3	-0.146168	5.48643e-07	0.000643024	0.0008	1.1073e-05	1.13257e-05
SDPG_03056559385	ENSRNOG00000006611	SDPL_03056559385	Nostrin	0.469574	5.63475e-07	0.000658847	0.0002	0.000114296	8.17145e-05
SDPG_20034520020	ENSRNOG00000033087	SDPL_20034520020	Cdh23	0.563398	5.67906e-07	0.000661681	0.0014	1.48487e-05	3.2235e-05
SDPG_05107645515	ENSRNOG00000006615	SDPL_05107645515	Mtap	-0.169534	5.70946e-07	0.000664441	0.0005	1.47858e-05	3.22666e-05
SDPG_04078170204	ENSRNOG00000005506	SDPL_04078170204	Arhgef5	0.338748	5.88685e-07	0.000680283	0.0012	1.0695e-05	6.7376e-06
SDPG_19052800971	ENSRNOG00000017993	SDPL_19052800971	Abcb10	0.24925	5.95379e-07	0.000687215	0.0007	2.32935e-05	2.0706e-05
SDPG_18041320392	ENSRNOG00000059142	SDPL_18041320392	Dtwd2	0.288966	6.01526e-07	0.000692047	0.001	1.33324e-05	5.35817e-05
SDPG_20025298001	ENSRNOG00000000386	SDPL_20025298001	Pbld1	0.654442	6.23429e-07	0.000712114	0.0015	1.7159e-05	1.84594e-05
SDPG_13083744138	ENSRNOG00000003048	SDPL_13083744138	Tiprl	-0.14626	6.28269e-07	0.000716815	0.0014	1.70154e-05	5.18384e-05
SDPG_20034194744	ENSRNOG00000061544	SDPL_20034194744	Spock2	0.550009	6.3821e-07	0.000723982	0.0004	1.72114e-05	6.66345e-05
SDPG_04074674872	ENSRNOG00000005506	SDPL_04074674872	Arhgef5	0.338084	6.39206e-07	0.000724123	0.0014	1.14466e-05	5.77381e-06
SDPG_12011847156	ENSRNOG00000001101	SDPL_12011847156	Rnf216	-0.296277	6.40531e-07	0.000724123	0.0015	1.85686e-05	1.19051e-05
SDPG_02219244785	ENSRNOG00000013719	SDPL_02219244785	Dph5	-0.246544	6.41696e-07	0.000724612	0.0015	0.000275486	0.000209725
SDPG_03161162143	ENSRNOG00000015797	SDPL_03161162143	Neurl2	-0.276717	6.43315e-07	0.000725612	0.0002	1.22363e-05	5.90523e-06
SDPG_08059050153	ENSRNOG00000008990	SDPL_08059050153	Amotl1	-0.156603	6.46927e-07	0.000727524	0.0012	3.23559e-05	3.24806e-05
SDPG_10006144935	ENSRNOG00000002610	SDPL_10006144935	Carhsp1	0.291844	6.46947e-07	0.000727524	0.0008	0.000153876	0.000287746
SDPG_09036767648	ENSRNOG00000018830	SDPL_09036767648	Aff3	-0.427008	6.53455e-07	0.000731212	0.0015	1.76693e-05	1.77537e-05
SDPG_15009122708	ENSRNOG00000008565	SDPL_15009122708	Nkiras1	-0.263991	6.54916e-07	0.000732019	0.0006	1.78986e-05	1.80053e-05
SDPG_02062636143	ENSRNOG00000010161	SDPL_02062636143	Myo10	-0.319543	6.67848e-07	0.00074228	0.0004	9.81983e-06	3.83878e-05
SDPG_08066825758	ENSRNOG00000009106	SDPL_08066825758	C2cd4b	-1.13938	6.7034e-07	0.000743814	0.0009	0.00029575	7.95945e-05
SDPG_20029565074	ENSRNOG00000000800	SDPL_20029565074	Man1a1	0.357552	6.70732e-07	0.000743814	0.0015	1.79293e-05	7.42943e-06
SDPG_02186129019	ENSRNOG00000012393	SDPL_02186129019	S100a13	0.265688	6.71581e-07	0.000743921	0.0001	1.33895e-05	2.75809e-05
SDPG_08120355056	ENSRNOG00000023007	SDPL_08120355056	Col6a6	-0.592748	6.77762e-07	0.000749091	0.0015	1.65516e-05	9.68267e-06
SDPG_13039741622	ENSRNOG00000005988	SDPL_13039741622	Arl8a	0.259156	6.95297e-07	0.000764257	0.0015	4.43104e-06	3.92348e-06
SDPG_14038141774	ENSRNOG00000002932	SDPL_14038141774	Wdr19	-0.230237	7.1706e-07	0.000783066	0.0011	1.90136e-05	0.000119466
SDPG_04152091480	ENSRNOG00000015411	SDPL_04152091480	Apobec1	0.584925	7.38858e-07	0.000802221	0.0015	2.11173e-05	2.1316e-05
SDPG_08124262356	ENSRNOG00000010149	SDPL_08124262356	Cmc1	0.405445	7.54129e-07	0.000814386	0.0002	2.05302e-05	3.49981e-05
SDPG_10108487315	ENSRNOG00000004049	SDPL_10108487315	Baiap2	-0.300723	7.57408e-07	0.000817035	0.0002	2.25075e-05	1.78813e-05
SDPG_14031501633	ENSRNOG00000002144	SDPL_14031501633	Exoc1	-0.186288	7.65942e-07	0.000823546	0.0007	1.90953e-05	5.47193e-05
SDPG_17083624340	ENSRNOG00000017981	SDPL_17083624340	Mcm10	-0.441481	7.70543e-07	0.000826633	0.0005	1.61458e-05	1.80371e-05
SDPG_01002598871	ENSRNOG00000015660	SDPL_01002598871	Pex3	-0.202705	7.77869e-07	0.00083177	0.0013	2.72685e-05	2.00888e-05
SDPG_15016541119	ENSRNOG00000039871	SDPL_15016541119	RGD1306063	-0.458211	7.82248e-07	0.000834502	0.0015	2.04789e-05	1.02688e-05
SDPG_04051486325	ENSRNOG00000051952	SDPL_04051486325	Tes	-0.418732	8.12671e-07	0.000863466	0.0015	1.09241e-05	1.41965e-05
SDPG_02053035426	ENSRNOG00000019737	SDPL_02053035426	Sema4a	0.211966	8.15218e-07	0.000865243	0.0003	5.73945e-05	4.05759e-05
SDPG_01267088943	ENSRNOG00000019807	SDPL_01267088943	Sufu	-0.162773	8.18454e-07	0.000867747	0.0002	1.58403e-05	2.46851e-05
SDPG_15010882893	ENSRNOG00000008565	SDPL_15010882893	Nkiras1	-0.269237	8.32647e-07	0.000877154	0.0014	9.8183e-06	9.92002e-06
SDPG_08070424475	ENSRNOG00000010608	SDPL_08070424475	Cep162	-0.327533	8.56422e-07	0.000896471	0.0015	0.00168841	0.00171128
SDPG_01255264361	ENSRNOG00000012684	SDPL_01255264361	Bloc1s2	-0.399622	9.00829e-07	0.000937005	0.0015	1.82858e-05	1.52887e-05
SDPG_08034074388	ENSRNOG00000012980	SDPL_08034074388	Hyls1	-0.477391	9.19446e-07	0.000951368	0.0015	1.77626e-05	4.82941e-06
SDPG_14020064120	ENSRNOG00000001912	SDPL_14020064120	Tecrl	-0.26987	9.51986e-07	0.000972827	0.0008	2.47974e-05	2.70874e-05
SDPG_15016584660	ENSRNOG00000008565	SDPL_15016584660	Nkiras1	-0.256781	9.64506e-07	0.000981565	0.0014	2.46759e-05	8.55272e-06
SDPG_09115148598	ENSRNOG00000053306	SDPL_09115148598	Wash1	0.195561	9.7887e-07	0.000994137	0.0012	1.57128e-05	1.41965e-05
SDPG_11069677255	ENSRNOG00000038761	SDPL_11069677255	Hacd2	-0.262236	9.86073e-07	0.000997835	0.0008	2.59725e-05	2.96425e-05
SDPG_13039741622	ENSRNOG00000049766	SDPL_13039741622	Sctr	-1.09127	9.95997e-07	0.00100431	0.0015	2.5533e-05	2.68524e-05
SDPG_06105396986	ENSRNOG00000007660	SDPL_06105396986	Fntb	-0.252844	9.99548e-07	0.00100482	0.0015	2.88098e-05	1.06578e-05
SDPG_08043720242	ENSRNOG00000012980	SDPL_08043720242	Hyls1	-0.473051	1.01132e-06	0.00101357	0.0015	6.60568e-06	4.07342e-06
SDPG_15007950688	ENSRNOG00000008565	SDPL_15007950688	Nkiras1	-0.258087	1.03049e-06	0.0010255	0.0015	2.62801e-05	2.58655e-05
SDPG_01227976233	ENSRNOG00000012460	SDPL_01227976233	Cntf	-0.729165	1.04085e-06	0.00103269	0.0002	2.64915e-05	2.57541e-05
SDPG_01196923681	ENSRNOG00000059503	SDPL_01196923681	AABR07005596.1	-0.6762	1.05469e-06	0.00104314	0.0015	1.93641e-05	1.7261e-05
SDPG_05063164285	ENSRNOG00000000129	SDPL_05063164285	RGD1559864	0.470187	1.06233e-06	0.00104689	0.0014	2.72037e-05	9.71965e-05
SDPG_20011858495	ENSRNOG00000023109	SDPL_20011858495	Icoslg	-0.442374	1.06256e-06	0.00104689	0.0015	2.69809e-05	2.71551e-05
SDPG_18071795609	ENSRNOG00000013766	SDPL_18071795609	Acaa2	0.343474	1.07032e-06	0.00105139	0.0015	9.06449e-05	8.90401e-05
SDPG_02224172219	ENSRNOG00000043426	SDPL_02224172219	Ccbl2	0.279578	1.07169e-06	0.00105169	0.0015	0.000224147	0.000226323
SDPG_12031601518	ENSRNOG00000022893	SDPL_12031601518	Rimbp2	0.342594	1.08614e-06	0.00106376	0.0015	5.44876e-05	3.87328e-05
SDPG_14014795222	ENSRNOG00000001912	SDPL_14014795222	Tecrl	-0.264103	1.08983e-06	0.00106527	0.0009	2.73946e-05	2.85284e-05
SDPG_01124785833	ENSRNOG00000014030	SDPL_01124785833	Synm	-0.532051	1.09137e-06	0.00106572	0.0015	2.38196e-05	2.39334e-05
SDPG_14038141774	ENSRNOG00000002191	SDPL_14038141774	LOC498368	0.309531	1.09957e-06	0.00107153	0.0009	2.76053e-05	0.000350168
SDPG_12000485509	ENSRNOG00000001088	SDPL_12000485509	Rfc3	-0.20777	1.15469e-06	0.00111342	0.0013	2.87522e-05	3.56012e-05
SDPG_01109976455	ENSRNOG00000014465	SDPL_01109976455	Oca2	0.602317	1.1793e-06	0.00113432	0.001	3.19121e-05	2.69183e-05
SDPG_05135959601	ENSRNOG00000008090	SDPL_05135959601	Txndc12	-0.3062	1.21406e-06	0.00116032	0.0015	6.43789e-05	5.25884e-05
SDPG_14004845075	ENSRNOG00000002061	SDPL_14004845075	Ptpn13	-0.280035	1.22621e-06	0.00116748	0.0015	3.04282e-05	3.00812e-05
SDPG_17080006457	ENSRNOG00000038025	SDPL_17080006457	Rpp38	-0.242181	1.24548e-06	0.00118189	0.0014	3.25928e-05	0.000222567
SDPG_03137777747	ENSRNOG00000007972	SDPL_03137777747	Rbbp9	-0.199702	1.2848e-06	0.00120901	0.0007	2.55985e-05	3.25694e-05
SDPG_05148271277	ENSRNOG00000012989	SDPL_05148271277	Serinc2	-0.326102	1.31069e-06	0.00122458	0.0006	2.61542e-05	3.44751e-05
SDPG_08058726929	ENSRNOG00000007164	SDPL_08058726929	Cln6	0.333299	1.31101e-06	0.00122458	0	3.19592e-05	4.90913e-05
SDPG_01124785833	ENSRNOG00000014465	SDPL_01124785833	Oca2	0.570829	1.34463e-06	0.00124799	0.001	3.41718e-05	7.91009e-06
SDPG_05139647877	ENSRNOG00000008090	SDPL_05139647877	Txndc12	-0.310996	1.34413e-06	0.00124799	0.0015	7.19783e-05	2.47486e-05
SDPG_08066789547	ENSRNOG00000004104	SDPL_08066789547	Zfp167	-0.17258	1.36725e-06	0.00126281	0.0003	0.0022611	0.000527153
SDPG_02198046119	ENSRNOG00000061118	SDPL_02198046119	AABR07012047.1	0.880374	1.38831e-06	0.00127988	0.0015	1.32706e-05	1.10227e-05
SDPG_20029565074	ENSRNOG00000061544	SDPL_20029565074	Spock2	0.537812	1.42732e-06	0.00130852	0.001	3.37697e-05	0.000144141
SDPG_19033172933	ENSRNOG00000013152	SDPL_19033172933	Arhgap10	-0.170895	1.46702e-06	0.00133871	0.0015	8.44447e-05	1.44799e-05
SDPG_02198046119	ENSRNOG00000018076	SDPL_02198046119	Fmo5	-0.36078	1.4758e-06	0.00134548	0.0007	0.000329255	0.000650678
SDPG_20005803704	ENSRNOG00000000432	SDPL_20005803704	Fkbpl	0.25291	1.51915e-06	0.00137739	0.0015	3.70026e-05	7.73533e-05
SDPG_13073747322	ENSRNOG00000003946	SDPL_13073747322	Tor1aip1	-0.127077	1.53377e-06	0.00138557	0.0006	0.000151754	0.000179691
SDPG_10055657529	ENSRNOG00000023143	SDPL_10055657529	Nlrp1a	0.293552	1.55628e-06	0.00139951	0.0003	0.00110726	0.00112102
SDPG_20029565074	ENSRNOG00000000386	SDPL_20029565074	Pbld1	0.625592	1.65416e-06	0.00146884	0.0015	3.95368e-05	4.92107e-05
SDPG_02182232685	ENSRNOG00000061118	SDPL_02182232685	AABR07012047.1	0.877967	1.6742e-06	0.00148504	0.0015	1.46501e-05	0.0002166
SDPG_03150844988	ENSRNOG00000018755	SDPL_03150844988	Acss2	-0.19078	1.68937e-06	0.00149473	0.0015	3.79287e-05	4.20961e-05
SDPG_13045264025	ENSRNOG00000042320	SDPL_13045264025	Slc41a1	0.19405	1.69611e-06	0.00149881	0.0001	4.19172e-05	2.29864e-05
SDPG_20008241864	ENSRNOG00000000432	SDPL_20008241864	Fkbpl	0.254998	1.71384e-06	0.00151098	0.0015	4.16324e-05	8.58171e-05
SDPG_17034808750	ENSRNOG00000017820	SDPL_17034808750	Nqo2	0.284968	1.78442e-06	0.00155793	0.0015	4.4826e-05	4.58783e-05
SDPG_07127376479	ENSRNOG00000032846	SDPL_07127376479	RGD1306001	-0.333865	1.85875e-06	0.00159467	0.0015	4.78369e-05	1.87544e-05
SDPG_05151458131	ENSRNOG00000009712	SDPL_05151458131	Gale	-0.357089	1.88291e-06	0.00161121	0.0015	9.14311e-06	0.000265189
SDPG_09116575980	ENSRNOG00000053306	SDPL_09116575980	Wash1	0.189985	1.93183e-06	0.00163749	0.0015	4.63666e-05	2.72167e-05
SDPG_17071538256	ENSRNOG00000017981	SDPL_17071538256	Mcm10	-0.410137	1.93009e-06	0.00163749	0.0015	3.4776e-05	2.49442e-05
SDPG_05152073304	ENSRNOG00000022288	SDPL_05152073304	Pafah2	-0.258146	1.94726e-06	0.00164774	0.0014	5.80391e-05	0.000442309
SDPG_14020620974	ENSRNOG00000001912	SDPL_14020620974	Tecrl	-0.261533	2.03514e-06	0.00171331	0.0015	4.80792e-05	5.56112e-05
SDPG_01146407322	ENSRNOG00000013925	SDPL_01146407322	Nox4	0.560355	2.04593e-06	0.00171947	0.0015	0.000396369	0.000447979
SDPG_10088971412	ENSRNOG00000010214	SDPL_10088971412	Scrn2	0.210326	2.06633e-06	0.00173073	0.0015	0.00039467	0.00031108
SDPG_05014102451	ENSRNOG00000008180	SDPL_05014102451	Lyn	-0.180556	2.06922e-06	0.00173169	0.0015	3.34261e-05	0.000128621
SDPG_01280879625	ENSRNOG00000018019	SDPL_01280879625	Hspa12a	-0.27884	2.11567e-06	0.00176459	0.001	4.91382e-05	6.87457e-06
SDPG_05012871787	ENSRNOG00000008180	SDPL_05012871787	Lyn	-0.179103	2.17215e-06	0.00180258	0.0015	0.000108821	0.00140533
SDPG_09075709515	ENSRNOG00000013557	SDPL_09075709515	Lancl1	-0.254472	2.31808e-06	0.00189977	0.0015	5.55505e-05	4.99702e-05
SDPG_10036367872	ENSRNOG00000048174	SDPL_10036367872	Uqcrq	-0.345364	2.36316e-06	0.00193032	0.0012	8.2677e-05	8.34826e-05
SDPG_20039089734	ENSRNOG00000000546	SDPL_20039089734	Nt5dc1	-0.368484	2.51227e-06	0.00201551	0.0015	2.84879e-05	7.2033e-05
SDPG_10108572780	ENSRNOG00000004049	SDPL_10108572780	Baiap2	-0.283217	2.53384e-06	0.00202881	0.0013	0.000142083	0.00011117
SDPG_14024670036	ENSRNOG00000001912	SDPL_14024670036	Tecrl	-0.2627	2.61519e-06	0.00208287	0.0015	6.0885e-05	6.69625e-05
SDPG_10088971412	ENSRNOG00000009902	SDPL_10088971412	Lrrc46	-0.534628	2.67881e-06	0.00211287	0.0015	7.12251e-05	0.000111673
SDPG_08081165610	ENSRNOG00000057676	SDPL_08081165610	Polr2m	-0.236492	2.69107e-06	0.00211773	0.0015	0.00203586	0.00190994
SDPG_13044663295	ENSRNOG00000005988	SDPL_13044663295	Arl8a	0.257206	2.69021e-06	0.00211773	0.0015	2.61237e-05	2.40937e-05
SDPG_10044202206	ENSRNOG00000002488	SDPL_10044202206	Galnt10	-0.256783	2.76379e-06	0.0021612	0.0015	5.17656e-05	7.59281e-05
SDPG_08070424475	ENSRNOG00000057676	SDPL_08070424475	Polr2m	-0.2363	2.76886e-06	0.00216346	0.0015	0.00386031	0.00357149
SDPG_05135959601	ENSRNOG00000058476	SDPL_05135959601	Mast2	-0.252739	2.77605e-06	0.00216736	0.0015	0.000161032	0.000101
SDPG_01107026869	ENSRNOG00000014465	SDPL_01107026869	Oca2	0.588423	2.79079e-06	0.00217372	0.0015	6.91548e-05	6.65139e-05
SDPG_19032260001	ENSRNOG00000012721	SDPL_19032260001	Ednra	0.267241	2.87548e-06	0.00222193	0.0015	6.91106e-05	8.00917e-05
SDPG_12017257163	ENSRNOG00000000893	SDPL_12017257163	Tmem248	-0.2336	2.907e-06	0.0022413	0.0001	5.35274e-05	2.92626e-05
SDPG_08007080288	ENSRNOG00000010999	SDPL_08007080288	Cep295	0.720064	3.11566e-06	0.00236893	0.0015	7.07255e-05	5.98758e-05
SDPG_03054482247	ENSRNOG00000006611	SDPL_03054482247	Nostrin	0.43983	3.20503e-06	0.00242009	0.0015	0.000485422	0.000608492
SDPG_19032616890	ENSRNOG00000013152	SDPL_19032616890	Arhgap10	-0.171898	3.29412e-06	0.00247365	0.0015	0.000300381	1.52227e-05
SDPG_08127276657	ENSRNOG00000010149	SDPL_08127276657	Cmc1	0.383383	3.31193e-06	0.00248192	0.0009	7.55502e-05	0.000119208
SDPG_20005803704	ENSRNOG00000038999	SDPL_20005803704	RT1-A1	-0.478603	3.3663e-06	0.00251124	0.0015	7.57799e-05	0.000137914
SDPG_08124256544	ENSRNOG00000010149	SDPL_08124256544	Cmc1	0.382646	3.53712e-06	0.00260722	0.0009	8.0143e-05	0.000106458
SDPG_08044883543	ENSRNOG00000031266	SDPL_08044883543	Siae	-0.325265	3.59771e-06	0.00263812	0.0015	0.000111286	0.000120597
SDPG_14087807055	ENSRNOG00000004670	SDPL_14087807055	Ddx56	0.291965	3.68863e-06	0.00268094	0.0015	0.000119491	0.000101848
SDPG_14061035474	ENSRNOG00000002932	SDPL_14061035474	Wdr19	-0.220117	3.82606e-06	0.00275452	0.0015	3.19815e-05	0.000120362
SDPG_07025606578	ENSRNOG00000026982	SDPL_07025606578	LOC691921	0.445943	3.84105e-06	0.00276129	0.0015	8.45901e-05	5.89921e-05
SDPG_14007598797	ENSRNOG00000030216	SDPL_14007598797	Abcg3l1	0.280569	3.86195e-06	0.00277429	0.0015	8.52038e-05	8.55365e-05
SDPG_08066150922	ENSRNOG00000004104	SDPL_08066150922	Zfp167	-0.16814	3.94446e-06	0.00281924	0.0009	0.00173931	0.000555094
SDPG_14080062330	ENSRNOG00000008716	SDPL_14080062330	Nefh	1.69541	4.0256e-06	0.00286481	0.0015	0.000145328	6.63129e-05
SDPG_11069677255	ENSRNOG00000001736	SDPL_11069677255	Bdh1	0.322756	4.12748e-06	0.0029199	0.0015	9.36488e-05	0.000118646
SDPG_10038817035	ENSRNOG00000048174	SDPL_10038817035	Uqcrq	-0.34941	4.19569e-06	0.00294842	0.0015	0.000121772	0.00011396
SDPG_12016917516	ENSRNOG00000001435	SDPL_12016917516	Ssc4d	-0.411887	4.1992e-06	0.00294842	0.0015	0.00070621	0.000732145
SDPG_14003523699	ENSRNOG00000002061	SDPL_14003523699	Ptpn13	-0.270365	4.31934e-06	0.00301103	0.0015	9.43072e-05	0.000110083
SDPG_07011342497	ENSRNOG00000020416	SDPL_07011342497	Zfr2	-0.273252	4.55643e-06	0.00313363	0.0015	4.0916e-05	2.45345e-05
SDPG_01000086846	ENSRNOG00000040242	SDPL_01000086846	Epm2a	0.363391	4.5925e-06	0.00314494	0.0015	0.000121223	0.000191613
SDPG_07002823276	ENSRNOG00000020416	SDPL_07002823276	Zfr2	-0.273761	4.61171e-06	0.00315046	0.0015	1.77203e-05	1.41937e-05
SDPG_01213848733	ENSRNOG00000013828	SDPL_01213848733	Sirt3	-0.137698	4.69083e-06	0.00319424	0.0015	9.55653e-05	9.96586e-05
SDPG_07011750264	ENSRNOG00000008414	SDPL_07011750264	Bsg	0.25702	4.70991e-06	0.00319767	0.0015	0.000102019	0.000136144
SDPG_20008456847	ENSRNOG00000038999	SDPL_20008456847	RT1-A1	-0.486953	4.80283e-06	0.00324738	0.0015	0.000107622	0.000148843
SDPG_07015880899	ENSRNOG00000008414	SDPL_07015880899	Bsg	0.258546	4.83885e-06	0.00326727	0.0015	0.000105349	0.000106394
SDPG_16008581696	ENSRNOG00000059057	SDPL_16008581696	Fam35a	0.296003	5.54505e-06	0.00363735	0.0015	0.000118176	0.00012941
SDPG_14041393676	ENSRNOG00000002191	SDPL_14041393676	LOC498368	0.295542	5.66235e-06	0.00369469	0.0015	0.0001207	0.00128017
SDPG_04071796359	ENSRNOG00000005506	SDPL_04071796359	Arhgef5	0.31743	5.9691e-06	0.00382664	0.0015	9.70299e-05	8.94424e-05
SDPG_08029547958	ENSRNOG00000012980	SDPL_08029547958	Hyls1	-0.458172	5.99238e-06	0.00383664	0.0015	9.89221e-05	9.98965e-05
SDPG_12036802276	ENSRNOG00000001039	SDPL_12036802276	Eif2b1	-0.0930705	6.06359e-06	0.00386971	0.0013	0.000214359	0.00118531
SDPG_16074067899	ENSRNOG00000019073	SDPL_16074067899	Ikbkb	0.142501	6.09286e-06	0.00388408	0.0009	0.000117811	1.16976e-05
SDPG_03057591448	ENSRNOG00000006611	SDPL_03057591448	Nostrin	0.445116	6.26808e-06	0.00396402	0.0015	0.00129648	0.000671746
SDPG_06046121701	ENSRNOG00000008423	SDPL_06046121701	Gpr22	-0.376408	6.28648e-06	0.00396402	0.0015	0.000137704	0.000145538
SDPG_03060147823	ENSRNOG00000006611	SDPL_03060147823	Nostrin	0.437095	6.51273e-06	0.00407127	0.0015	0.000268817	3.32614e-05
SDPG_08066150922	ENSRNOG00000010940	SDPL_08066150922	Acad11	-0.16481	6.70397e-06	0.00416251	0.0009	0.00530472	0.00817944
SDPG_08074451684	ENSRNOG00000010608	SDPL_08074451684	Cep162	-0.317986	6.70755e-06	0.00416251	0.0015	0.00628165	0.00636912
SDPG_13081943244	ENSRNOG00000003048	SDPL_13081943244	Tiprl	-0.135112	6.85611e-06	0.00422679	0.0015	0.000145078	0.000457079
SDPG_13055142838	ENSRNOG00000042320	SDPL_13055142838	Slc41a1	0.188909	8.74809e-06	0.00506796	0.0014	0.000191749	0.000143965
SDPG_01138714252	ENSRNOG00000015003	SDPL_01138714252	Pex11a	-0.551337	9.13475e-06	0.00522917	0.0015	2.41114e-05	2.9308e-05
SDPG_03062419134	ENSRNOG00000012603	SDPL_03062419134	Sestd1	0.139341	1.01435e-05	0.00563702	0.0015	2.92568e-05	2.60349e-05
SDPG_05016903382	ENSRNOG00000008180	SDPL_05016903382	Lyn	-0.170764	1.03344e-05	0.00572702	0.0015	0.000610053	0.00433417
SDPG_13071646655	ENSRNOG00000003946	SDPL_13071646655	Tor1aip1	-0.119784	1.09592e-05	0.00598935	0.0015	0.000697338	0.000765967
SDPG_07104951667	ENSRNOG00000032846	SDPL_07104951667	RGD1306001	-0.291257	1.24515e-05	0.00658307	0.0015	0.00025377	0.000265591
SDPG_08065114132	ENSRNOG00000012980	SDPL_08065114132	Hyls1	-0.361003	1.2611e-05	0.00664606	0.0015	0.00209314	0.00186128
SDPG_14061035474	ENSRNOG00000002191	SDPL_14061035474	LOC498368	0.281934	2.24552e-05	0.00996524	0.0015	0.000437317	0.00124528
SDPG_08066825758	ENSRNOG00000007164	SDPL_08066825758	Cln6	0.306662	2.55635e-05	0.0108809	0.0015	0.000696221	0.000284515
SDPG_02186129019	ENSRNOG00000018076	SDPL_02186129019	Fmo5	-0.322858	4.51454e-05	0.0160235	0.0015	0.00686874	0.0169321

## Sheet: S2. Lv_local_teQTL
SDP_ID	local_SDP_ID	gene_id	gene_name	beta (effect size)	p.value	FDR	empirical.pvalue (permutation)	anova.bh.significance.mixed.linear.model	anova.bh.significance.peer.mixed.linear.model
SDPG_03011738301	ENSRNOG00000022312	SDPL_03011738301	Lrsam1	-1.69248	1.76612e-20	1.47503e-14	0	4.50424e-17	1.55725e-16
SDPG_11086790118	ENSRNOG00000000281	SDPL_11086790118	Prodh	-1.10278	2.9854e-20	1.47503e-14	0	1.97568e-16	1.05787e-16
SDPG_02255045631	ENSRNOG00000049994	SDPL_02255045631	Ifi44l	-1.51013	1.24199e-19	4.09096e-14	0	1.65056e-16	9.7184e-16
SDPG_19034846799	ENSRNOG00000023303	SDPL_19034846799	Dpep2	-1.04057	1.37291e-17	3.39164e-12	0	2.05401e-14	2.19598e-14
SDPG_01196923681	ENSRNOG00000019960	SDPL_01196923681	Ino80e	-0.516653	1.1691e-15	2.31052e-10	0	1.31025e-12	3.36614e-12
SDPG_11088199092	ENSRNOG00000000281	SDPL_11088199092	Prodh	-1.02962	6.05551e-13	9.97306e-08	0	4.91137e-10	3.9692e-10
SDPG_01082661614	ENSRNOG00000057645	SDPL_01082661614	Micb	1.37158	8.50485e-13	1.2006e-07	0	8.19363e-10	8.83318e-10
SDPG_19034685585	ENSRNOG00000023303	SDPL_19034685585	Dpep2	-1.02575	1.13642e-12	1.40371e-07	0	5.01607e-10	5.03325e-10
SDPG_02001405696	ENSRNOG00000040297	SDPL_02001405696	Ttc37	-0.35415	1.72785e-12	1.7074e-07	0	1.71408e-11	6.17031e-12
SDPG_19040630358	ENSRNOG00000023303	SDPL_19040630358	Dpep2	-1.02346	1.57704e-12	1.7074e-07	0	6.56668e-10	5.47427e-10
SDPG_02254146879	ENSRNOG00000049994	SDPL_02254146879	Ifi44l	-1.42741	3.06192e-12	2.67642e-07	0.0001	5.45895e-10	3.03597e-09
SDPG_02254898211	ENSRNOG00000049994	SDPL_02254898211	Ifi44l	-1.39329	6.75608e-12	4.99399e-07	0.0001	1.04195e-09	5.64507e-09
SDPG_20012854759	ENSRNOG00000054549	SDPL_20012854759	Lss	-0.56469	7.07533e-12	4.99399e-07	0	4.50358e-10	2.70507e-10
SDPG_15012782427	ENSRNOG00000039871	SDPL_15012782427	RGD1306063	-0.659881	4.74637e-11	3.12679e-06	0.0005	8.89346e-09	3.13966e-09
SDPG_01187480380	ENSRNOG00000019960	SDPL_01187480380	Ino80e	-0.493556	6.27543e-11	3.87572e-06	0.0003	3.4522e-08	6.76265e-08
SDPG_03003305366	ENSRNOG00000022312	SDPL_03003305366	Lrsam1	-1.56048	7.04561e-11	4.09542e-06	0.0002	1.52587e-08	4.61833e-08
SDPG_04088700510	ENSRNOG00000006893	SDPL_04088700510	Ppm1k	-0.265148	8.00516e-11	4.39467e-06	0	8.95042e-08	3.27008e-08
SDPG_11086504848	ENSRNOG00000000281	SDPL_11086504848	Prodh	-1.02932	1.34708e-10	6.91977e-06	0.0002	1.75008e-08	1.45083e-08
SDPG_15011027796	ENSRNOG00000039871	SDPL_15011027796	RGD1306063	-0.652944	1.40053e-10	6.91977e-06	0.0005	4.76044e-09	2.05878e-09
SDPG_01191696518	ENSRNOG00000019960	SDPL_01191696518	Ino80e	-0.46825	2.52763e-10	1.13533e-05	0.0003	1.1562e-07	2.17582e-07
SDPG_15010882893	ENSRNOG00000039871	SDPL_15010882893	RGD1306063	-0.660041	5.39771e-10	2.26097e-05	0.0005	1.24337e-08	5.03689e-09
SDPG_20013098581	ENSRNOG00000054549	SDPL_20013098581	Lss	-0.543512	7.19261e-10	2.73365e-05	0	5.83744e-08	3.95837e-08
SDPG_01084221639	ENSRNOG00000057645	SDPL_01084221639	Micb	1.3093	9.00221e-10	3.22273e-05	0.0003	2.23964e-07	2.39646e-07
SDPG_16064501302	ENSRNOG00000023494	SDPL_16064501302	Tti2	0.268673	9.13172e-10	3.22273e-05	0	4.10614e-08	2.68761e-08
SDPG_01203497730	ENSRNOG00000019960	SDPL_01203497730	Ino80e	-0.460059	1.15552e-09	3.93739e-05	0.0007	3.07386e-07	1.03988e-07
SDPG_18025634130	ENSRNOG00000019995	SDPL_18025634130	Dnajc18	-0.189937	1.32748e-09	4.37257e-05	0.0002	1.11143e-07	1.01121e-07
SDPG_08000669446	ENSRNOG00000033697	SDPL_08000669446	Casp4	0.315007	1.39115e-09	4.43446e-05	0	4.86507e-08	6.62357e-08
SDPG_06065442243	ENSRNOG00000006986	SDPL_06065442243	RGD1304624	0.578491	1.44281e-09	4.45541e-05	0	1.13306e-06	5.36542e-07
SDPG_03006314843	ENSRNOG00000016033	SDPL_03006314843	Endog	-0.549239	1.99145e-09	5.7285e-05	0.0001	1.95041e-08	1.68518e-09
SDPG_10055657529	ENSRNOG00000023143	SDPL_10055657529	Nlrp1a	0.385046	1.93366e-09	5.7285e-05	0	2.15073e-06	2.62767e-06
SDPG_15013335796	ENSRNOG00000039871	SDPL_15013335796	RGD1306063	-0.621565	2.02899e-09	5.7285e-05	0.0005	1.55453e-07	9.67594e-09
SDPG_17003353430	ENSRNOG00000018400	SDPL_17003353430	Golm1	0.236237	2.15753e-09	5.92221e-05	0	1.91931e-07	2.37387e-07
SDPG_06077364537	ENSRNOG00000006986	SDPL_06077364537	RGD1304624	0.567097	2.41422e-09	6.4477e-05	0	1.78219e-06	2.04387e-06
SDPG_06069107232	ENSRNOG00000006986	SDPL_06069107232	RGD1304624	0.561422	2.61856e-09	6.80938e-05	0	1.88354e-06	1.7642e-06
SDPG_08058726929	ENSRNOG00000011595	SDPL_08058726929	Senp8	0.2856	3.21125e-09	8.08522e-05	0	3.35447e-07	2.77737e-07
SDPG_20001983134	ENSRNOG00000000470	SDPL_20001983134	Vps52	0.200106	3.27282e-09	8.08522e-05	0.0002	2.70437e-07	1.26683e-07
SDPG_17004788637	ENSRNOG00000018400	SDPL_17004788637	Golm1	0.232117	3.40165e-09	8.1985e-05	0	2.7254e-07	5.65912e-07
SDPG_17005783218	ENSRNOG00000018400	SDPL_17005783218	Golm1	0.230323	3.66049e-09	8.61229e-05	0	2.79483e-07	6.65691e-07
SDPG_01264810423	ENSRNOG00000025523	SDPL_01264810423	RGD1564887	0.296888	5.88661e-09	0.000135278	0	4.15543e-07	6.63791e-07
SDPG_11086790118	ENSRNOG00000001834	SDPL_11086790118	Mzt2b	0.211149	7.27434e-09	0.000163369	0	6.88905e-07	6.65691e-07
SDPG_03009233002	ENSRNOG00000022312	SDPL_03009233002	Lrsam1	-1.42469	7.58801e-09	0.000166627	0.0014	1.03446e-07	2.87786e-08
SDPG_03006314843	ENSRNOG00000019322	SDPL_03006314843	Notch1	-0.22483	7.91393e-09	0.000170006	0.0001	2.59679e-07	5.99783e-07
SDPG_19040546982	ENSRNOG00000023303	SDPL_19040546982	Dpep2	-0.975403	1.06154e-08	0.000223185	0.0003	8.33745e-07	4.9962e-07
SDPG_01059129722	ENSRNOG00000058436	SDPL_01086426247	AABR07001899.1	1.17842	1.31298e-08	0.000249508	0	7.04815e-07	1.07953e-06
SDPG_02254112457	ENSRNOG00000049994	SDPL_02254112457	Ifi44l	-1.3247	1.30704e-08	0.000249508	0.0011	4.75482e-07	2.67064e-06
SDPG_03003305366	ENSRNOG00000016033	SDPL_03003305366	Endog	-0.545547	1.22822e-08	0.000249508	0.0006	7.57742e-07	1.71816e-06
SDPG_19040229152	ENSRNOG00000023303	SDPL_19040229152	Dpep2	-0.898074	1.24065e-08	0.000249508	0.0003	8.86298e-07	8.1736e-07
SDPG_20037648036	ENSRNOG00000000546	SDPL_20037648036	Nt5dc1	-0.356586	1.28602e-08	0.000249508	0.0002	4.66745e-07	8.17418e-07
SDPG_01204518034	ENSRNOG00000019960	SDPL_01204518034	Ino80e	-0.437704	1.7136e-08	0.000313577	0.0011	4.15752e-06	1.13992e-06
SDPG_04088880520	ENSRNOG00000006893	SDPL_04088880520	Ppm1k	-0.247228	1.70606e-08	0.000313577	0.0001	7.2451e-06	7.10123e-06
SDPG_03003960268	ENSRNOG00000016033	SDPL_03003960268	Endog	-0.54117	1.75198e-08	0.000314771	0.0008	2.08914e-08	2.04775e-09
SDPG_03021603156	ENSRNOG00000009196	SDPL_03021603156	Rc3h2	0.519969	1.88403e-08	0.000326619	0	1.01421e-06	3.75582e-06
SDPG_19038339294	ENSRNOG00000023303	SDPL_19038339294	Dpep2	-0.966625	1.87459e-08	0.000326619	0.0003	1.30263e-06	1.32397e-06
SDPG_03003960268	ENSRNOG00000019322	SDPL_03003960268	Notch1	-0.22545	1.95678e-08	0.000333382	0.0001	3.13237e-07	7.23892e-07
SDPG_18025192442	ENSRNOG00000019995	SDPL_18025192442	Dnajc18	-0.185623	2.03586e-08	0.000340977	0.0006	9.55437e-07	9.49298e-07
SDPG_07002823276	ENSRNOG00000006350	SDPL_07002823276	Tle6	0.716813	2.10024e-08	0.000345896	0.0004	1.12035e-06	1.02414e-06
SDPG_01264244559	ENSRNOG00000025523	SDPL_01264244559	RGD1564887	0.29224	2.4788e-08	0.000395961	0	1.28344e-06	1.91374e-06
SDPG_15056469494	ENSRNOG00000047106	SDPL_15056469494	Mtrf1	0.202335	2.52443e-08	0.000395961	0.0003	1.84893e-06	4.84416e-06
SDPG_02061821019	ENSRNOG00000018865	SDPL_02061821019	Adamts12	0.233501	2.64619e-08	0.000402288	0	1.4886e-06	1.42691e-06
SDPG_20000228780	ENSRNOG00000000729	SDPL_20000228780	Tmlhe	0.263238	2.62225e-08	0.000402288	0.0001	1.42544e-06	1.72598e-06
SDPG_11039674052	ENSRNOG00000039850	SDPL_11039674052	Pigp	0.417917	2.7688e-08	0.000414549	0.0001	1.41957e-06	1.9567e-07
SDPG_03009805651	ENSRNOG00000006916	SDPL_03009805651	Sardh	-0.238339	3.59619e-08	0.000530393	0.0014	3.56938e-07	4.41824e-07
SDPG_10097864379	ENSRNOG00000059326	SDPL_10097864379	Abca9	0.553531	3.72121e-08	0.00053618	0.0007	6.45826e-07	6.10902e-07
SDPG_11088199092	ENSRNOG00000001834	SDPL_11088199092	Mzt2b	0.203555	3.90797e-08	0.000551674	0.0005	2.37958e-06	2.32811e-06
SDPG_17010227686	ENSRNOG00000018400	SDPL_17010227686	Golm1	0.221182	4.1682e-08	0.000580122	0	1.90376e-06	1.56848e-05
SDPG_03119063844	ENSRNOG00000011652	SDPL_03119063844	Sppl2a	0.313423	4.74398e-08	0.000651087	0.0001	2.06093e-06	1.68058e-07
SDPG_10055657529	ENSRNOG00000026647	SDPL_10055657529	Cxcl16	-0.29963	4.98422e-08	0.000674689	0	9.29771e-06	7.51167e-06
SDPG_10058128637	ENSRNOG00000023143	SDPL_10058128637	Nlrp1a	0.370326	5.07789e-08	0.00067808	0.0002	2.06608e-05	8.58374e-06
SDPG_01103065114	ENSRNOG00000006893	SDPL_04086857446	Ppm1k	-0.24212	5.72311e-08	0.000744128	0.0003	2.04103e-05	2.91001e-05
SDPG_20001983134	ENSRNOG00000030712	SDPL_20001983134	RT1-A2	-0.787639	5.68577e-08	0.000744128	0.0001	1.28732e-06	3.52165e-07
SDPG_17078828487	ENSRNOG00000017328	SDPL_17078828487	Pter	0.234862	5.95311e-08	0.00076398	0.0003	2.29388e-06	1.35749e-06
SDPG_13072519414	ENSRNOG00000003946	SDPL_13072519414	Tor1aip1	-0.163563	6.06648e-08	0.000768548	0.0004	4.67818e-06	6.15634e-06
SDPG_05126338717	ENSRNOG00000029333	SDPL_05126338717	Echdc2	1.01	6.39121e-08	0.000799438	0.0001	4.83635e-06	1.18987e-06
SDPG_01087600408	ENSRNOG00000057645	SDPL_01087600408	Micb	1.25366	6.79733e-08	0.00083961	0.0015	7.33732e-06	8.49357e-06
SDPG_10095960404	ENSRNOG00000059326	SDPL_10095960404	Abca9	0.547692	7.52807e-08	0.000918391	0.0008	4.96682e-06	4.9213e-06
SDPG_15013714281	ENSRNOG00000039871	SDPL_15013714281	RGD1306063	-0.584892	8.15047e-08	0.000982195	0.0015	3.24203e-06	4.67758e-07
SDPG_01267088943	ENSRNOG00000025523	SDPL_01267088943	RGD1564887	0.282992	8.98438e-08	0.00106964	0.0001	3.49296e-06	5.82189e-06
SDPG_09081150425	ENSRNOG00000025691	SDPL_09081150425	Pla2g7	0.201337	9.18402e-08	0.0010804	0.0004	3.58402e-06	3.53604e-06
SDPG_14004845075	ENSRNOG00000039890	SDPL_14004845075	Abcg3l3	0.319859	9.31258e-08	0.00108263	0.0009	3.10781e-06	3.35223e-06
SDPG_05065239187	ENSRNOG00000028129	SDPL_05065239187	Fktn	-0.223399	9.45618e-08	0.00108654	0.0002	1.75329e-06	1.31335e-06
SDPG_01254669892	ENSRNOG00000019050	SDPL_01254669892	Ifit1	1.03655	1.13404e-07	0.00128129	0.0006	4.25781e-06	1.20865e-06
SDPG_20001983134	ENSRNOG00000056637	SDPL_20001983134	Abhd16a	0.266418	1.17624e-07	0.00130597	0.0001	4.4351e-06	2.40712e-06
SDPG_14003568972	ENSRNOG00000039890	SDPL_14003568972	Abcg3l3	0.317568	1.19953e-07	0.00131704	0.0009	4.76233e-06	3.81401e-06
SDPG_11042491899	ENSRNOG00000039850	SDPL_11042491899	Pigp	0.411191	1.24232e-07	0.00134903	0.0008	4.64368e-06	4.44555e-07
SDPG_10108572780	ENSRNOG00000004430	SDPL_10108572780	Cep131	0.373575	1.33025e-07	0.00142882	0.0003	1.10665e-05	1.20189e-05
SDPG_11068046355	ENSRNOG00000038761	SDPL_11068046355	Hacd2	-0.290427	1.35051e-07	0.00143498	0.0003	3.49296e-06	2.05653e-06
SDPG_16018691835	ENSRNOG00000013260	SDPL_16018691835	Calr3	-0.281481	1.38841e-07	0.00144419	0.0001	6.49814e-06	1.09508e-05
SDPG_20013716453	ENSRNOG00000054549	SDPL_20013716453	Lss	-0.506565	1.37672e-07	0.00144419	0.0014	3.2949e-06	2.53266e-06
SDPG_08006807657	ENSRNOG00000033697	SDPL_08006807657	Casp4	0.294956	1.44676e-07	0.0014892	0.0007	3.01104e-06	1.00262e-06
SDPG_12042042480	ENSRNOG00000001344	SDPL_12042042480	Aldh2	-0.127399	1.59626e-07	0.00162615	0.0002	5.46213e-06	1.15479e-05
SDPG_12042592618	ENSRNOG00000001344	SDPL_12042592618	Aldh2	-0.126966	1.69044e-07	0.00170452	0.0002	5.69527e-06	1.12133e-05
SDPG_01249668178	ENSRNOG00000014891	SDPL_01249668178	Ptar1	0.205109	1.72151e-07	0.00171831	0.0002	1.37352e-05	1.0651e-05
SDPG_03003960268	ENSRNOG00000006916	SDPL_03003960268	Sardh	-0.235115	1.79045e-07	0.00176926	0.0015	1.00857e-05	1.43956e-05
SDPG_13074777517	ENSRNOG00000005177	SDPL_13074777517	Tp53i3	0.325911	1.81678e-07	0.0017775	0.0011	5.00384e-06	4.42983e-06
SDPG_05125254998	ENSRNOG00000029333	SDPL_05125254998	Echdc2	0.99998	1.89539e-07	0.00182428	0.0004	1.18752e-05	4.40227e-06
SDPG_13073747322	ENSRNOG00000003946	SDPL_13073747322	Tor1aip1	-0.16234	2.04553e-07	0.00192507	0.0006	1.70482e-05	2.30832e-05
SDPG_03014917973	ENSRNOG00000009196	SDPL_03014917973	Rc3h2	0.505064	2.1697e-07	0.00202266	0.0003	6.97134e-06	9.27798e-06
SDPG_11044557405	ENSRNOG00000039850	SDPL_11044557405	Pigp	0.406341	2.21107e-07	0.00204197	0.0014	7.32815e-06	4.62348e-06
SDPG_01263966491	ENSRNOG00000025523	SDPL_01263966491	RGD1564887	0.283374	2.30083e-07	0.00210518	0.0002	7.43786e-06	1.25084e-05
SDPG_05078893849	ENSRNOG00000008298	SDPL_05078893849	Dock7	-0.189946	2.39307e-07	0.00216683	0.0013	7.54337e-06	1.39979e-05
SDPG_08036047511	ENSRNOG00000060379	SDPL_08036047511	Foxred1	-0.169025	2.41206e-07	0.00216683	0.0007	7.61049e-06	6.15634e-06
SDPG_03009805651	ENSRNOG00000019322	SDPL_03009805651	Notch1	-0.211023	2.64249e-07	0.00235244	0.0014	5.61509e-06	1.39332e-05
SDPG_08052253560	ENSRNOG00000015389	SDPL_08052253560	Stag1	-0.172564	2.70655e-07	0.00238796	0.0008	1.27931e-05	4.53037e-05
SDPG_08059217527	ENSRNOG00000018081	SDPL_08059217527	Lactb	-0.0904746	3.0829e-07	0.00264905	0.0001	3.01471e-05	0.00021085
SDPG_02053551541	ENSRNOG00000018865	SDPL_02053551541	Adamts12	0.222808	3.31556e-07	0.00277654	0.0005	1.11068e-05	1.07075e-05
SDPG_06131956665	ENSRNOG00000013128	SDPL_06131956665	Tmem179	-0.259805	3.29855e-07	0.00277654	0.0002	1.09013e-05	7.29143e-06
SDPG_01264244559	ENSRNOG00000015442	SDPL_01264244559	Sfxn3	0.145732	3.64402e-07	0.00302595	0.0014	1.08352e-05	1.70007e-05
SDPG_01248857195	ENSRNOG00000014891	SDPL_01248857195	Ptar1	0.204	3.76098e-07	0.00305038	0.0003	2.7389e-05	1.98109e-05
SDPG_10108487315	ENSRNOG00000004430	SDPL_10108487315	Cep131	0.375844	3.7798e-07	0.00305038	0.001	2.78763e-05	3.086e-05
SDPG_17013784793	ENSRNOG00000018400	SDPL_17013784793	Golm1	0.212103	3.77782e-07	0.00305038	0.0009	1.10899e-05	7.34944e-05
SDPG_17010974111	ENSRNOG00000018400	SDPL_17010974111	Golm1	0.211738	4.07667e-07	0.00324872	0.0011	1.1792e-05	0.00011643
SDPG_05064613770	ENSRNOG00000028129	SDPL_05064613770	Fktn	-0.217074	4.12631e-07	0.00326198	0.0009	2.60574e-06	3.61083e-06
SDPG_13055142838	ENSRNOG00000039745	SDPL_13055142838	Pm20d1	0.229343	4.25667e-07	0.00333832	0.0005	1.08508e-05	9.49596e-06
SDPG_17080006457	ENSRNOG00000017328	SDPL_17080006457	Pter	0.233832	4.74091e-07	0.00360369	0.0014	1.40653e-05	1.83584e-05
SDPG_04008906412	ENSRNOG00000011519	SDPL_04008906412	Orc5	0.150076	5.24524e-07	0.00389711	0.0003	5.89496e-06	5.30627e-05
SDPG_10098869726	ENSRNOG00000059326	SDPL_10098869726	Abca9	0.525073	5.55035e-07	0.00409302	0.0015	3.7598e-05	3.0385e-05
SDPG_05128861992	ENSRNOG00000029333	SDPL_05128861992	Echdc2	0.956992	6.02112e-07	0.00424361	0.0015	2.83852e-05	2.86584e-06
SDPG_09052990839	ENSRNOG00000012375	SDPL_09052990839	Inpp1	0.110763	6.09895e-07	0.00424361	0.0006	8.80109e-06	5.90437e-06
SDPG_15007401536	ENSRNOG00000008565	SDPL_15007401536	Nkiras1	-0.223695	6.08928e-07	0.00424361	0.0006	1.70753e-05	1.23265e-05
SDPG_02022732605	ENSRNOG00000013673	SDPL_02022732605	Msh3	-0.173636	6.41387e-07	0.00430847	0.0005	1.72833e-05	2.32155e-05
SDPG_08074451684	ENSRNOG00000057676	SDPL_08074451684	Polr2m	-0.123371	6.3729e-07	0.00430847	0.0013	7.30645e-05	3.45605e-05
SDPG_05072452824	ENSRNOG00000028129	SDPL_05072452824	Fktn	-0.214169	6.67205e-07	0.00439539	0.001	8.35068e-06	1.05512e-05
SDPG_19020646670	ENSRNOG00000003307	SDPL_19020646670	Gcdh	-0.107617	7.61968e-07	0.00495361	0.0015	2.11218e-05	1.70026e-05
SDPG_03177292488	ENSRNOG00000027513	SDPL_03177292488	Rtel1	0.358803	9.02335e-07	0.00564338	0.001	3.56851e-05	2.73709e-05
SDPG_09036767648	ENSRNOG00000012375	SDPL_09036767648	Inpp1	0.10871	9.2466e-07	0.00574664	0.001	2.66271e-05	2.25931e-05
SDPG_12031601518	ENSRNOG00000022893	SDPL_12031601518	Rimbp2	0.214673	1.04913e-06	0.00629657	0.0011	1.83568e-05	1.17663e-05
SDPG_20008456847	ENSRNOG00000056637	SDPL_20008456847	Abhd16a	0.253538	1.06789e-06	0.00635694	0.0015	2.77958e-05	5.19164e-05
SDPG_01002598871	ENSRNOG00000015551	SDPL_01002598871	Fuca2	0.390257	1.09758e-06	0.00645587	0.0003	3.77193e-05	0.000553589
SDPG_01007920377	ENSRNOG00000015551	SDPL_01007920377	Fuca2	0.378017	1.21299e-06	0.00688086	0.0004	3.0127e-05	0.000434246
SDPG_01011837445	ENSRNOG00000060603	SDPL_01011837445	Nhsl1	0.226776	1.20599e-06	0.00688086	0.0014	0.000107082	6.54735e-05
SDPG_01243870478	ENSRNOG00000014891	SDPL_01243870478	Ptar1	0.196027	1.2217e-06	0.00688086	0.0015	7.85067e-05	4.54089e-05
SDPG_19038445255	ENSRNOG00000023303	SDPL_19038445255	Dpep2	-0.848047	1.23352e-06	0.00688086	0.0015	3.87184e-05	1.90649e-05
SDPG_04159121170	ENSRNOG00000009886	SDPL_04159121170	Fkbp14	0.14545	1.30082e-06	0.00714125	0	8.62192e-05	7.64677e-05
SDPG_01000763746	ENSRNOG00000015551	SDPL_01000763746	Fuca2	0.402353	1.40041e-06	0.00752083	0.0005	6.90012e-05	0.00104644
SDPG_05122488831	ENSRNOG00000029333	SDPL_05122488831	Echdc2	0.942897	1.42692e-06	0.00762179	0.0015	6.99159e-05	1.41441e-05
SDPG_03175484730	ENSRNOG00000027513	SDPL_03175484730	Rtel1	0.349321	1.63477e-06	0.00828419	0.0012	6.02213e-05	5.51835e-05
SDPG_05079925141	ENSRNOG00000008298	SDPL_05079925141	Dock7	-0.180563	1.9418e-06	0.00931467	0.0015	3.6788e-05	6.6808e-05
SDPG_12030848901	ENSRNOG00000022893	SDPL_12030848901	Rimbp2	0.211262	1.92868e-06	0.00931467	0.0015	3.12095e-05	2.82059e-05
SDPG_10104672318	ENSRNOG00000003050	SDPL_10104672318	Tbc1d9b	0.0822219	1.95764e-06	0.00932833	0.0008	7.2218e-05	4.05254e-05
SDPG_01251771920	ENSRNOG00000019050	SDPL_01251771920	Ifit1	0.949843	2.00848e-06	0.00933795	0.0015	4.70937e-05	5.9242e-06
SDPG_02008899503	ENSRNOG00000040297	SDPL_02008899503	Ttc37	-0.287223	2.01281e-06	0.00933795	0.0015	2.25161e-05	1.17526e-05
SDPG_08065229351	ENSRNOG00000015389	SDPL_08065229351	Stag1	-0.130533	2.004e-06	0.00933795	0.0015	0.000113214	0.000137575
SDPG_15015989849	ENSRNOG00000039871	SDPL_15015989849	RGD1306063	-0.543411	2.19387e-06	0.00994451	0.0015	5.11259e-05	7.81395e-06
SDPG_08052253560	ENSRNOG00000031266	SDPL_08052253560	Siae	-0.215883	2.30529e-06	0.0103077	0.0011	5.529e-05	0.000170014
SDPG_03000054231	ENSRNOG00000010495	SDPL_03000054231	Ttc17	-0.0964729	2.34252e-06	0.010427	0.0009	0.00108219	0.00130662
SDPG_08056734736	ENSRNOG00000011595	SDPL_08056734736	Senp8	0.24432	2.39003e-06	0.0105435	0.0015	5.6161e-05	5.83747e-05
SDPG_03167505835	ENSRNOG00000027513	SDPL_03167505835	Rtel1	0.34308	2.4673e-06	0.0107405	0.0015	8.7066e-05	7.09498e-05
SDPG_19055367849	ENSRNOG00000017993	SDPL_19055367849	Abcb10	0.193909	2.51053e-06	0.0108333	0.0013	4.8761e-05	4.17776e-05
SDPG_19018895047	ENSRNOG00000003307	SDPL_19018895047	Gcdh	-0.101422	3.09717e-06	0.0125651	0.0015	7.22707e-05	6.97497e-05
SDPG_02024849723	ENSRNOG00000013673	SDPL_02024849723	Msh3	-0.168337	4.02915e-06	0.0152036	0.0015	9.01917e-05	0.000106976
SDPG_10104041770	ENSRNOG00000003050	SDPL_10104041770	Tbc1d9b	0.0756107	5.28595e-06	0.018074	0.0015	0.000117449	9.42993e-05
SDPG_10105969527	ENSRNOG00000003050	SDPL_10105969527	Tbc1d9b	0.0860103	5.5648e-06	0.018832	0.0015	0.000140431	6.50206e-05
SDPG_01057086523	ENSRNOG00000058436	SDPL_01057086523	AABR07001899.1	1.05828	7.02845e-06	0.021149	0.0015	0.000135011	3.64814e-05
SDPG_10106181521	ENSRNOG00000003050	SDPL_10106181521	Tbc1d9b	0.0901338	7.38383e-06	0.0217804	0.0015	0.000193762	0.000138675
SDPG_06134236526	ENSRNOG00000013128	SDPL_06134236526	Tmem179	-0.237887	1.04732e-05	0.0276717	0.0015	0.000317684	0.000102114
SDPG_10103310161	ENSRNOG00000003050	SDPL_10103310161	Tbc1d9b	0.0717904	1.10506e-05	0.0287265	0.0015	0.000226766	0.000206447
SDPG_10105504952	ENSRNOG00000003050	SDPL_10105504952	Tbc1d9b	0.0804031	1.19479e-05	0.0296044	0.0015	0.000383856	0.000271394
SDPG_03118957042	ENSRNOG00000011652	SDPL_03118957042	Sppl2a	0.27398	1.71807e-05	0.036354	0.0015	0.000352559	5.90418e-05
SDPG_01015660288	ENSRNOG00000015551	SDPL_01015660288	Fuca2	0.345405	2.07928e-05	0.0397421	0.0015	0.000311475	0.00314759
SDPG_01011837445	ENSRNOG00000015551	SDPL_01011837445	Fuca2	0.352387	2.20205e-05	0.0410564	0.0015	0.000381598	0.00337657

## Sheet: S2. Lv_distant_eQTL
SDP_ID	local_SDP_ID	gene_id	gene_name	beta (effect size)	p.value	FDR	empirical.pvalue (permutation)	anova.bh.significance.mixed.linear.model	anova.bh.significance.peer.mixed.linear.model
SDPG_08051249231	ENSRNOG00000055562	SDPL_08051249231	Dkc1	-0.377967	5.74998e-15	4.81684e-08	0.0013	4.53691e-12	5.48502e-12
SDPG_20001983134	ENSRNOG00000017209	SDPL_20001983134	Tubb3	1.07052	4.48241e-15	4.81684e-08	0	3.38079e-12	1.86122e-12
SDPG_01254669892	ENSRNOG00000000033	SDPL_01254669892	Tmcc2	0.461575	1.62123e-13	9.05418e-07	0	1.63684e-10	3.16109e-10
SDPG_07000973999	ENSRNOG00000019472	SDPL_07000973999	Ackr2	0.718762	6.00509e-12	2.51527e-05	0.0001	1.2859e-09	1.27752e-09
SDPG_01251861569	ENSRNOG00000000033	SDPL_01251861569	Tmcc2	0.440845	9.44135e-12	3.16366e-05	0	6.1525e-09	1.14719e-08
SDPG_01254476682	ENSRNOG00000000033	SDPL_01254476682	Tmcc2	0.432708	1.51345e-10	0.000318553	0	5.85918e-08	1.1302e-07
SDPG_20007282548	ENSRNOG00000017209	SDPL_20007282548	Tubb3	0.980807	1.52106e-10	0.000318553	0.0001	1.65435e-08	1.55523e-08
SDPG_01254905321	ENSRNOG00000000033	SDPL_01254905321	Tmcc2	0.422172	1.31124e-09	0.00219689	0.0001	1.38445e-07	2.63617e-07
SDPG_20005803704	ENSRNOG00000017209	SDPL_20005803704	Tubb3	0.940028	2.15703e-09	0.00301163	0.0004	1.90606e-07	1.59351e-07
SDPG_01042979263	ENSRNOG00000010977	SDPL_01042979263	Igfbp6	0.373597	5.40888e-09	0.00619657	0	2.67579e-07	1.79023e-07
SDPG_01251771920	ENSRNOG00000000033	SDPL_01251771920	Tmcc2	0.410441	5.43886e-09	0.00619657	0.0005	1.00472e-06	1.95785e-06
SDPG_01254669892	ENSRNOG00000015682	SDPL_01254669892	Kel	1.00214	5.82918e-09	0.00619657	0.0001	4.18691e-07	3.35869e-07
SDPG_12021842372	ENSRNOG00000048636	SDPL_12021842372	Il2rb	0.570752	6.44977e-09	0.00635654	0	2.39275e-07	2.66044e-07
SDPG_20008456847	ENSRNOG00000017209	SDPL_20008456847	Tubb3	0.950765	7.03642e-09	0.00654945	0.0004	4.94212e-07	4.60303e-07
SDPG_07120180528	ENSRNOG00000022143	SDPL_07120180528	Dusp23	0.186659	1.55012e-08	0.0136691	0.0002	8.92e-07	6.73581e-07
SDPG_01042979263	ENSRNOG00000015320	SDPL_01042979263	Atp5g2	-0.189396	2.54026e-08	0.020306	0.0004	5.32987e-07	7.14592e-07
SDPG_07015131638	ENSRNOG00000054978	SDPL_07015131638	Hist1h1c	0.292704	2.54518e-08	0.020306	0.0004	1.30991e-06	7.03707e-07
SDPG_02146413330	ENSRNOG00000014104	SDPL_02146413330	Myo5b	-0.171108	3.18643e-08	0.0222443	0.0004	1.89602e-05	1.1453e-05
SDPG_20000228780	ENSRNOG00000017209	SDPL_20000228780	Tubb3	0.976157	3.14161e-08	0.0222443	0.0011	7.02646e-08	5.84727e-08
SDPG_02207507318	ENSRNOG00000014104	SDPL_02207507318	Myo5b	-0.16902	3.34465e-08	0.0224149	0.0006	5.47062e-05	5.41312e-05
SDPG_01250796304	ENSRNOG00000000033	SDPL_01250796304	Tmcc2	0.39742	4.07109e-08	0.0262339	0.0015	4.87407e-06	7.04151e-06
SDPG_07025348693	ENSRNOG00000007100	SDPL_07025348693	Ccdc136	-0.255506	4.78373e-08	0.0296844	0.0001	2.03997e-06	1.93907e-06
SDPG_07117465714	ENSRNOG00000022143	SDPL_07117465714	Dusp23	0.184775	5.46662e-08	0.0326777	0.0002	2.3004e-06	1.44124e-06
SDPG_03056559385	ENSRNOG00000006934	SDPL_03056559385	Acvr1b	-0.114344	5.93563e-08	0.033149	0.0002	4.48398e-05	5.66898e-05
SDPG_01254905321	ENSRNOG00000015682	SDPL_01254905321	Kel	0.952238	6.46761e-08	0.034566	0.001	2.71134e-06	2.58479e-06
SDPG_07011750264	ENSRNOG00000054978	SDPL_07011750264	Hist1h1c	0.285863	6.60197e-08	0.034566	0.0005	2.74148e-06	3.19395e-06
SDPG_07015880899	ENSRNOG00000007100	SDPL_07015880899	Ccdc136	-0.255374	7.0989e-08	0.0360415	0.0003	2.87316e-06	2.78243e-06
SDPG_02222003594	ENSRNOG00000014104	SDPL_02222003594	Myo5b	-0.166557	7.5209e-08	0.0363488	0.0013	0.000117625	1.5799e-06
SDPG_04017867424	ENSRNOG00000013719	SDPL_04017867424	Dph5	-0.203047	9.44018e-08	0.0439342	0.0003	4.20947e-05	4.34681e-05
SDPG_05130556071	ENSRNOG00000049766	SDPL_05130556071	Sctr	-0.871703	1.17552e-07	0.0513953	0.0007	1.38973e-07	2.90019e-08
SDPG_07116912684	ENSRNOG00000022143	SDPL_07116912684	Dusp23	0.182039	1.19636e-07	0.0513953	0.0005	3.99939e-06	3.44091e-06
SDPG_20042062375	ENSRNOG00000021579	SDPL_20042062375	Mpp6	-0.106615	1.30315e-07	0.0545832	0.0002	6.02673e-06	7.88276e-06
SDPG_07025606578	ENSRNOG00000007100	SDPL_07025606578	Ccdc136	-0.249259	1.54768e-07	0.0617386	0.0007	2.13101e-06	2.03892e-06
SDPG_07117438419	ENSRNOG00000022143	SDPL_07117438419	Dusp23	0.18416	1.52521e-07	0.0617386	0.0005	5.42314e-06	5.11879e-06
SDPG_02219244785	ENSRNOG00000014104	SDPL_02219244785	Myo5b	-0.165817	1.6829e-07	0.0655715	0.0015	0.000101656	3.40175e-05
SDPG_08051402844	ENSRNOG00000016516	SDPL_08051402844	Mbp	1.01358	1.73711e-07	0.0661454	0.0006	1.43862e-05	6.52412e-05
SDPG_04017867424	ENSRNOG00000017744	SDPL_04017867424	Dram2	-0.119286	2.0927e-07	0.076221	0.0008	7.29832e-06	5.58984e-06
SDPG_02207507318	ENSRNOG00000004757	SDPL_02207507318	Tmem158	0.342551	2.1454e-07	0.076478	0.0004	6.95545e-06	6.77908e-06
SDPG_01048815394	ENSRNOG00000024952	SDPL_01048815394	Atp8b1	0.216054	2.26566e-07	0.0790823	0.0003	5.42314e-06	5.4458e-06
SDPG_07015713985	ENSRNOG00000007100	SDPL_07015713985	Ccdc136	-0.252448	2.42943e-07	0.083068	0.0012	5.43313e-06	5.35299e-06
SDPG_08081165610	ENSRNOG00000026548	SDPL_08081165610	Dhrs7c	-0.172424	2.53124e-07	0.0848183	0	0.000804812	0.000811524
SDPG_07015433039	ENSRNOG00000054978	SDPL_07015433039	Hist1h1c	0.277982	2.65257e-07	0.087141	0.0011	6.42483e-06	7.21196e-06
SDPG_03056094510	ENSRNOG00000015787	SDPL_03056094510	P3h4	-0.198015	2.84285e-07	0.0898677	0.0009	0.000884048	0.00073064
SDPG_05130556071	ENSRNOG00000007261	SDPL_05130556071	Gli2	0.183649	3.07315e-07	0.095349	0.0004	3.61759e-05	0.000264796
SDPG_01045500316	ENSRNOG00000024952	SDPL_01045500316	Atp8b1	0.215979	3.14213e-07	0.0957167	0.0006	4.74006e-06	4.76841e-06
SDPG_08062401195	ENSRNOG00000020723	SDPL_08062401195	Pten	0.0613016	3.46155e-07	0.103564	0	0.00911227	0.0110632
SDPG_04161793548	ENSRNOG00000006247	SDPL_04161793548	Copa	0.0374091	3.54242e-07	0.104124	0.0002	0.000619613	0.000851017
SDPG_07063188985	ENSRNOG00000022143	SDPL_07063188985	Dusp23	0.179489	3.92972e-07	0.113517	0.0014	1.65612e-05	1.71663e-05
SDPG_17041895944	ENSRNOG00000037909	SDPL_17041895944	Ppm1f	-0.150696	4.22144e-07	0.119877	0.0002	1.57864e-05	1.53427e-06
SDPG_04017867424	ENSRNOG00000014104	SDPL_04017867424	Myo5b	-0.132386	4.32429e-07	0.12075	0.0015	0.000106316	0.000106461
SDPG_04159937580	ENSRNOG00000006247	SDPL_04159937580	Copa	0.0471915	4.47706e-07	0.120984	0.0002	0.000133682	0.000195589
SDPG_07116912684	ENSRNOG00000008372	SDPL_07116912684	Vamp7	0.0828448	4.5739e-07	0.121639	0.0005	6.57699e-06	5.68465e-06
SDPG_12026264416	ENSRNOG00000048636	SDPL_12026264416	Il2rb	0.523787	4.66579e-07	0.121851	0.0015	6.91126e-06	1.00956e-05
SDPG_20008241864	ENSRNOG00000017209	SDPL_20008241864	Tubb3	0.864931	4.72734e-07	0.121851	0.0015	1.35652e-05	1.17393e-05
SDPG_01221770080	ENSRNOG00000000940	SDPL_01221770080	Flt1	-0.0919335	8.03441e-07	0.174819	0.0006	0.000852876	0.00091775
SDPG_08066267114	ENSRNOG00000019536	SDPL_08066267114	Smim3	-0.123048	8.34072e-07	0.176889	0.0006	0.000259944	0.000265701
SDPG_02225298116	ENSRNOG00000008405	SDPL_02225298116	Taco1	-0.117257	8.69106e-07	0.179768	0.0005	0.000271689	0.000135277
SDPG_08066326164	ENSRNOG00000043128	SDPL_08066326164	Armcx4	0.104319	9.30467e-07	0.187823	0.0001	0.000128205	0.000240222

## Sheet: S2. Lv_distant_riboQTL
SDP_ID	local_SDP_ID	gene_id	gene_name	beta (effect size)	p.value	FDR	empirical.pvalue (permutation)	anova.bh.significance.mixed.linear.model	anova.bh.significance.peer.mixed.linear.model
SDPG_08051402844	ENSRNOG00000005404	SDPL_08051402844	Rasgrp1	1.20815	1.79271e-11	1.76694e-05	0.0012	9.33482e-09	1.07479e-08
SDPG_08051402844	ENSRNOG00000003858	SDPL_08051402844	Atp6ap2	0.367983	1.20605e-09	0.000673599	0	2.76376e-07	1.79582e-07
SDPG_01028044718	ENSRNOG00000012775	SDPL_09035483288	Ccdc127	-0.198648	3.30167e-09	0.00131717	0.0001	2.68664e-07	2.44733e-07
SDPG_03016351058	ENSRNOG00000014090	SDPL_03016351058	Retsat	-0.482174	2.07814e-08	0.00621791	0.0014	2.77215e-13	4.11544e-13
SDPG_10036509611	ENSRNOG00000051620	SDPL_10036509611	Tspan9	-0.101805	6.17081e-08	0.0153879	0.0001	2.67999e-06	2.58479e-06
SDPG_03006314843	ENSRNOG00000000599	SDPL_03006314843	Lama4	-0.289957	9.34184e-08	0.0220461	0.0006	1.75136e-06	2.62584e-06
SDPG_08051402844	ENSRNOG00000010150	SDPL_08051402844	Strbp	0.524054	9.87782e-08	0.0229872	0.0001	6.4773e-06	3.06674e-06
SDPG_08065229351	ENSRNOG00000021725	SDPL_08065229351	Mlec	0.106449	1.03392e-07	0.0234108	0.0001	8.45767e-05	6.86784e-05
SDPG_08051402844	ENSRNOG00000016196	SDPL_08051402844	Dlgap1	1.05959	1.20317e-07	0.0265261	0.0005	6.55239e-06	2.11748e-06
SDPG_03006314843	ENSRNOG00000025053	SDPL_03006314843	Lrp1	-0.388564	1.30839e-07	0.0277503	0.0002	3.45582e-06	2.2601e-06
SDPG_03006314843	ENSRNOG00000018835	SDPL_03006314843	Notch2	-0.251346	1.37998e-07	0.0289029	0.0001	3.92643e-06	8.10937e-07
SDPG_02039507443	ENSRNOG00000004588	SDPL_02039507443	LOC100910429	0.200851	1.69793e-07	0.0342769	0.0004	2.77086e-05	2.96641e-05
SDPG_08052253560	ENSRNOG00000022247	SDPL_08052253560	Nr2c2ap	0.241419	1.86319e-07	0.0367279	0.0006	1.34881e-05	2.88671e-06
SDPG_03003960268	ENSRNOG00000000599	SDPL_03003960268	Lama4	-0.29044	1.99646e-07	0.0375909	0.0009	2.42265e-06	3.55791e-06
SDPG_03003960268	ENSRNOG00000025053	SDPL_03003960268	Lrp1	-0.391709	2.01914e-07	0.0375909	0.0003	4.01336e-06	2.74589e-06
SDPG_05145246823	ENSRNOG00000016070	SDPL_05145246823	Trpc3	0.344377	2.01758e-07	0.0375909	0.0009	1.42963e-05	8.23561e-06
SDPG_08064995077	ENSRNOG00000017408	SDPL_08064995077	Fam160a2	0.0987202	2.04863e-07	0.0377207	0.0001	4.5284e-05	2.07817e-05
SDPG_03006314843	ENSRNOG00000060335	SDPL_03006314843	Strn3	0.0906168	2.17315e-07	0.0395786	0.0009	4.56207e-06	6.92016e-06
SDPG_03003960268	ENSRNOG00000028335	SDPL_03003960268	Fat4	-0.3164	2.5252e-07	0.0450119	0.0003	1.40169e-05	1.52972e-05
SDPG_12016863946	ENSRNOG00000009576	SDPL_12016863946	Xpa	0.186767	2.63205e-07	0.0464226	0	1.66109e-05	7.66485e-06
SDPG_03006314843	ENSRNOG00000005678	SDPL_03006314843	Lamb1	-0.244634	2.72061e-07	0.0469951	0.0002	6.68468e-06	8.80774e-06
SDPG_03006314843	ENSRNOG00000028335	SDPL_03006314843	Fat4	-0.31062	2.70226e-07	0.0469951	0.0003	1.31547e-05	1.38364e-05
SDPG_09091004312	ENSRNOG00000014104	SDPL_09091004312	Myo5b	-0.247291	3.06342e-07	0.0518478	0.0002	1.55639e-05	1.53668e-05
SDPG_08052253560	ENSRNOG00000008605	SDPL_08052253560	Ost4	0.376778	3.57766e-07	0.0587703	0.0006	1.60186e-05	2.07603e-05
SDPG_04017867424	ENSRNOG00000013719	SDPL_04017867424	Dph5	-0.203387	3.79199e-07	0.0610931	0.0011	3.75269e-05	3.48579e-05
SDPG_03003960268	ENSRNOG00000018835	SDPL_03003960268	Notch2	-0.249864	4.01991e-07	0.0641484	0.001	4.79376e-06	1.10586e-06
SDPG_02053035426	ENSRNOG00000017459	SDPL_02053035426	C1ql3	0.386551	4.35017e-07	0.066871	0.0001	6.21563e-06	5.61214e-06
SDPG_03006314843	ENSRNOG00000016687	SDPL_03006314843	Ssc5d	-0.28588	4.32105e-07	0.066871	0.0009	8.51358e-06	1.1347e-05
SDPG_03003960268	ENSRNOG00000005678	SDPL_03003960268	Lamb1	-0.246115	4.43882e-07	0.0676134	0.0008	7.9103e-06	1.05432e-05
SDPG_05130556071	ENSRNOG00000049766	SDPL_05130556071	Sctr	-0.942677	4.65074e-07	0.0702034	0.0012	1.02774e-07	1.10892e-07
SDPG_03006314843	ENSRNOG00000020205	SDPL_03006314843	Agrn	-0.236761	5.36459e-07	0.0788479	0.0011	2.87572e-06	4.11871e-06
SDPG_12016917516	ENSRNOG00000009576	SDPL_12016917516	Xpa	0.180963	6.45811e-07	0.0909321	0.0002	2.48035e-05	2.26926e-05
SDPG_12046107896	ENSRNOG00000030443	SDPL_12046107896	Rab9a	0.145068	6.76884e-07	0.0929637	0.0015	1.82297e-05	2.85096e-05
SDPG_17034736677	ENSRNOG00000002473	SDPL_17034736677	RGD1307830	0.0874681	7.17462e-07	0.0969473	0.0005	0.00373759	0.00388601
SDPG_20009413579	ENSRNOG00000012443	SDPL_20009413579	Cpt2	-0.140706	7.15322e-07	0.0969473	0.0014	1.99949e-05	1.70007e-05
SDPG_08066789547	ENSRNOG00000000894	SDPL_08066789547	Fry	-0.175116	7.42698e-07	0.0995544	0.0001	0.000405884	0.000359098
SDPG_10109484101	ENSRNOG00000002516	SDPL_10109484101	Mtm1	0.119926	8.18643e-07	0.106332	0.0008	2.20502e-05	2.533e-05
SDPG_08065229351	ENSRNOG00000048719	SDPL_08065229351	Dtnbp1	0.13845	8.78772e-07	0.112399	0.0009	0.000184241	0.0001601
SDPG_20001983134	ENSRNOG00000017209	SDPL_20001983134	Tubb3	1.03459	9.12544e-07	0.114106	0.0002	2.42983e-05	4.35151e-05
SDPG_10110650913	ENSRNOG00000002516	SDPL_10110650913	Mtm1	0.121972	1.00437e-06	0.120494	0.0009	2.69239e-05	2.67625e-05
SDPG_03009805651	ENSRNOG00000028335	SDPL_03009805651	Fat4	-0.301062	1.02508e-06	0.120956	0.0015	4.81182e-05	4.8378e-05
SDPG_03006314843	ENSRNOG00000021437	SDPL_03006314843	AABR07073181.1	-0.329006	1.03327e-06	0.12107	0.0009	3.1312e-05	4.47503e-05
SDPG_05078893849	ENSRNOG00000012928	SDPL_05078893849	Prmt10	-0.125556	1.09116e-06	0.126965	0.0004	7.55022e-06	1.6777e-05
SDPG_08095189269	ENSRNOG00000008676	SDPL_08095189269	Emp1	0.192734	1.16927e-06	0.132377	0.0002	0.000536618	0.000438387
SDPG_03009805651	ENSRNOG00000025053	SDPL_03009805651	Lrp1	-0.36871	1.29815e-06	0.141088	0.0015	2.6698e-05	2.65351e-05
SDPG_03060108133	ENSRNOG00000027914	SDPL_03060108133	Plscr3	0.142578	1.30563e-06	0.141088	0.0015	9.67156e-05	0.000128803
SDPG_05079069190	ENSRNOG00000012928	SDPL_05079069190	Prmt10	-0.125177	1.33742e-06	0.141088	0.0005	1.31587e-05	3.03972e-05
SDPG_08095189269	ENSRNOG00000000979	SDPL_08095189269	Bri3bp	0.238058	1.2943e-06	0.141088	0.0013	0.000110997	0.000106971
SDPG_08059217527	ENSRNOG00000005766	SDPL_08059217527	Tbc1d20	0.116307	1.4886e-06	0.149355	0.0004	0.000132138	0.000176591
SDPG_03009805651	ENSRNOG00000000599	SDPL_03009805651	Lama4	-0.271538	1.66359e-06	0.15637	0.0015	2.4081e-05	3.36069e-05
SDPG_08066740714	ENSRNOG00000059618	SDPL_08066740714	Scarf1	0.136805	1.65142e-06	0.15637	0.0012	0.000111714	4.64691e-05
SDPG_10106181521	ENSRNOG00000059461	SDPL_10106181521	B4galt1	-0.197614	1.72791e-06	0.159078	0.0014	5.11427e-05	4.36992e-05
SDPG_11044557405	ENSRNOG00000013253	SDPL_11044557405	Armc1	0.153312	1.82341e-06	0.165148	0.0012	7.30645e-05	8.06996e-05
SDPG_08066150922	ENSRNOG00000000894	SDPL_08066150922	Fry	-0.171465	1.92861e-06	0.171888	0.0006	0.000338508	0.000337402
SDPG_02254861913	ENSRNOG00000014258	SDPL_02254861913	Rab32	-0.203578	1.99253e-06	0.172984	0.0014	0.000205059	0.000168247
SDPG_08052253560	ENSRNOG00000011756	SDPL_08052253560	Phf3	-0.197013	2.14945e-06	0.179284	0.0003	4.81474e-05	4.68706e-05
SDPG_18054095334	ENSRNOG00000050323	SDPL_18054095334	Srsf1	-0.125916	2.36644e-06	0.191461	0.0003	5.2716e-05	8.82088e-06

## Sheet: S2. Lv_distant_teQTL
SDP_ID	local_SDP_ID	gene_id	gene_name	beta (effect size)	p.value	FDR	empirical.pvalue (permutation)	anova.bh.significance.mixed.linear.model	anova.bh.significance.peer.mixed.linear.model
SDPG_08051402844	ENSRNOG00000010232	SDPL_08051402844	Enpp5	0.602645	1.39202e-10	0.000101415	0.0001	4.86507e-08	4.85263e-08
SDPG_08051402844	ENSRNOG00000030269	SDPL_08051402844	Atp2b2	0.894204	4.85554e-10	0.00029058	0.0003	1.12246e-07	1.08318e-07
SDPG_08051402844	ENSRNOG00000010580	SDPL_08051402844	Acot7	0.247109	1.74523e-09	0.00079038	0.001	3.26117e-07	3.21564e-07
SDPG_08051402844	ENSRNOG00000003229	SDPL_08051402844	Tspan7	0.454944	3.84019e-09	0.00149648	0.0012	6.41292e-07	5.07335e-07
SDPG_08051402844	ENSRNOG00000004783	SDPL_08051402844	Fam171b	0.695575	2.81489e-08	0.00889961	0.001	2.71915e-06	2.89002e-06
SDPG_03006314843	ENSRNOG00000020205	SDPL_03006314843	Agrn	-0.212121	3.21067e-08	0.00996294	0.0006	5.72288e-07	1.27842e-06
SDPG_02045317417	ENSRNOG00000061100	SDPL_02045317417	Tmem150a	0.17237	3.89639e-08	0.0118709	0	1.38754e-06	5.09899e-06
SDPG_02045317417	ENSRNOG00000020667	SDPL_02045317417	Shisa5	0.202518	4.02824e-08	0.0120535	0.0006	1.8608e-06	6.6344e-07
SDPG_02044100706	ENSRNOG00000020667	SDPL_02044100706	Shisa5	0.201887	4.23669e-08	0.0122401	0.0007	1.92672e-06	1.56112e-06
SDPG_02045886462	ENSRNOG00000061100	SDPL_02045886462	Tmem150a	0.17003	7.2997e-08	0.0182564	0	2.26476e-06	6.29278e-06
SDPG_08052253560	ENSRNOG00000019028	SDPL_08052253560	Znrf1	0.191394	8.30692e-08	0.0201732	0.0002	5.08541e-06	2.60212e-05
SDPG_03006314843	ENSRNOG00000025053	SDPL_03006314843	Lrp1	-0.314986	9.67225e-08	0.0219368	0	3.24208e-06	6.50166e-06
SDPG_15015989849	ENSRNOG00000020748	SDPL_15015989849	Map4	0.122368	9.62735e-08	0.0219368	0.0001	2.97256e-06	2.74302e-07
SDPG_03003960268	ENSRNOG00000020205	SDPL_03003960268	Agrn	-0.211293	1.00164e-07	0.0219559	0.0015	6.68923e-07	1.50486e-06
SDPG_03003960268	ENSRNOG00000025053	SDPL_03003960268	Lrp1	-0.320114	1.00892e-07	0.0219559	0	3.49296e-06	6.64498e-06
SDPG_05078893849	ENSRNOG00000015972	SDPL_05078893849	Ano5	-0.771794	1.07915e-07	0.0231831	0.0004	4.02896e-06	1.17328e-05
SDPG_08051402844	ENSRNOG00000006248	SDPL_08051402844	Trim37	0.314126	1.1393e-07	0.0235688	0.0006	6.63727e-06	5.40523e-06
SDPG_03006314843	ENSRNOG00000031643	SDPL_03006314843	Dchs1	-0.233833	1.38104e-07	0.0265635	0.0001	5.53298e-06	1.62131e-05
SDPG_05079069190	ENSRNOG00000015972	SDPL_05079069190	Ano5	-0.769806	1.37403e-07	0.0265635	0.0005	4.86765e-06	1.81778e-05
SDPG_08051402844	ENSRNOG00000008869	SDPL_08051402844	Ppp1r9a	0.759998	1.39943e-07	0.0265635	0.0006	5.00779e-06	1.22417e-06
SDPG_12045364423	ENSRNOG00000036745	SDPL_12045364423	Gna13	0.123052	1.40283e-07	0.0265635	0	4.93512e-06	5.15435e-06
SDPG_03003960268	ENSRNOG00000031643	SDPL_03003960268	Dchs1	-0.237473	1.48878e-07	0.0272023	0.0001	6.644e-06	1.95186e-05
SDPG_08095189269	ENSRNOG00000002185	SDPL_08095189269	Pgm2	-0.138162	1.50864e-07	0.0272023	0.0008	9.7026e-06	1.01756e-05
SDPG_15005740281	ENSRNOG00000008837	SDPL_15005740281	Ass1	0.312033	1.55624e-07	0.0277417	0	1.40551e-05	1.4738e-05
SDPG_05079069190	ENSRNOG00000013920	SDPL_05079069190	Arhgap26	-0.131476	1.73869e-07	0.0303484	0.0004	5.84728e-06	3.71837e-05
SDPG_03003960268	ENSRNOG00000046829	SDPL_03003960268	Kdr	-0.173624	1.76082e-07	0.0304179	0.0007	9.25013e-06	4.45721e-05
SDPG_08059217527	ENSRNOG00000045775	SDPL_08059217527	Rnpepl1	0.155031	1.82209e-07	0.0308404	0	3.35156e-05	0.000280894
SDPG_02182700041	ENSRNOG00000051120	SDPL_02182700041	Il17d	-0.263934	1.84817e-07	0.0309463	0.0007	1.55167e-05	2.35997e-05
SDPG_02198979964	ENSRNOG00000051120	SDPL_02198979964	Il17d	-0.263171	2.1218e-07	0.0341866	0.0007	1.86555e-05	2.91485e-05
SDPG_04161793548	ENSRNOG00000013578	SDPL_04161793548	Trem2	-0.185095	2.22216e-07	0.0354626	0	4.82291e-05	6.04719e-05
SDPG_08051402844	ENSRNOG00000015430	SDPL_08051402844	Nlgn2	0.760913	2.29887e-07	0.0360012	0.0012	6.16574e-06	5.01602e-06
SDPG_08052253560	ENSRNOG00000008605	SDPL_08052253560	Ost4	0.370078	2.37185e-07	0.0365029	0.0007	1.03553e-05	4.37274e-05
SDPG_15013714281	ENSRNOG00000020748	SDPL_15013714281	Map4	0.119804	2.4364e-07	0.0367799	0.0009	6.15539e-06	1.55231e-06
SDPG_03009805651	ENSRNOG00000046829	SDPL_03009805651	Kdr	-0.169364	2.55526e-07	0.0374258	0.0007	5.59461e-06	2.43252e-05
SDPG_02044100706	ENSRNOG00000061100	SDPL_02044100706	Tmem150a	0.165623	2.67554e-07	0.038274	0.0006	6.23878e-06	3.66333e-05
SDPG_01189119261	ENSRNOG00000016949	SDPL_01189119261	Slc25a33	-0.192978	2.85603e-07	0.0398811	0.0004	9.31016e-06	2.82976e-06
SDPG_08066789547	ENSRNOG00000059618	SDPL_08066789547	Scarf1	0.159163	2.93128e-07	0.0405935	0	0.000116952	0.000247661
SDPG_08065229351	ENSRNOG00000021725	SDPL_08065229351	Mlec	0.0900497	4.5639e-07	0.0606947	0.0007	0.000255282	0.000183925
SDPG_08066150922	ENSRNOG00000059618	SDPL_08066150922	Scarf1	0.158045	4.68975e-07	0.0618773	0.0001	8.933e-05	0.000213786
SDPG_02198046119	ENSRNOG00000051120	SDPL_02198046119	Il17d	-0.257271	5.31615e-07	0.0669778	0.0015	2.86617e-05	3.081e-05
SDPG_02257928583	ENSRNOG00000018516	SDPL_02257928583	Impa2	-0.158131	5.29861e-07	0.0669778	0.0013	1.46167e-05	3.07823e-05
SDPG_03009805651	ENSRNOG00000025053	SDPL_03009805651	Lrp1	-0.303877	5.21351e-07	0.0669778	0.0004	1.41415e-05	2.87273e-05
SDPG_03009805651	ENSRNOG00000028627	SDPL_03009805651	Hmcn1	-0.346226	5.52179e-07	0.0690494	0.0008	1.24779e-05	3.4378e-05
SDPG_03003960268	ENSRNOG00000028627	SDPL_03003960268	Hmcn1	-0.351878	5.70728e-07	0.0701987	0.0009	2.5533e-05	8.42983e-05
SDPG_03000054231	ENSRNOG00000031896	SDPL_03000054231	Stt3a	-0.121803	5.79281e-07	0.0703389	0.0009	0.000178975	0.000224754
SDPG_03009233002	ENSRNOG00000028627	SDPL_03009233002	Hmcn1	-0.33967	6.48474e-07	0.0761281	0.0011	4.26261e-05	7.51271e-05
SDPG_08064795180	ENSRNOG00000017129	SDPL_08064795180	Ttll4	-0.102694	6.34859e-07	0.0761281	0.0002	6.30168e-05	0.000110478
SDPG_05065239187	ENSRNOG00000036960	SDPL_05065239187	Abcc9	-0.135555	6.90836e-07	0.0787486	0.0013	3.62946e-05	4.38434e-05
SDPG_11042491899	ENSRNOG00000002436	SDPL_11042491899	Mmd	0.185509	7.20787e-07	0.0810599	0.0007	1.65683e-05	9.58715e-06
SDPG_15012782427	ENSRNOG00000011467	SDPL_15012782427	Uck1	-0.125604	7.3805e-07	0.0824479	0.0015	1.98271e-05	1.36865e-06
SDPG_03009805651	ENSRNOG00000031643	SDPL_03009805651	Dchs1	-0.225264	7.43571e-07	0.0825145	0.0008	5.21728e-05	0.000146747
SDPG_03000054231	ENSRNOG00000006526	SDPL_03000054231	Sema3c	-0.114016	7.66618e-07	0.0829998	0.0007	0.000324763	0.000342577
SDPG_08049097657	ENSRNOG00000014380	SDPL_08049097657	Zfp788	-0.217167	7.78068e-07	0.0835753	0.0009	2.0547e-05	1.59279e-05
SDPG_03006314843	ENSRNOG00000021437	SDPL_03006314843	AABR07073181.1	-0.317515	7.92045e-07	0.0839998	0.0011	2.15788e-05	2.22577e-05
SDPG_08065114132	ENSRNOG00000023261	SDPL_08065114132	Ube2q2l	-0.218676	9.17075e-07	0.0931335	0.0002	0.00019053	0.000192552
SDPG_03006314843	ENSRNOG00000000599	SDPL_03006314843	Lama4	-0.237327	9.78719e-07	0.0966203	0.0007	1.76171e-05	6.24972e-05
SDPG_08066825758	ENSRNOG00000013712	SDPL_08066825758	Tex261	0.256477	9.8024e-07	0.0966203	0.0007	0.000132224	0.000231335
SDPG_03000054231	ENSRNOG00000009837	SDPL_03000054231	LOC679811	-0.101553	9.97839e-07	0.0972158	0.0005	0.00339023	0.00229259
SDPG_03006314843	ENSRNOG00000030954	SDPL_03006314843	Fat1	-0.230973	1.00369e-06	0.0972158	0.0007	2.25079e-05	2.43252e-05
SDPG_01134565166	ENSRNOG00000008678	SDPL_01134565166	Antxr1	-0.136545	1.04748e-06	0.0993957	0.0007	2.69345e-05	9.02715e-06
SDPG_03003960268	ENSRNOG00000000599	SDPL_03003960268	Lama4	-0.240944	1.05287e-06	0.0993957	0.0007	1.98941e-05	6.88498e-05
SDPG_08065114132	ENSRNOG00000009749	SDPL_08065114132	Wdr45	0.0962255	1.03567e-06	0.0993957	0.0012	0.000112677	0.000165585
SDPG_08066825758	ENSRNOG00000009749	SDPL_08066825758	Wdr45	0.123502	1.04475e-06	0.0993957	0.0012	0.000144639	0.000214492
SDPG_11039674052	ENSRNOG00000002436	SDPL_11039674052	Mmd	0.181401	1.11894e-06	0.10302	0.0012	2.02712e-05	1.71326e-05
SDPG_02059285896	ENSRNOG00000008372	SDPL_02059285896	Vamp7	0.136155	1.13368e-06	0.103807	0.0014	1.84718e-05	1.35475e-05
SDPG_03003960268	ENSRNOG00000014997	SDPL_03003960268	Igf2r	-0.198321	1.16283e-06	0.105053	0.0004	2.11409e-05	6.70631e-05
SDPG_08059217527	ENSRNOG00000011431	SDPL_08059217527	Mfhas1	0.136075	1.17739e-06	0.105503	0.0008	0.000117853	0.000464581
SDPG_03009805651	ENSRNOG00000020205	SDPL_03009805651	Agrn	-0.196362	1.22929e-06	0.108988	0.0015	1.52481e-05	3.51754e-05
SDPG_03003960268	ENSRNOG00000030954	SDPL_03003960268	Fat1	-0.233631	1.24606e-06	0.109191	0.0009	2.56705e-05	2.77177e-05
SDPG_05126338717	ENSRNOG00000016099	SDPL_05126338717	Id4	0.298603	1.25389e-06	0.109191	0.0013	9.48588e-05	9.60524e-05
SDPG_08052253560	ENSRNOG00000027888	SDPL_08052253560	Cmss1	-0.277786	1.28824e-06	0.11127	0.0015	3.28796e-05	4.88982e-05
SDPG_03006314843	ENSRNOG00000014997	SDPL_03006314843	Igf2r	-0.194431	1.29776e-06	0.111518	0.0004	1.99833e-05	6.42999e-05
SDPG_03006314843	ENSRNOG00000005678	SDPL_03006314843	Lamb1	-0.198898	1.40876e-06	0.117443	0.0002	4.24487e-05	5.30499e-05
SDPG_03006314843	ENSRNOG00000006526	SDPL_03006314843	Sema3c	-0.138166	1.40706e-06	0.117443	0.0009	6.13893e-05	7.97665e-05
SDPG_12047674135	ENSRNOG00000036745	SDPL_12047674135	Gna13	0.116962	1.39864e-06	0.117443	0.0015	3.42311e-05	3.82007e-05
SDPG_15026304012	ENSRNOG00000003267	SDPL_15026304012	Pycr2	-0.137161	1.44393e-06	0.118605	0.001	2.61409e-05	2.41393e-05
SDPG_05079069190	ENSRNOG00000024605	SDPL_05079069190	Fam220a	0.158637	1.53864e-06	0.124552	0.0011	1.88879e-05	0.000147138
SDPG_08066740714	ENSRNOG00000059618	SDPL_08066740714	Scarf1	0.132883	1.60716e-06	0.125844	0.0004	9.68855e-05	0.000219395
SDPG_15016541119	ENSRNOG00000003669	SDPL_15016541119	Myocd	0.120743	1.61487e-06	0.125859	0.0009	3.87282e-05	4.98038e-05
SDPG_06129822435	ENSRNOG00000039469	SDPL_06129822435	Pcdhb19	0.180544	1.63122e-06	0.125961	0.0006	2.5263e-05	6.6663e-05
SDPG_03006314843	ENSRNOG00000031896	SDPL_03006314843	Stt3a	-0.145529	1.85706e-06	0.132983	0.0015	4.03259e-05	6.38497e-05
SDPG_17071920834	ENSRNOG00000028701	SDPL_17071920834	C8g	-0.476157	1.8512e-06	0.132983	0.001	4.53321e-05	9.0268e-06
SDPG_11044557405	ENSRNOG00000008081	SDPL_11044557405	Ddx27	-0.165903	1.93156e-06	0.136461	0.0003	3.77146e-05	1.94585e-05
[truncated: 19 more rows]

## Sheet: S2. Liver_local_eQTL
SDP_ID	local_SDP_ID	gene_id	gene_name	beta (effect size)	p.value	FDR	empirical.pvalue (permutation)	anova.bh.significance.mixed.linear.model	anova.bh.significance.peer.mixed.linear.model
[truncated: 1,054 more rows]

[truncated: 5 more sheets: S2. Liver_local_riboQTL, S2. Liver_local_teQTL, S2. Liver_distant_eQTL, S2. Liver_distant_riboQTL, S2. Liver_distant_teQTL]
