# Supplementary material for: A trans locus causes a ribosomopathy in hypertrophic hearts that affects mRNA translation in a protein length-dependent fashion
Source: Genome Biol. 2021 Jun 28;22:191. doi: 10.1186/s13059-021-02397-w (PMC8240307; doi:10.1186/s13059-021-02397-w)
Supplement: Supplementary file 6 — Additional file 6: Table S5. Table with SDP genotypes from the refined genotype map of the HXB/BXH recombinant inbred panel. [file 13059_2021_2397_MOESM6_ESM.xlsx]

## Sheet: S5. SDP genotypes
	BXH02	BXH03	BXH05	HXB01	HXB02	HXB03	HXB04	HXB05	HXB07	HXB10	HXB13	HXB15	HXB17	HXB18	HXB20	HXB21	HXB22	HXB23	HXB24	HXB25	HXB27	HXB29	HXB31	BXH06	BXH08	BXH09	BXH10	BXH11	BXH12	BXH13
SDPG_01000086846	0	2	2	0	1	0	2	2	0	2	0	0	0	0	0	0	2	0	2	2	0	2	0	2	2	0	0	2	2	0
SDPG_01000214897	0	2	2	2	2	0	2	0	5	2	2	0	2	0	0	2	0	2	0	2	0	0	2	0	0	2	2	0	0	2
SDPG_01000763746	0	2	1	0	1	0	2	2	0	2	0	0	0	0	0	0	2	0	2	2	0	1	0	2	2	0	0	2	2	0
SDPG_01002598871	0	2	2	0	1	0	2	2	0	2	0	0	0	0	0	0	2	0	2	2	0	0	0	2	2	0	0	2	2	0
SDPG_01007920377	0	2	2	0	2	0	2	2	0	2	0	0	0	0	0	0	2	2	2	2	0	0	0	2	2	0	0	2	2	0
SDPG_01011837445	0	2	2	1	2	0	2	2	0	2	0	0	0	0	0	0	0	2	2	2	2	0	0	2	0	0	0	2	2	0
SDPG_01012688961	0	2	2	0	2	0	2	2	0	2	0	0	0	0	0	0	2	2	2	2	2	0	0	2	0	0	0	2	2	0
SDPG_01015078402	0	2	2	1	2	0	2	2	0	2	0	0	0	0	0	0	0	2	2	2	2	0	0	2	2	0	0	2	2	0
SDPG_01015660288	0	2	2	2	2	0	2	2	0	2	0	0	0	0	0	0	0	2	2	2	2	0	0	2	2	0	0	2	2	0
SDPG_01016747098	0	2	2	2	2	0	2	2	0	2	0	0	0	0	2	0	0	2	2	2	2	0	0	2	2	0	0	2	2	0
SDPG_01017813967	0	2	2	2	2	0	2	2	0	2	0	0	0	0	0	0	0	0	2	2	2	0	0	2	2	0	0	2	2	0
SDPG_01017843953	0	2	2	2	2	0	2	2	0	2	0	0	0	0	0	0	0	0	2	2	0	0	0	2	2	0	0	2	2	0
SDPG_01019337177	0	2	2	2	2	0	2	2	0	2	0	2	0	0	0	2	0	0	2	2	0	0	0	2	0	0	0	2	2	0
SDPG_01019874799	0	2	2	2	2	0	2	2	0	2	0	2	0	0	0	2	0	0	2	2	0	0	0	2	2	0	0	2	2	0
SDPG_01021792749	0	2	2	2	2	2	2	2	0	2	0	2	0	0	2	2	0	0	2	2	0	0	0	2	2	0	0	0	2	0
SDPG_01022308305	0	2	2	2	2	2	2	2	0	2	0	2	2	0	2	2	0	0	2	2	0	0	0	2	2	0	0	0	2	0
SDPG_01022614972	0	2	2	2	2	2	2	2	0	2	0	2	2	0	2	2	0	0	0	2	0	0	0	2	2	0	0	0	2	0
SDPG_01022739903	0	2	2	2	2	2	2	2	0	2	0	2	2	0	2	2	0	0	0	2	0	0	0	2	0	0	0	0	2	0
SDPG_01023738072	0	2	2	2	2	2	2	2	0	2	0	2	2	0	0	2	0	0	0	2	0	0	0	2	0	0	0	0	2	0
SDPG_01024107799	0	2	2	2	2	2	2	2	0	2	0	2	2	0	0	2	0	0	0	2	0	0	0	2	0	0	0	0	0	0
SDPG_01024220407	0	2	2	2	2	2	2	2	0	2	0	2	2	0	0	2	2	0	0	2	0	0	0	2	0	0	0	0	0	0
SDPG_01025966365	0	2	2	2	2	2	2	2	0	2	0	2	0	0	0	2	2	0	0	2	0	0	0	2	0	0	0	0	0	0
SDPG_01028044718	0	2	2	2	2	2	2	2	0	2	0	2	0	0	0	0	2	0	0	2	0	0	0	2	0	0	0	0	0	0
SDPG_01033388296	0	2	2	1	0	2	2	2	0	2	2	2	0	2	0	5	2	0	0	2	0	0	0	2	0	0	0	0	0	0
SDPG_01033395629	0	2	2	1	0	2	2	2	0	2	2	2	0	2	0	2	2	0	0	2	0	0	0	2	0	0	0	0	0	0
SDPG_01033713529	0	2	2	2	0	2	2	2	0	2	2	2	0	2	0	2	0	0	0	2	0	0	0	2	0	0	0	0	0	0
SDPG_01034790225	0	2	2	2	0	2	2	2	0	2	2	2	0	2	0	2	0	0	0	2	0	0	0	2	2	0	0	0	0	0
SDPG_01035091670	0	2	2	2	0	2	2	2	0	2	2	2	0	0	0	2	0	0	0	2	0	0	0	2	2	0	0	0	0	0
SDPG_01042711576	0	2	2	2	0	2	2	2	0	2	2	2	2	0	0	2	0	0	0	2	0	2	0	2	2	0	0	0	0	0
SDPG_01042979263	2	0	2	2	2	2	2	2	0	0	2	2	2	0	2	2	0	0	0	2	0	0	0	2	2	2	2	2	2	2
SDPG_01044061746	0	2	2	2	0	2	2	2	2	2	2	2	2	0	0	2	0	0	0	2	0	0	0	2	2	0	0	0	0	0
SDPG_01045077050	0	2	2	2	0	2	2	2	2	2	2	2	2	2	0	2	0	0	0	2	0	0	0	2	2	0	0	0	0	0
SDPG_01045500316	0	2	2	2	0	2	2	2	2	2	2	2	2	2	0	2	0	0	0	2	2	0	0	2	2	0	0	0	0	0
SDPG_01048256040	0	2	2	2	0	0	2	2	2	2	2	2	2	2	0	2	0	0	0	2	2	0	2	2	2	0	0	0	0	0
SDPG_01048815394	0	2	2	2	0	0	2	2	2	2	2	0	2	2	0	2	0	0	0	2	2	0	2	2	2	0	0	0	0	0
SDPG_01053159601	0	2	2	2	2	0	2	2	2	2	2	0	2	2	0	2	0	0	0	2	2	0	2	2	2	0	0	0	0	0
SDPG_01053287010	0	2	2	2	2	0	2	2	2	2	0	0	2	2	0	2	0	0	0	2	2	0	2	2	2	0	0	0	0	0
SDPG_01056637164	0	2	2	2	2	2	2	2	2	2	0	2	2	2	0	2	0	0	0	2	2	0	2	2	2	0	0	0	0	0
SDPG_01057086523	0	2	2	2	2	2	2	2	2	2	0	2	2	2	0	2	0	0	2	2	2	0	2	2	2	0	0	0	0	0
SDPG_01057349976	0	2	2	2	2	2	2	2	2	2	0	2	2	2	0	2	0	0	2	2	0	0	2	2	2	0	0	0	0	0
SDPG_01059129722	0	2	2	2	2	2	2	2	2	2	0	2	0	0	0	2	0	0	2	2	0	0	2	2	2	0	0	0	0	0
SDPG_01079060469	0	0	2	2	2	2	2	0	0	2	2	2	2	2	2	0	2	0	0	0	0	0	0	0	2	0	0	0	0	2
SDPG_01082661614	2	2	2	2	2	2	2	2	2	2	0	2	0	0	0	2	0	2	2	2	0	0	0	2	2	0	0	2	0	0
SDPG_01084221639	2	2	2	2	2	2	2	2	2	2	0	2	0	0	0	2	0	2	2	2	0	0	0	2	2	2	0	2	0	0
SDPG_01087600408	2	2	2	2	2	2	2	2	2	2	0	2	2	0	0	2	0	2	2	2	0	0	0	2	2	2	0	2	0	0
SDPG_01087702358	2	2	2	2	2	2	2	2	2	2	0	2	2	0	0	2	0	2	2	2	0	0	0	2	2	2	2	2	0	0
SDPG_01089467038	2	2	0	2	2	2	2	2	2	2	0	2	2	0	0	2	0	2	2	2	0	0	0	2	2	2	2	2	0	0
SDPG_01092409232	0	2	0	2	2	2	2	2	2	2	0	2	2	0	0	2	0	2	2	2	0	0	0	2	2	2	2	2	0	0
SDPG_01092615955	0	2	0	2	2	2	2	2	2	0	0	2	2	0	0	2	0	2	2	2	0	0	2	2	2	2	2	2	0	0
SDPG_01092952062	0	2	0	2	2	2	2	2	2	0	0	2	2	0	0	2	0	2	2	2	0	0	0	2	2	2	2	2	0	0
SDPG_01094220698	0	2	0	2	2	2	2	2	2	0	0	2	0	0	0	2	0	2	2	2	0	0	2	2	2	2	2	2	0	0
SDPG_01097554904	0	2	0	2	2	2	2	2	2	0	0	2	0	0	0	2	2	2	2	2	0	0	2	2	2	2	2	2	0	0
SDPG_01102742748	0	2	0	2	2	2	2	2	2	0	0	2	2	2	0	2	2	2	2	2	0	0	2	2	2	2	2	2	2	0
SDPG_01103065114	0	0	2	2	0	0	2	2	0	0	2	0	2	2	0	0	0	2	0	2	2	2	0	2	0	0	0	2	2	2
SDPG_01103251525	0	2	0	0	2	2	2	2	2	0	0	2	2	2	0	1	2	2	2	2	0	0	1	2	2	2	2	2	2	0
SDPG_01105552822	0	2	0	0	2	2	2	2	2	0	0	2	2	2	0	2	2	2	2	2	2	0	2	2	0	2	0	2	2	0
SDPG_01106870098	0	2	0	0	2	2	2	2	2	0	2	2	2	2	0	2	2	2	2	2	0	0	2	2	0	2	0	2	2	0
SDPG_01107026869	0	2	0	0	2	2	2	2	2	0	2	2	2	2	0	2	2	2	2	2	0	2	2	2	0	2	0	2	2	0
SDPG_01107836812	0	0	0	0	2	2	2	2	2	0	2	2	2	2	0	2	2	2	2	2	0	2	2	2	0	2	0	2	2	0
SDPG_01109976455	0	0	0	0	2	2	2	2	2	2	2	2	2	2	0	2	2	2	2	2	0	2	2	2	0	2	0	2	2	0
SDPG_01124785833	0	0	0	0	2	2	2	2	2	2	2	2	2	2	0	2	2	0	2	2	0	2	2	2	0	2	0	0	2	0
SDPG_01125639869	0	0	0	0	2	2	2	2	2	2	2	2	2	2	0	2	2	0	2	2	0	2	2	0	0	2	0	2	2	0
SDPG_01134565166	0	0	0	0	2	2	2	2	2	2	0	2	0	0	0	2	2	0	0	0	0	2	2	0	0	0	0	2	0	0
SDPG_01135130910	0	0	0	0	2	0	2	2	2	2	0	2	0	0	0	2	2	0	0	0	0	2	2	0	0	0	0	2	0	0
SDPG_01136550545	0	0	0	0	2	0	2	2	2	2	0	2	0	0	0	2	2	0	0	0	0	2	0	0	0	0	0	2	0	0
SDPG_01138714252	0	0	0	0	2	0	2	2	2	2	0	0	0	0	0	2	0	0	0	0	0	2	0	0	0	0	0	2	0	0
SDPG_01140850659	0	0	0	0	2	0	2	2	2	2	0	0	0	0	0	2	0	0	0	0	0	0	0	0	0	0	0	2	0	0
SDPG_01141946930	0	0	0	2	2	0	2	2	2	2	0	0	0	0	0	2	0	0	0	0	0	0	0	0	0	0	0	2	0	0
SDPG_01141966698	0	0	0	2	2	0	2	2	2	2	0	0	0	0	0	2	0	0	0	0	0	0	0	0	2	0	0	2	0	0
SDPG_01146407322	0	0	2	2	2	0	2	2	0	2	0	0	0	0	0	2	0	0	0	0	0	0	0	0	0	0	0	2	0	0
SDPG_01153166066	0	2	0	2	2	0	2	2	0	2	0	2	0	0	0	2	0	0	0	0	0	0	2	0	0	0	2	2	0	0
SDPG_01153258950	0	2	0	2	2	0	2	2	0	2	0	0	0	0	0	2	0	0	0	0	0	0	2	0	0	0	2	2	0	0
SDPG_01156622433	0	0	0	2	2	0	2	2	0	2	0	0	0	0	0	2	0	0	0	0	0	0	2	0	0	0	0	2	0	0
SDPG_01157037041	0	0	0	2	2	0	2	2	0	2	0	0	0	0	0	2	0	0	0	0	0	0	2	0	0	0	2	2	0	0
SDPG_01159031407	2	2	2	0	0	0	0	0	2	2	0	0	2	0	0	0	2	0	0	2	0	2	2	0	0	0	2	0	0	0
SDPG_01160160591	0	0	0	2	2	0	2	2	0	2	0	2	0	0	0	2	0	0	0	0	0	0	2	0	0	0	2	2	0	0
SDPG_01161712034	0	2	0	2	2	0	2	2	0	2	0	0	0	0	0	2	0	2	0	0	0	0	2	0	0	0	2	2	0	0
SDPG_01170428771	0	2	0	2	2	0	2	2	0	2	0	0	2	2	0	2	0	2	0	0	0	0	0	0	0	0	2	2	0	0
SDPG_01173602798	0	2	0	2	2	0	2	2	0	0	0	0	0	0	0	2	0	2	0	0	0	0	0	0	0	0	2	2	0	0
SDPG_01176425244	0	2	0	2	2	0	2	2	0	0	0	0	0	0	0	2	0	2	0	0	0	0	0	0	0	2	2	2	0	0
SDPG_01177850365	0	2	0	2	2	0	2	2	0	0	0	0	2	0	0	2	0	2	0	0	0	0	0	0	0	0	2	2	0	0
SDPG_01187480380	0	2	0	2	2	0	2	2	0	0	0	0	2	0	0	2	0	2	0	0	0	2	0	0	0	0	0	2	0	0
SDPG_01189082714	0	2	0	2	2	0	2	2	0	0	0	0	0	0	0	2	0	2	0	0	0	2	0	0	2	0	2	2	0	0
SDPG_01189083154	0	2	0	2	2	0	2	2	0	0	0	0	0	0	0	2	0	2	0	0	0	2	0	0	0	0	2	2	0	0
SDPG_01189119261	0	2	0	2	2	0	2	2	0	0	0	0	0	0	0	2	0	0	0	0	0	2	0	0	0	0	2	2	0	0
SDPG_01190851533	0	2	0	2	2	0	2	2	0	0	0	0	2	0	0	2	0	0	0	0	0	2	0	0	0	0	2	2	0	0
SDPG_01191074164	0	2	0	2	2	0	2	2	0	0	0	0	2	0	0	2	0	0	0	0	0	2	0	0	0	2	2	2	0	0
SDPG_01191696518	0	2	0	2	2	0	2	2	0	0	0	0	2	0	0	2	0	2	0	0	0	2	0	0	0	2	2	2	0	0
SDPG_01196923681	0	2	0	2	2	0	2	2	0	0	0	0	2	0	0	2	0	2	0	0	0	2	0	0	0	2	0	2	0	0
SDPG_01203497730	0	2	0	2	2	2	2	2	0	0	0	0	2	0	0	2	0	2	0	0	0	2	0	0	0	2	0	2	0	0
SDPG_01204518034	0	2	0	2	2	2	2	2	0	0	0	0	2	0	0	2	0	2	0	2	0	2	0	0	0	2	0	2	0	0
SDPG_01207487134	0	2	0	2	2	2	2	2	0	0	0	0	2	0	0	2	0	2	0	2	0	2	0	0	2	2	0	2	0	0
SDPG_01208797214	0	2	0	2	2	2	2	2	0	0	0	0	2	0	0	5	0	2	0	2	0	2	0	0	2	2	2	2	0	2
SDPG_01209014885	0	2	0	2	2	2	2	2	0	0	0	0	2	2	0	2	0	2	0	2	0	2	0	0	2	2	2	2	0	0
SDPG_01209250942	0	2	0	2	2	2	2	2	0	0	0	0	2	2	0	2	2	2	0	2	0	2	0	0	2	2	2	2	0	0
SDPG_01209329116	0	2	0	2	2	2	2	2	0	0	0	0	2	0	0	2	2	2	0	2	0	2	0	0	2	2	2	2	0	0
SDPG_01211357474	0	2	0	2	2	2	2	2	0	0	0	0	2	0	0	2	2	2	0	2	0	2	0	0	2	2	0	2	0	0
SDPG_01213844784	0	2	0	2	2	2	2	2	0	0	0	0	2	0	0	2	2	2	0	2	0	2	0	0	2	2	0	2	0	2
SDPG_01213848733	0	2	0	2	2	2	2	2	0	0	0	0	2	0	0	2	2	0	0	2	0	2	0	0	2	2	0	2	0	2
SDPG_01215824951	0	2	0	2	2	2	2	2	0	0	0	0	2	0	0	2	2	0	0	2	0	2	0	0	2	2	0	2	0	0
SDPG_01216638891	2	2	0	2	2	2	2	2	0	0	0	0	2	0	0	2	2	0	0	2	0	2	0	0	2	2	0	2	0	0
SDPG_01217178680	2	2	0	2	2	2	2	2	0	0	0	0	2	0	0	2	0	0	0	2	0	2	0	0	2	2	0	2	0	0
SDPG_01217518982	2	2	0	2	2	2	2	2	0	0	0	0	2	0	0	2	0	0	0	2	0	2	0	2	2	2	0	2	0	0
SDPG_01218329737	2	2	0	2	2	0	2	2	0	0	0	0	2	0	0	2	0	0	0	2	0	2	0	2	2	2	0	2	0	0
SDPG_01221770080	2	2	0	2	2	0	2	2	0	0	0	0	2	2	0	5	0	0	0	2	0	2	0	2	2	2	0	2	0	0
SDPG_01223061403	2	0	0	0	0	0	0	0	2	2	0	2	2	0	0	2	2	2	2	0	0	0	2	2	2	0	0	2	0	2
SDPG_01226157950	2	2	0	2	2	0	2	2	0	0	0	0	2	2	0	2	0	0	0	2	0	2	0	2	2	2	0	2	2	0
SDPG_01226916691	2	2	0	2	2	0	2	2	0	0	0	0	2	0	0	2	0	2	0	2	0	2	0	2	2	2	0	2	2	0
SDPG_01227976233	2	2	0	2	2	0	2	2	0	0	0	0	2	0	0	2	0	2	2	2	0	2	0	2	2	2	0	2	2	0
SDPG_01234598642	0	0	0	2	2	0	2	2	2	0	0	0	2	2	2	2	0	2	2	0	0	2	0	0	2	2	0	2	2	0
SDPG_01236762140	2	0	0	2	2	0	2	2	2	0	0	0	2	2	0	2	0	2	2	0	0	2	0	2	2	2	0	2	2	0
SDPG_01236975642	2	0	0	2	2	0	2	2	2	0	0	0	2	0	0	2	0	2	2	0	0	2	0	2	2	2	0	2	2	0
SDPG_01237469227	2	0	0	2	2	0	2	2	2	0	0	0	0	0	2	2	0	2	2	0	0	2	0	0	2	2	0	2	2	0
SDPG_01239066920	2	0	0	2	2	0	2	2	2	0	0	0	0	0	2	2	0	2	2	0	0	2	0	0	2	2	0	2	2	2
SDPG_01242031787	2	0	0	0	2	0	2	2	2	0	0	0	0	0	2	2	0	2	2	0	0	2	0	0	2	2	0	2	2	2
SDPG_01242801260	2	0	0	0	2	0	2	2	2	0	0	0	0	0	2	2	0	0	2	0	0	2	0	0	2	2	0	2	2	2
SDPG_01243870478	2	0	0	0	2	0	2	2	2	0	0	0	0	0	2	2	0	0	2	0	0	2	0	0	2	2	0	2	0	2
SDPG_01247489548	2	0	0	0	2	0	2	2	2	0	0	0	0	0	0	2	0	0	2	0	0	2	0	0	2	2	0	2	0	0
SDPG_01248857195	2	0	0	0	2	0	2	2	2	0	0	0	0	0	2	2	0	0	2	0	0	2	0	0	2	2	0	2	0	0
SDPG_01249668178	2	0	0	0	2	0	2	2	2	0	0	0	0	0	2	2	0	0	2	0	0	2	2	0	2	2	0	2	0	0
SDPG_01249985369	2	0	0	0	2	0	2	2	2	0	0	0	2	0	2	2	0	0	2	0	0	2	2	0	2	2	0	2	0	0
SDPG_01249999513	2	0	0	0	2	0	2	2	2	0	0	0	2	0	2	2	0	0	2	0	0	2	2	0	0	2	0	2	0	0
SDPG_01250135789	2	0	0	0	2	0	2	2	2	0	0	0	2	0	2	2	0	0	2	0	0	2	2	0	0	2	0	2	2	0
SDPG_01250796304	2	0	0	0	2	0	2	2	2	0	0	0	2	0	2	2	0	0	2	2	0	2	2	0	0	2	0	2	2	0
SDPG_01251410872	2	0	0	0	2	0	2	2	2	0	0	0	2	0	0	2	0	0	2	2	0	2	2	0	0	2	0	2	2	0
SDPG_01251568451	2	0	0	0	2	0	2	2	2	0	0	0	2	0	0	2	0	0	2	2	0	2	2	0	0	0	0	2	2	2
SDPG_01251771920	2	0	0	0	2	0	2	2	2	0	0	0	2	0	2	2	0	0	2	2	0	2	2	0	0	0	0	2	2	2
SDPG_01251861569	2	0	0	0	2	0	2	2	2	0	0	0	2	0	2	2	0	0	2	2	0	2	0	0	0	0	0	2	2	2
SDPG_01254476682	2	0	0	0	2	0	2	0	2	0	0	0	2	0	2	2	0	0	2	2	0	2	0	0	0	0	0	2	2	2
SDPG_01254669892	2	0	0	0	2	0	2	0	2	0	0	0	2	0	2	2	0	0	2	2	0	2	0	0	0	0	0	2	2	0
SDPG_01254905321	2	0	0	0	2	0	2	0	2	0	0	0	2	0	2	2	0	0	2	2	0	2	2	0	0	0	0	2	2	0
SDPG_01255064900	2	0	0	0	2	0	2	0	2	0	0	0	0	0	2	2	0	0	2	2	0	2	2	0	0	0	0	2	2	0
SDPG_01255264361	0	0	0	0	2	0	2	0	2	0	0	0	0	0	2	2	0	0	2	2	0	2	2	0	0	0	0	2	2	0
SDPG_01257266453	0	0	0	0	2	0	2	0	2	0	0	0	2	2	2	2	0	0	2	2	0	2	2	0	0	0	0	2	2	0
SDPG_01261892128	0	0	0	0	2	0	2	0	2	0	0	0	0	2	0	2	0	0	2	2	0	2	2	0	0	0	0	2	2	0
SDPG_01263966491	0	0	0	2	2	0	2	0	2	0	0	0	0	2	0	2	0	0	2	2	0	2	2	0	0	0	0	2	2	0
SDPG_01264244559	0	0	0	2	2	0	2	0	2	0	0	0	2	2	0	2	0	0	2	2	0	2	2	0	0	0	0	2	2	0
SDPG_01264810423	2	0	0	2	2	0	2	0	2	0	0	0	2	2	0	2	0	0	2	2	0	2	2	0	0	0	0	2	2	0
SDPG_01267088943	2	0	0	2	2	0	2	0	2	0	0	0	2	2	0	2	0	0	2	2	0	2	2	0	0	2	0	2	2	0
SDPG_01267983321	2	0	2	2	2	2	2	0	2	0	0	2	0	0	0	2	0	0	2	2	0	2	2	0	0	2	0	2	2	0
SDPG_01268728094	2	0	2	2	2	2	2	0	2	0	0	2	0	2	0	2	0	0	2	2	0	2	2	0	0	2	0	2	2	0
SDPG_01269164333	2	2	2	2	2	2	2	0	2	0	0	2	0	2	0	2	0	0	2	2	0	2	2	0	0	2	0	2	2	0
SDPG_01274576875	2	2	2	2	2	2	2	0	2	0	0	2	2	2	0	2	0	0	2	2	0	2	2	0	0	2	0	2	2	0
SDPG_01278171800	2	2	2	2	2	2	2	0	2	0	0	2	2	2	0	2	0	0	2	2	0	2	2	0	0	2	0	0	2	0
SDPG_01278284861	2	2	2	2	2	2	2	0	2	2	0	2	2	2	0	2	0	0	2	2	0	2	2	0	0	2	0	0	2	0
SDPG_01280879625	0	2	2	2	2	2	2	0	2	2	2	2	2	2	0	2	0	0	2	2	0	2	2	0	0	2	0	0	2	0
SDPG_02000369303	2	2	2	0	0	2	0	2	2	0	2	2	0	2	2	0	0	0	2	2	0	0	2	0	0	2	2	2	0	2
SDPG_02001405696	2	2	2	0	0	2	0	2	2	2	2	0	1	2	2	0	0	0	2	2	0	0	2	0	2	0	2	2	2	2
SDPG_02008899503	2	2	2	0	0	2	0	2	2	2	2	0	0	2	2	0	0	0	2	2	0	0	2	0	2	2	2	2	2	2
SDPG_02011867504	2	2	2	0	0	2	0	2	2	0	2	0	0	2	2	0	0	0	2	2	0	0	2	0	2	2	2	2	2	2
SDPG_02012895182	2	2	2	0	0	2	0	2	2	0	2	0	0	2	2	0	0	0	2	2	0	0	2	0	0	2	2	2	2	2
SDPG_02013863017	2	2	2	0	0	2	0	2	2	0	2	2	0	2	2	0	0	0	2	2	0	0	2	0	0	2	2	2	2	2
SDPG_02017087066	2	2	2	0	0	0	0	2	2	0	2	2	0	2	2	0	0	0	2	2	0	0	2	0	0	2	2	2	0	2
SDPG_02019116219	2	2	2	0	0	0	0	2	2	0	2	2	0	2	2	0	0	0	2	2	0	0	2	0	0	0	2	2	0	2
SDPG_02019185519	2	2	0	0	0	0	0	2	2	0	2	2	0	2	2	0	0	0	2	2	0	0	2	0	0	0	2	2	0	2
SDPG_02020204618	2	2	0	0	0	0	0	2	2	0	2	2	0	2	0	0	0	0	2	2	0	0	2	0	0	0	2	2	0	2
SDPG_02022732605	2	2	0	0	0	2	0	2	2	0	2	2	0	2	0	0	0	0	2	2	0	0	2	0	0	0	2	2	0	2
SDPG_02023300066	2	2	0	0	0	2	0	2	2	0	2	2	0	2	0	0	0	0	0	2	0	0	2	0	0	0	2	2	0	2
SDPG_02024849723	2	2	0	0	0	2	0	2	0	0	2	2	0	2	0	0	0	0	2	0	0	0	2	0	0	0	2	2	0	2
SDPG_02025247294	2	2	0	2	0	2	0	2	0	0	2	2	0	2	0	0	0	0	2	0	0	0	2	0	0	0	2	2	0	2
SDPG_02025746496	2	2	0	2	0	2	0	2	0	0	2	2	0	2	0	0	0	0	2	0	0	0	2	0	0	2	2	2	0	2
SDPG_02027052509	2	0	0	2	0	0	2	0	2	2	2	2	0	2	0	5	2	0	2	0	0	0	2	2	0	2	2	0	2	2
SDPG_02028797655	2	2	0	2	0	2	2	2	0	0	2	2	0	2	0	0	0	0	2	0	0	0	2	0	0	0	2	2	0	2
SDPG_02029413734	2	2	0	2	0	2	0	2	0	2	2	2	0	2	0	0	0	0	2	0	0	0	2	0	0	0	2	2	0	2
SDPG_02030199672	2	2	0	2	2	2	0	2	0	2	2	2	0	2	0	2	0	0	2	0	0	0	2	0	0	0	2	2	0	2
SDPG_02032120126	2	2	0	2	2	2	0	2	0	2	2	2	2	2	0	2	0	0	2	0	0	0	2	0	0	0	2	2	0	2
SDPG_02034340996	2	2	0	2	2	2	2	2	2	2	2	2	2	2	0	2	0	0	2	0	0	0	2	0	0	0	2	2	0	2
SDPG_02036153755	2	2	0	2	2	2	0	2	2	2	2	2	2	2	0	2	0	0	2	0	0	0	2	0	0	0	0	2	0	2
SDPG_02036960946	2	2	0	2	2	2	0	2	2	2	2	2	2	2	0	2	2	0	2	0	0	0	2	0	0	0	0	2	0	2
SDPG_02039315255	2	2	0	0	2	2	0	2	2	2	2	2	2	2	0	2	2	0	2	0	0	0	2	0	0	0	2	2	0	2
SDPG_02039507443	2	2	0	0	2	2	0	2	2	2	2	2	2	2	0	2	2	2	2	0	0	0	2	0	0	0	0	2	0	2
SDPG_02039634249	2	2	0	0	2	2	2	2	2	2	2	2	2	2	0	2	2	2	2	0	0	0	2	0	0	0	0	2	0	2
SDPG_02041897543	2	2	0	2	2	2	0	2	2	2	2	2	2	2	0	2	2	2	2	0	0	0	2	0	0	0	0	2	0	2
SDPG_02042392806	2	2	0	2	2	2	0	2	2	2	2	2	0	0	0	2	2	2	2	0	0	0	2	0	0	0	0	2	0	0
SDPG_02044100706	2	2	0	2	0	2	0	2	2	2	2	2	0	0	0	2	2	2	2	0	0	0	2	0	0	0	0	2	0	0
SDPG_02045317417	2	2	0	2	0	2	0	2	2	2	2	2	0	0	0	2	2	2	2	0	0	0	2	0	0	0	0	2	0	2
SDPG_02045886462	2	2	0	0	0	2	0	2	2	2	2	2	0	0	0	2	2	2	2	0	0	0	2	0	0	0	0	2	0	2
SDPG_02045992776	2	2	0	0	0	2	0	2	2	2	2	2	0	0	0	2	2	2	2	0	0	0	2	0	0	0	2	2	0	2
SDPG_02047816113	2	2	0	0	0	0	0	2	2	0	2	2	0	0	0	2	2	2	2	0	0	0	2	0	0	0	2	2	0	2
SDPG_02051402247	2	2	5	0	0	0	5	2	2	2	2	2	0	0	0	2	0	2	2	0	0	0	2	0	0	0	2	2	0	2
SDPG_02053035426	5	2	0	0	0	0	0	2	2	2	2	2	0	0	0	2	2	2	2	0	0	0	2	0	0	0	2	2	0	2
SDPG_02053551541	2	2	0	0	0	0	0	2	2	2	2	2	2	0	0	2	2	2	2	0	0	0	2	0	0	0	2	2	0	2
SDPG_02059285896	2	2	0	0	0	2	0	2	0	2	2	2	2	0	0	2	2	2	2	0	0	0	2	0	2	0	0	2	0	2
SDPG_02061821019	2	2	0	0	0	0	0	2	0	2	2	2	2	0	0	2	2	2	2	0	0	0	2	0	0	0	2	2	0	2
SDPG_02062636143	2	2	0	0	0	2	0	2	0	2	2	2	2	0	0	2	2	2	2	0	0	0	2	0	2	0	2	2	0	2
SDPG_02072383389	2	2	0	0	0	2	0	2	0	2	0	2	2	0	0	2	2	2	2	0	0	0	2	0	2	0	0	2	0	2
SDPG_02073908101	2	2	0	0	0	0	0	2	0	2	0	2	2	0	0	2	2	2	2	0	0	0	2	0	2	0	0	2	0	2
SDPG_02077903154	2	2	0	0	0	0	0	0	0	2	0	2	2	0	0	2	2	2	2	0	0	0	2	0	2	0	0	2	0	2
SDPG_02083119133	2	2	0	0	0	0	0	0	0	2	0	2	2	0	0	2	2	2	2	0	0	0	2	2	2	0	0	2	0	2
SDPG_02084639762	2	0	2	0	0	0	0	0	2	2	0	2	2	0	0	2	2	2	2	0	0	0	2	2	2	0	0	2	0	2
SDPG_02086634597	2	0	0	0	0	0	2	0	0	2	2	0	0	0	0	2	0	0	2	2	0	2	0	2	0	2	2	0	2	2
SDPG_02087316805	2	2	0	2	0	0	2	0	2	2	0	2	2	0	0	2	2	0	2	0	0	0	2	2	0	2	2	2	2	2
SDPG_02089665753	2	0	0	0	0	0	0	0	2	2	0	2	2	0	0	2	2	0	2	0	0	0	2	2	2	0	0	2	0	2
SDPG_02091693308	2	0	0	0	1	0	0	0	2	2	0	2	2	0	0	2	2	0	2	0	0	0	2	2	2	0	0	2	0	2
SDPG_02102774123	2	0	0	0	0	0	0	0	2	2	2	2	2	0	0	2	2	2	2	0	0	0	2	2	2	0	0	2	0	2
SDPG_02104266694	2	0	0	2	0	0	2	0	2	2	2	2	2	0	0	2	2	2	2	0	0	0	2	2	2	0	0	2	0	2
SDPG_02106804324	2	0	0	2	0	0	2	0	2	2	2	2	2	0	0	2	0	2	2	0	0	0	2	2	2	0	0	2	0	2
SDPG_02113865961	2	0	0	2	0	0	2	0	2	2	2	2	2	0	0	2	0	2	2	0	0	0	2	2	2	0	0	2	2	2
SDPG_02116524195	2	0	0	2	0	0	2	0	2	2	2	0	2	0	0	2	0	2	2	0	0	0	2	2	2	0	2	2	2	2
SDPG_02123072065	2	0	0	2	0	0	2	0	2	2	2	0	2	0	0	2	0	2	2	0	0	0	2	2	2	2	2	2	2	2
SDPG_02123328051	2	0	0	2	0	0	2	0	2	2	2	0	2	0	2	2	0	2	2	0	0	0	2	2	2	2	2	2	2	2
SDPG_02139082626	2	2	0	2	2	0	2	0	2	2	0	2	2	0	0	2	2	0	2	0	0	0	2	2	0	2	2	2	2	2
SDPG_02140827884	2	0	0	2	2	0	2	0	2	2	2	2	2	2	0	2	2	0	2	0	0	0	2	2	0	2	2	2	2	2
SDPG_02142039527	2	0	0	0	2	0	0	0	2	2	2	2	2	2	0	2	2	0	2	0	0	0	2	2	0	2	2	2	2	2
SDPG_02146413330	2	0	2	0	0	0	0	2	2	2	2	0	2	0	2	2	0	2	2	2	0	2	0	0	0	2	2	2	2	2
SDPG_02147121893	2	0	0	2	2	0	2	0	2	2	2	2	2	2	0	2	2	0	2	0	0	0	2	2	0	2	2	0	2	2
SDPG_02147860256	2	0	0	2	2	0	2	0	2	2	2	2	0	2	0	2	2	0	2	0	0	0	2	2	0	2	2	0	2	2
SDPG_02151960630	2	0	0	0	0	0	2	0	0	2	2	0	0	0	0	5	0	0	2	2	0	2	0	2	0	2	2	0	2	2
SDPG_02153793965	2	0	0	2	0	2	2	0	2	2	2	2	0	2	0	2	2	0	2	0	0	0	2	2	0	2	2	0	2	2
SDPG_02157592111	2	0	0	2	0	2	2	0	2	2	2	2	2	2	0	2	2	0	2	0	0	0	2	2	0	2	2	0	2	2
SDPG_02158957201	2	2	0	0	2	0	2	0	0	0	2	0	0	0	0	2	2	2	2	0	2	0	2	2	0	0	2	2	2	0
SDPG_02164417999	2	0	0	2	0	2	2	0	2	2	2	2	2	2	0	2	2	0	2	0	0	0	0	2	0	2	2	0	2	2
SDPG_02164929060	2	0	0	2	0	2	2	0	2	2	2	2	0	2	0	2	2	0	2	0	0	0	0	2	0	2	2	0	2	2
SDPG_02165064206	2	0	0	2	0	2	2	0	0	2	2	2	0	2	0	2	2	0	2	0	0	0	0	2	0	2	2	0	2	2
SDPG_02166348603	2	0	0	2	0	2	2	0	0	2	2	2	0	2	0	0	2	0	2	0	0	0	0	2	0	2	2	0	2	2
SDPG_02166708395	2	0	0	2	0	2	2	0	0	2	2	2	0	2	0	0	2	0	2	2	0	0	0	2	0	2	2	0	2	2
SDPG_02167495828	2	0	0	2	0	2	2	0	0	2	2	2	0	2	0	0	0	0	2	2	0	0	0	2	0	2	2	0	2	2
SDPG_02168129249	2	0	0	2	0	2	2	0	0	2	2	2	0	2	0	0	0	0	2	2	0	2	0	2	0	2	2	0	2	2
SDPG_02170695333	2	0	0	2	0	2	2	0	0	2	2	2	0	0	0	2	0	0	2	2	0	2	0	2	0	2	2	0	2	2
SDPG_02170723274	2	0	0	0	0	2	2	0	0	2	2	2	0	0	0	2	0	0	2	2	0	2	0	2	0	2	2	0	2	2
SDPG_02179847959	2	0	0	0	0	2	2	0	0	2	2	0	0	0	0	2	0	0	2	2	0	2	0	2	0	2	2	0	2	2
SDPG_02182232685	2	0	2	0	0	2	2	0	0	2	2	0	0	2	0	2	0	0	2	2	0	2	0	2	0	2	2	0	2	2
SDPG_02182671172	2	0	2	0	0	2	2	0	0	2	2	0	2	2	0	2	0	0	2	2	0	2	0	2	0	2	2	0	2	2
SDPG_02182700041	2	0	2	0	0	2	2	0	0	2	2	2	0	0	0	2	0	0	2	2	0	2	0	2	0	2	2	0	2	2
SDPG_02185288667	2	0	2	0	0	2	2	0	0	2	2	2	0	0	0	2	0	0	2	2	0	2	0	2	0	2	2	0	0	2
SDPG_02186129019	2	0	2	0	0	2	2	0	0	2	2	0	0	0	0	2	0	0	2	2	0	2	0	0	0	2	2	0	2	2
SDPG_02188558758	2	0	2	0	0	2	2	0	2	2	2	0	0	0	0	2	0	0	2	2	0	2	0	0	0	2	2	0	2	2
SDPG_02198046119	2	0	2	0	0	2	2	0	0	2	2	2	0	0	0	2	0	0	2	2	0	2	0	0	0	2	2	0	2	2
SDPG_02198979964	2	0	2	0	0	2	2	0	0	2	2	2	0	0	2	2	0	0	2	2	0	2	0	0	0	2	2	0	2	2
SDPG_02201144290	2	0	2	0	0	2	2	2	0	2	2	2	0	0	2	2	0	0	2	2	0	2	0	0	0	2	2	0	2	2
SDPG_02201890538	2	0	2	2	0	2	2	2	0	2	2	2	0	0	2	2	0	0	2	2	0	2	0	0	0	2	2	0	2	2
SDPG_02207507318	2	0	2	0	0	0	2	2	0	2	2	2	0	0	2	2	0	0	2	2	0	2	0	0	0	2	2	2	2	2
SDPG_02219244785	2	0	2	0	0	0	2	2	0	2	2	2	2	0	2	2	0	0	2	2	0	2	0	0	0	2	2	2	2	2
SDPG_02221354095	2	0	2	0	2	0	2	2	0	2	2	2	2	0	2	2	0	0	2	2	0	2	0	0	0	2	2	2	2	2
SDPG_02221800123	2	2	2	0	2	0	2	2	0	2	2	0	0	0	2	0	0	2	2	2	0	2	0	0	0	2	2	2	2	0
SDPG_02222003594	2	0	2	0	0	0	2	2	0	2	2	0	2	0	2	2	0	0	2	2	0	2	0	0	0	2	2	2	2	2
SDPG_02223978442	2	0	2	2	0	0	2	2	0	2	2	0	2	0	2	2	0	0	2	2	0	2	0	0	0	2	2	2	2	2
SDPG_02224172219	2	0	2	2	0	0	2	2	0	2	2	0	2	0	2	2	0	2	2	2	0	2	0	0	0	2	2	2	2	2
SDPG_02225298116	2	0	2	2	0	0	2	2	0	2	2	0	0	0	2	2	0	2	2	2	0	2	0	0	0	2	2	2	2	2
SDPG_02225311888	2	0	2	2	0	0	2	2	2	2	2	0	0	0	2	2	0	2	2	2	0	2	0	0	0	2	2	2	2	2
SDPG_02225584783	2	0	2	2	2	0	2	2	2	2	2	0	0	0	2	2	0	2	2	2	0	2	0	0	0	2	2	2	2	2
SDPG_02225941924	2	0	2	0	2	0	0	2	2	2	2	0	0	0	2	2	0	2	2	2	0	2	0	0	0	2	2	2	2	2
SDPG_02225955476	2	0	2	0	2	0	0	2	2	2	2	0	2	0	2	2	0	2	2	2	0	2	0	0	0	2	2	2	2	2
SDPG_02229263750	2	0	2	0	2	2	0	2	2	2	2	0	2	0	2	2	0	2	2	2	0	2	0	0	0	2	2	2	2	2
SDPG_02230264147	2	2	2	0	0	2	0	2	0	2	2	0	2	0	0	0	0	2	2	2	0	0	0	0	0	2	2	2	2	2
SDPG_02232468640	2	0	2	0	2	2	0	2	2	2	2	0	2	0	2	2	0	2	2	2	0	0	0	0	0	2	2	2	2	2
SDPG_02233170713	2	2	2	0	2	2	0	2	2	2	2	0	2	0	2	0	0	2	2	2	0	0	0	0	0	2	2	2	2	2
SDPG_02233261429	2	2	2	0	2	2	0	2	2	2	2	0	0	0	2	0	0	2	2	2	0	0	0	0	0	2	2	2	2	2
SDPG_02233375971	2	2	2	0	2	2	0	2	0	2	2	0	0	0	2	0	0	2	2	2	0	0	0	0	0	2	2	2	2	2
SDPG_02233596230	2	2	2	0	2	2	0	2	0	2	2	0	2	0	2	0	0	2	2	2	0	0	0	0	0	2	2	2	2	2
SDPG_02233624637	2	2	2	0	2	2	0	2	0	2	2	0	2	0	0	0	0	2	2	2	0	0	0	0	0	2	2	2	2	2
SDPG_02237303406	2	2	2	2	0	2	2	2	0	2	2	0	2	0	0	0	0	2	2	2	0	0	0	0	0	2	2	2	2	2
SDPG_02238107624	2	2	2	0	0	2	0	2	0	2	2	0	0	0	0	0	0	2	2	2	0	0	0	0	0	2	2	2	0	2
SDPG_02238272128	2	2	2	0	0	2	0	2	0	2	2	0	0	0	0	0	0	2	2	2	0	0	0	0	0	2	2	2	2	0
SDPG_02238932330	2	2	2	0	0	2	0	2	0	2	2	0	2	0	0	0	0	2	2	2	0	0	0	0	0	2	2	2	2	0
SDPG_02239576715	2	2	2	0	0	2	0	2	0	2	2	0	2	0	0	0	0	2	2	2	0	0	0	0	0	2	0	2	2	0
SDPG_02240313957	2	2	2	0	0	2	0	2	0	2	2	0	2	2	0	0	0	2	2	2	0	0	0	0	0	2	0	2	2	0
SDPG_02240460726	2	2	2	0	0	2	0	2	0	2	2	0	2	2	0	0	0	2	2	2	0	2	0	0	0	2	0	2	2	0
SDPG_02240810104	2	2	2	0	0	2	2	2	0	2	2	0	2	2	0	0	0	2	2	2	0	2	0	0	0	2	0	2	2	0
SDPG_02241043132	2	2	2	0	0	0	2	2	0	2	2	0	2	2	0	0	0	2	2	2	0	2	0	0	0	2	0	2	2	0
SDPG_02241619543	2	2	2	0	2	0	2	2	0	2	2	0	2	2	0	0	0	2	2	2	0	2	0	0	0	2	2	2	2	0
SDPG_02242794241	2	2	2	0	2	0	2	2	0	2	2	0	0	0	0	0	0	2	2	2	0	2	0	0	0	2	2	2	2	0
SDPG_02245854675	2	2	2	0	2	0	2	0	0	2	2	0	0	0	2	0	0	2	2	2	0	2	0	0	0	2	2	2	2	0
SDPG_02246012395	2	2	2	0	0	0	2	0	0	2	2	0	0	0	2	0	0	2	2	2	0	2	0	0	0	2	2	2	2	0
SDPG_02246070162	2	2	2	2	0	0	2	0	0	2	2	0	0	0	2	0	0	2	2	2	0	2	0	0	0	2	2	2	2	0
SDPG_02250203274	2	2	2	2	0	0	2	0	0	2	2	0	0	0	2	2	0	2	2	2	0	2	0	0	0	2	2	2	2	0
SDPG_02250989792	2	2	2	2	0	0	2	0	0	2	2	0	0	0	2	2	0	2	2	2	0	2	0	0	0	2	2	0	0	0
SDPG_02252078463	2	2	2	2	2	0	2	0	0	2	2	0	0	0	2	2	0	2	2	2	0	2	0	0	0	2	2	0	0	0
SDPG_02252113101	2	2	2	2	2	0	2	2	0	2	2	0	0	0	2	2	0	2	2	2	0	2	0	0	0	2	2	0	0	0
SDPG_02252790768	2	2	2	2	2	0	2	2	0	2	2	0	0	0	2	2	0	2	2	2	0	2	2	0	0	2	2	0	0	0
SDPG_02254055323	2	2	0	2	0	0	2	2	0	2	2	0	2	2	2	2	0	0	0	0	0	2	2	0	2	2	2	0	0	0
SDPG_02254112457	2	2	2	2	2	0	2	2	0	2	2	0	0	0	2	2	0	2	2	2	0	2	2	0	2	2	2	0	0	0
SDPG_02254146879	2	2	2	2	2	0	2	2	0	2	2	0	0	0	2	2	0	0	2	2	0	2	2	0	2	2	2	0	0	0
SDPG_02254861913	2	2	2	2	2	0	2	2	0	2	2	0	0	0	2	2	0	0	2	2	0	2	0	0	2	2	0	0	5	0
SDPG_02254898211	2	2	2	2	2	0	2	2	0	2	2	0	0	0	2	2	0	0	0	2	0	2	0	0	2	2	2	0	0	0
SDPG_02255045631	2	2	2	2	2	0	2	2	0	2	2	0	0	0	2	2	0	0	0	2	0	2	2	0	2	2	2	0	0	0
SDPG_02257928583	2	2	2	2	0	0	2	2	0	2	2	0	0	0	2	2	0	0	0	0	0	2	2	0	2	2	2	0	0	0
SDPG_02259470076	2	2	0	2	0	0	2	2	0	2	2	0	0	0	2	2	0	0	0	0	0	2	2	0	2	2	2	0	0	0
SDPG_02260378959	0	2	2	2	0	2	2	2	0	2	0	2	2	2	0	0	2	0	0	0	0	0	2	0	2	2	0	0	0	0
SDPG_02261053759	2	2	0	2	0	0	2	2	0	2	2	0	0	2	2	2	0	0	0	0	0	2	2	0	2	2	2	0	0	0
SDPG_02263429015	2	2	0	2	0	0	2	0	0	2	2	0	0	2	2	2	0	0	0	0	0	2	2	0	2	2	2	0	0	0
SDPG_02264366843	2	2	0	2	0	0	2	0	0	2	2	0	0	2	2	2	0	0	2	0	0	2	2	0	2	2	2	0	0	0
SDPG_03000054231	0	2	0	0	0	2	0	2	2	2	0	5	1	2	0	0	0	0	0	0	0	2	2	2	2	0	2	0	2	2
SDPG_03003305366	0	2	0	0	0	0	0	2	2	2	0	0	0	2	0	0	0	0	0	0	0	2	2	2	2	0	2	0	2	0
SDPG_03003960268	0	2	0	1	0	2	2	2	2	2	0	2	1	2	0	0	0	0	0	0	0	2	2	2	2	0	2	0	2	0
SDPG_03006314843	0	2	0	1	0	2	2	2	2	2	0	2	0	2	0	0	0	0	0	0	0	2	2	2	2	0	2	0	2	0
SDPG_03009233002	0	2	0	0	0	2	0	2	2	2	0	2	2	2	0	0	0	0	0	0	0	2	2	2	2	0	2	0	2	0
SDPG_03009805651	0	2	0	1	0	2	2	2	2	2	0	2	2	2	0	0	0	0	0	0	0	2	2	2	2	0	2	0	2	0
SDPG_03011738301	0	2	0	0	0	0	0	2	2	2	0	0	2	2	0	0	0	0	0	0	0	2	2	2	2	0	2	0	2	0
SDPG_03013068214	0	2	0	0	0	0	0	2	2	2	0	0	2	2	0	0	2	0	0	0	0	0	2	2	2	0	2	0	2	0
SDPG_03014492502	0	2	0	0	0	0	0	2	2	2	0	0	2	2	0	0	2	0	0	0	0	0	2	2	2	0	2	2	2	0
SDPG_03014917973	0	2	0	0	0	0	0	2	2	2	0	0	2	2	0	0	2	0	0	0	0	0	2	2	2	0	2	0	0	0
SDPG_03016351058	2	0	5	0	2	5	0	2	0	0	5	0	2	2	0	1	0	5	2	2	2	5	0	0	0	0	0	2	2	2
SDPG_03020852473	5	2	0	0	0	0	0	2	2	2	0	5	2	2	0	0	2	0	0	0	0	0	2	2	2	0	2	0	0	0
SDPG_03021603156	0	2	0	0	0	0	2	2	2	2	0	0	2	2	0	0	2	0	0	0	0	0	2	2	2	0	2	0	0	0
SDPG_03022807488	0	2	0	2	0	0	2	2	2	2	0	0	2	2	0	0	2	0	0	0	0	0	2	0	2	0	2	0	0	0
SDPG_03028881308	0	2	2	2	0	0	2	2	2	2	0	0	2	2	0	0	2	0	0	0	0	0	2	0	2	0	2	0	0	0
SDPG_03030637923	0	2	2	2	0	0	0	2	2	2	0	0	2	2	0	0	2	0	0	0	0	0	2	0	2	2	2	0	0	0
SDPG_03032953484	0	2	2	2	0	0	0	2	0	2	0	0	2	2	0	0	2	0	0	0	0	0	2	0	2	2	2	0	0	0
SDPG_03034011770	0	2	2	2	0	0	0	2	2	2	0	0	2	2	0	0	2	0	0	0	2	0	2	0	2	0	2	0	0	0
SDPG_03034393981	0	2	2	2	2	0	0	2	2	2	0	0	2	2	0	0	2	0	0	0	0	0	2	0	2	0	2	0	0	0
SDPG_03035411862	0	2	2	2	0	2	0	2	0	2	0	2	2	2	0	0	2	0	0	0	0	0	2	0	2	2	2	0	0	0
SDPG_03035951272	0	2	2	2	0	2	0	2	0	2	0	2	2	2	0	0	2	0	0	0	0	0	2	0	2	2	0	0	0	0
SDPG_03038474661	0	2	2	2	0	2	2	2	0	2	0	2	2	2	0	1	2	0	0	0	0	0	2	0	0	2	0	0	0	0
SDPG_03039351734	0	2	2	2	0	2	2	2	0	2	0	2	2	2	0	2	2	0	0	0	0	0	2	0	0	2	0	0	0	0
SDPG_03039428517	0	2	2	2	0	2	2	2	0	2	0	2	2	2	0	0	2	0	0	0	0	0	2	0	0	2	0	0	0	0
SDPG_03039971142	0	2	2	2	0	2	2	2	0	2	0	2	2	2	2	0	2	0	0	0	0	0	2	0	0	2	0	0	0	0
SDPG_03040467396	0	2	2	2	0	2	2	2	0	2	0	2	2	2	2	0	2	0	0	0	0	0	2	0	0	2	0	2	0	0
SDPG_03041478864	0	2	2	2	2	2	2	2	0	2	0	2	2	2	2	0	2	0	0	0	0	0	2	0	0	2	0	0	0	0
SDPG_03043449048	0	2	2	2	2	2	2	2	0	2	0	2	2	2	2	0	2	0	0	0	0	2	2	0	0	2	0	0	0	0
SDPG_03044980771	2	0	0	2	2	2	2	0	2	2	0	2	2	2	0	0	2	2	0	2	0	1	2	2	2	0	0	2	2	0
SDPG_03045076446	0	2	2	2	2	2	2	2	0	2	0	2	2	2	2	0	2	2	0	0	0	2	2	0	0	2	0	0	0	0
SDPG_03046438459	0	2	0	2	2	2	2	2	0	2	0	2	2	2	2	0	2	2	0	0	0	2	2	0	0	2	0	0	0	0
SDPG_03046551552	0	2	0	2	2	2	2	2	0	2	0	2	2	2	2	0	2	2	0	0	2	2	2	0	0	2	0	0	0	0
SDPG_03046879148	0	2	0	2	2	2	0	2	0	2	0	2	2	2	2	0	2	2	0	0	2	2	2	0	0	2	0	0	0	0
SDPG_03046943887	0	2	0	2	2	2	0	2	0	2	0	2	2	2	2	0	2	2	0	0	2	2	2	0	0	2	2	0	0	0
SDPG_03047296201	0	2	0	2	2	2	0	2	2	2	0	2	2	2	2	0	2	2	0	0	2	2	2	0	0	2	2	0	0	0
SDPG_03049167128	0	2	0	2	2	2	0	2	2	2	0	2	2	2	2	0	2	0	0	0	2	2	2	0	0	2	2	0	0	0
SDPG_03050524713	0	2	0	2	2	2	0	2	2	2	0	2	2	2	2	0	2	0	0	0	0	2	2	0	0	2	2	0	0	0
SDPG_03052105315	0	2	2	2	2	2	0	2	2	2	0	2	2	2	2	0	2	0	0	0	0	2	2	0	0	2	2	0	0	0
SDPG_03054482247	0	2	2	2	2	2	0	0	2	2	0	2	2	2	2	0	2	0	0	0	0	2	2	0	0	2	2	0	0	0
SDPG_03055147074	0	2	2	2	5	0	0	0	2	2	0	0	2	2	2	0	2	0	0	0	0	2	2	0	0	2	2	0	0	0
SDPG_03056094510	0	2	2	0	2	2	0	0	2	2	0	2	1	2	2	0	2	0	0	0	0	2	2	0	0	2	2	0	0	0
SDPG_03056559385	0	2	2	2	2	2	0	0	2	2	0	2	1	2	2	0	2	0	0	0	0	2	2	2	0	2	2	0	0	0
SDPG_03057591448	0	2	2	2	2	2	0	0	0	2	0	2	1	1	2	0	2	0	0	0	0	2	2	2	0	2	2	0	0	0
SDPG_03060108133	0	2	2	2	2	2	0	0	0	2	0	2	1	1	2	0	2	0	0	0	0	2	2	2	2	2	2	0	0	0
SDPG_03060147823	0	2	2	2	2	2	0	0	0	2	0	2	0	1	2	0	2	0	0	0	0	2	2	2	2	2	2	0	0	0
SDPG_03062419134	0	2	2	2	2	2	0	0	0	2	0	2	0	1	2	0	2	0	0	0	0	2	2	2	2	2	2	2	0	0
SDPG_03062638191	0	2	2	2	2	2	0	0	0	2	0	2	0	2	2	0	0	0	0	0	0	2	2	2	0	2	2	2	0	0
SDPG_03063488558	0	2	2	1	2	2	0	0	0	2	0	2	0	2	2	0	0	0	0	0	0	2	2	2	0	2	2	2	0	0
SDPG_03065556525	0	2	2	1	2	2	0	0	0	0	0	2	0	2	2	0	0	0	0	0	0	2	2	2	0	2	2	2	0	0
SDPG_03065963755	0	2	2	1	2	2	0	2	0	0	0	2	0	2	2	0	0	0	0	0	0	2	2	2	0	2	2	2	0	0
SDPG_03067532878	0	2	2	1	2	2	0	2	0	0	0	2	0	2	2	0	0	0	0	0	0	2	2	0	0	2	2	2	0	0
SDPG_03068071820	0	2	2	1	2	2	0	2	0	0	0	2	0	0	2	0	0	0	0	0	0	2	2	0	0	2	2	2	0	0
SDPG_03070496717	0	2	2	1	2	2	0	2	0	2	0	2	0	0	2	0	0	0	0	0	0	2	2	0	0	2	2	2	0	0
SDPG_03072278858	0	2	2	1	2	2	0	2	0	2	0	2	0	0	2	0	0	0	0	0	0	2	2	2	0	2	0	2	0	0
SDPG_03072334984	0	2	2	1	2	2	0	2	0	2	0	2	0	0	2	0	0	0	0	0	0	2	0	2	0	2	0	2	0	0
SDPG_03082312529	0	2	2	1	2	2	0	2	0	2	0	2	0	0	2	0	0	0	0	0	0	2	0	2	0	0	0	2	0	0
SDPG_03085434394	0	2	2	1	2	2	0	2	0	0	0	2	0	0	2	0	0	0	0	0	0	2	0	2	0	0	0	2	0	0
SDPG_03089875903	0	2	2	1	2	2	0	2	0	0	0	2	0	0	2	0	0	0	0	0	0	2	0	2	0	0	0	0	0	0
SDPG_03090525896	0	2	2	2	2	2	0	2	0	0	0	2	0	0	2	0	0	0	0	0	0	2	0	2	0	0	0	0	0	0
SDPG_03091868515	0	2	2	2	2	2	0	2	0	0	0	2	0	0	2	0	0	0	2	0	0	2	0	2	0	0	0	0	0	0
SDPG_03095544018	0	2	2	2	2	2	0	2	0	0	0	2	0	0	2	0	0	0	2	0	0	2	0	0	0	0	0	0	0	0
SDPG_03095682909	0	2	2	2	2	2	0	2	0	0	0	2	0	2	2	0	0	0	2	0	0	2	0	0	0	0	0	0	0	0
SDPG_03097599302	0	2	2	2	2	2	0	2	0	0	0	2	0	2	2	0	0	0	0	0	0	2	0	0	0	0	0	0	0	0
SDPG_03097846849	0	2	2	2	2	2	0	2	0	0	0	2	2	2	2	0	0	0	0	0	0	2	0	0	0	0	0	0	0	0
SDPG_03098245291	0	0	2	2	2	2	0	2	0	0	0	2	2	2	2	0	0	0	0	0	0	2	0	0	0	0	0	0	0	0
SDPG_03098390115	0	0	2	2	2	2	0	2	0	0	0	2	2	2	2	2	0	0	0	0	0	2	0	0	0	0	0	0	0	0
SDPG_03104074244	0	0	2	2	2	2	0	2	0	0	0	0	2	2	2	2	0	0	0	0	0	2	2	2	0	0	0	0	0	0
SDPG_03107394936	0	0	2	2	2	0	0	2	0	0	0	0	2	2	2	2	0	0	2	2	0	2	2	0	0	0	0	0	0	0
SDPG_03108497691	0	0	2	2	2	2	0	2	0	0	0	0	2	2	2	2	0	0	0	2	0	2	2	0	0	0	0	0	0	0
SDPG_03108809971	0	0	2	2	2	2	0	2	0	0	0	0	2	2	2	2	0	0	2	2	0	2	2	0	0	0	0	0	0	0
SDPG_03110572368	0	0	2	2	2	0	0	2	0	0	0	0	2	2	2	2	0	0	2	2	0	2	2	0	0	0	2	0	0	0
SDPG_03116952483	0	0	2	2	2	0	0	2	0	0	2	0	2	2	2	5	0	0	2	2	0	5	0	0	0	0	0	0	0	0
SDPG_03118957042	0	0	2	2	2	0	0	0	0	0	0	0	2	2	2	2	0	0	2	2	0	2	0	0	0	0	2	0	0	0
SDPG_03119063844	2	0	2	2	2	0	0	0	0	0	0	0	2	2	2	2	0	0	2	2	0	2	0	0	0	0	2	0	0	0
SDPG_03120897279	0	0	2	2	2	0	0	0	0	0	0	0	2	2	2	1	0	0	2	2	0	2	0	0	0	0	2	0	0	0
SDPG_03122879549	0	2	2	2	2	2	0	0	0	0	2	0	2	2	2	2	0	0	2	2	0	2	0	2	0	0	2	0	0	0
SDPG_03125918463	0	2	2	2	2	2	0	0	0	0	2	2	2	2	2	2	0	0	2	2	0	2	0	2	0	0	2	0	0	0
SDPG_03126291394	0	2	2	2	2	2	0	0	0	0	2	2	2	2	2	2	0	0	2	2	0	2	2	2	0	0	2	0	0	0
SDPG_03126492565	0	2	2	2	2	2	0	0	0	0	2	2	2	2	2	2	0	0	2	2	0	2	2	2	2	0	2	0	0	0
SDPG_03126660188	0	2	2	0	2	2	0	0	0	0	2	2	2	2	2	2	0	0	2	2	0	2	2	2	2	0	2	0	0	0
SDPG_03129063746	0	2	2	0	2	2	0	2	0	0	2	2	2	2	2	2	0	0	2	2	0	2	2	2	2	0	2	0	0	0
SDPG_03129451173	0	2	2	0	2	0	0	2	0	0	2	2	2	2	2	2	0	0	2	2	0	2	2	2	2	0	2	0	0	0
SDPG_03130821747	0	2	2	0	2	0	0	2	0	0	2	2	2	2	2	2	0	0	2	2	0	2	2	2	2	0	0	0	0	0
SDPG_03132442150	0	2	2	0	2	2	0	2	0	0	2	2	2	2	2	2	0	0	2	2	0	2	2	2	2	0	0	0	0	0
SDPG_03132474838	0	2	2	0	2	2	0	2	0	0	2	2	2	2	2	2	2	0	2	2	0	2	2	2	2	0	0	0	0	0
SDPG_03135228212	0	2	2	0	2	2	0	2	0	0	2	2	2	2	2	2	2	0	2	2	0	2	2	2	2	0	0	0	2	0
SDPG_03135947895	0	2	2	0	2	2	0	0	0	0	2	2	2	2	2	2	2	0	2	2	0	2	2	2	2	0	0	0	2	0
SDPG_03136383584	0	2	2	0	2	2	0	0	0	0	2	2	2	2	2	2	2	0	2	2	0	2	2	2	2	0	0	0	2	2
SDPG_03136584874	0	2	2	0	2	2	0	0	0	0	2	2	2	2	2	0	2	0	2	2	0	2	2	2	2	0	0	0	2	2
SDPG_03137777747	0	2	2	0	2	2	0	0	0	0	2	2	2	2	2	2	2	0	0	2	0	2	2	2	2	0	0	0	2	2
SDPG_03139108660	0	2	2	0	2	2	0	0	0	0	2	2	2	2	2	2	2	0	0	2	0	2	2	2	2	0	2	0	2	2
SDPG_03150844988	0	2	2	0	2	2	0	0	0	2	2	2	2	2	2	2	2	0	0	2	0	2	2	2	2	0	2	0	2	2
SDPG_03151748478	0	2	2	0	2	2	0	0	0	0	2	2	2	2	2	2	2	2	0	2	0	2	0	2	2	0	2	0	2	2
SDPG_03153676458	0	2	2	0	2	0	0	0	0	0	2	0	2	2	2	2	2	2	0	2	0	2	0	2	2	0	2	0	2	0
SDPG_03153717297	0	2	2	0	2	2	0	0	0	0	2	2	2	2	2	2	2	2	0	2	0	2	0	2	2	0	2	0	2	0
SDPG_03154787473	0	2	2	0	2	2	0	0	0	2	2	2	2	2	2	2	2	2	0	2	0	2	0	2	2	0	2	0	2	2
SDPG_03154833237	0	2	2	0	2	0	0	0	0	2	2	0	2	2	2	2	2	2	0	2	0	2	2	2	2	0	2	0	2	2
SDPG_03156166566	0	2	2	0	2	0	0	2	0	0	2	0	2	2	2	2	2	2	0	2	0	2	0	2	2	0	2	0	2	0
SDPG_03157761015	0	2	2	0	2	0	0	2	0	0	2	0	2	2	2	2	2	0	0	0	0	2	0	2	2	0	2	0	2	0
SDPG_03160638770	0	2	2	0	2	0	0	2	0	0	2	0	2	2	0	2	2	0	0	0	0	2	0	2	2	0	2	0	2	0
SDPG_03161162143	0	2	2	0	2	2	0	2	0	0	2	0	2	2	0	2	2	0	0	0	0	2	0	2	2	0	2	0	2	0
SDPG_03162452593	2	2	0	2	0	0	2	0	2	2	2	0	0	0	0	2	0	2	2	0	0	2	2	0	0	2	0	2	2	0
SDPG_03162470268	0	2	2	0	2	2	0	2	0	0	2	0	5	1	0	1	2	0	0	0	0	5	0	2	2	0	2	0	2	0
SDPG_03163257019	0	2	2	0	0	2	0	2	0	0	2	0	2	2	0	2	2	0	0	2	0	2	0	2	2	0	2	0	2	0
SDPG_03164149856	0	2	2	0	2	2	0	2	0	0	2	0	2	2	0	2	2	0	0	2	0	2	2	2	2	0	2	0	2	0
SDPG_03167505835	0	2	2	0	0	2	0	2	2	0	2	0	0	2	0	0	2	0	0	2	0	2	2	0	2	0	2	2	2	2
SDPG_03167910776	2	2	2	0	2	2	0	2	0	0	2	0	2	2	0	2	2	0	0	2	0	2	2	2	2	0	2	2	2	0
SDPG_03168041535	2	2	2	0	2	2	0	2	0	0	2	0	0	0	0	2	2	0	0	2	0	2	2	2	2	0	2	2	2	0
SDPG_03168398493	0	2	2	0	2	2	0	2	0	0	2	0	0	0	0	2	2	0	0	2	0	2	2	2	2	0	2	2	2	0
SDPG_03168692186	0	2	2	0	2	2	0	2	0	0	2	0	0	0	0	0	2	0	0	2	0	2	2	2	2	0	2	2	2	0
SDPG_03168983421	0	2	2	0	2	2	0	2	0	0	2	0	0	2	0	0	2	0	0	2	0	2	2	2	2	0	2	2	2	0
SDPG_03170277975	0	2	2	0	2	2	0	2	0	0	2	0	0	2	0	0	2	0	0	2	0	2	2	0	2	0	2	2	2	0
SDPG_03170593619	0	2	2	0	2	2	0	2	2	0	2	0	0	2	0	0	2	0	0	2	0	2	2	0	2	0	2	2	2	0
SDPG_03171565426	0	2	2	0	2	2	0	2	2	0	2	0	0	2	0	0	2	0	0	2	0	2	2	0	2	0	2	2	2	2
SDPG_03175484730	0	2	2	0	0	2	0	2	2	0	2	0	2	2	0	0	2	0	0	2	0	2	2	0	2	0	2	2	2	2
SDPG_03177292488	2	2	2	0	0	2	0	2	2	0	2	0	2	2	0	0	2	0	0	2	0	2	2	0	2	0	2	2	2	2
SDPG_04000102881	2	2	2	2	2	0	2	2	0	2	2	0	2	0	0	2	2	2	0	2	2	0	2	2	0	2	0	2	2	2
SDPG_04007780467	2	2	2	2	2	0	2	2	0	2	2	0	2	0	0	2	2	2	0	2	0	0	2	2	0	2	0	2	2	2
SDPG_04008906412	2	2	2	2	2	0	2	2	0	2	2	0	2	0	0	2	2	2	0	2	0	2	2	2	0	2	0	2	2	2
SDPG_04013806614	2	0	2	2	2	0	2	2	0	2	2	0	2	0	0	2	2	2	0	2	0	2	2	2	0	2	0	2	2	2
SDPG_04014659922	2	0	2	0	2	0	2	2	0	2	2	0	2	0	0	2	2	2	0	2	0	2	2	2	0	2	0	2	2	2
SDPG_04017867424	2	0	5	0	0	0	2	2	0	2	2	2	0	0	2	2	0	0	2	2	0	2	0	0	0	2	2	2	2	2
SDPG_04021756292	2	0	2	0	0	0	2	2	0	2	2	0	2	0	0	2	2	2	0	2	0	2	2	2	0	2	0	2	2	2
SDPG_04021882796	2	0	2	0	0	0	2	2	0	2	2	0	2	0	0	0	2	2	0	2	0	2	2	2	0	2	0	2	2	2
SDPG_04022004278	5	2	2	1	2	2	0	2	0	0	0	2	0	2	2	1	0	0	1	0	0	2	2	0	0	2	2	2	0	0
SDPG_04022178505	2	0	2	0	0	0	2	2	0	2	2	0	2	0	0	0	2	2	2	2	0	2	2	2	0	2	0	2	2	2
SDPG_04025003063	2	0	2	0	0	0	2	2	0	2	2	0	2	2	0	0	2	2	2	2	0	2	2	2	0	2	0	2	2	2
SDPG_04025519549	2	0	2	0	0	0	2	2	0	2	2	0	2	2	2	0	2	2	2	2	0	2	2	2	0	2	0	2	2	2
SDPG_04025535350	2	0	2	0	0	0	2	2	0	2	2	0	2	2	2	0	2	2	2	2	0	2	2	2	0	0	0	2	2	2
SDPG_04026740512	2	0	2	0	0	2	2	2	0	2	2	0	2	2	2	0	2	2	2	2	0	2	2	2	0	0	0	2	2	2
SDPG_04028968705	2	0	2	2	0	2	2	2	0	2	2	0	2	2	2	2	2	0	2	2	2	2	2	2	0	0	0	2	2	2
SDPG_04029863015	2	0	2	2	0	2	2	2	0	2	2	0	2	2	2	2	0	0	2	2	2	2	2	2	0	0	0	2	2	2
SDPG_04030013754	2	0	2	1	0	0	2	2	0	2	2	0	2	2	2	2	0	0	2	2	2	2	2	2	0	0	0	2	2	2
SDPG_04034843384	2	0	2	1	0	2	2	2	0	2	2	0	2	2	2	2	0	0	2	2	2	2	2	2	0	0	0	2	2	2
SDPG_04041281027	2	0	2	1	0	2	2	2	0	2	2	0	2	2	2	2	0	0	2	2	2	2	0	2	0	0	0	2	2	2
SDPG_04041624546	2	0	2	0	0	2	2	2	0	2	2	0	2	2	2	2	0	0	2	2	2	2	0	2	0	0	0	2	2	2
SDPG_04041723422	2	0	2	0	0	2	2	2	2	2	2	0	2	2	2	2	0	0	2	2	2	2	0	2	0	0	0	2	2	2
SDPG_04042306236	2	0	2	0	0	2	2	2	2	2	2	0	2	2	2	2	0	2	2	2	2	2	0	2	0	0	0	2	2	2
SDPG_04049725232	0	0	2	0	0	2	2	2	2	2	2	0	2	2	2	2	0	2	2	2	1	2	0	2	0	0	0	2	2	2
SDPG_04051486325	0	0	2	2	0	2	2	2	2	2	2	0	2	2	2	2	0	2	2	2	0	2	0	2	0	0	0	2	2	2
SDPG_04051809106	0	0	2	2	0	2	2	2	2	2	2	0	2	2	2	2	0	0	2	2	0	2	0	2	0	0	0	2	2	2
SDPG_04055240902	0	0	2	2	0	2	2	2	2	2	2	0	2	2	2	0	0	0	2	2	0	2	0	2	0	0	0	2	2	2
SDPG_04055920205	0	0	2	2	0	2	2	2	2	0	2	0	2	2	2	0	0	0	2	2	0	2	0	2	0	0	0	2	2	2
SDPG_04056334568	0	0	2	2	2	2	2	2	2	0	2	0	2	2	2	0	0	0	2	2	0	2	0	2	0	0	0	2	2	2
SDPG_04060382286	0	0	2	2	2	0	2	2	2	2	2	0	2	2	2	0	0	0	2	2	0	2	0	2	0	0	0	2	2	2
SDPG_04060383375	0	0	2	2	2	0	2	2	2	0	2	0	2	2	2	0	0	0	2	2	0	2	0	2	0	0	0	2	2	2
SDPG_04061595245	0	0	2	2	2	0	2	2	2	0	2	0	2	2	2	0	0	0	2	0	0	2	0	2	0	0	0	2	2	2
SDPG_04062280489	0	0	2	0	2	0	2	2	2	0	2	0	2	2	2	0	0	0	2	0	2	2	0	2	0	0	0	2	2	2
SDPG_04063285470	0	0	0	0	2	0	2	2	2	0	2	0	2	2	2	0	0	0	2	0	0	2	0	2	0	0	0	2	2	2
SDPG_04064261865	0	0	0	0	0	0	2	2	2	0	2	0	2	2	2	0	0	0	2	0	0	2	0	2	0	0	0	2	2	2
SDPG_04065697433	0	0	2	0	2	0	2	2	0	2	2	0	2	2	0	2	0	2	0	0	2	0	0	0	0	0	0	2	0	2
SDPG_04065713400	0	0	0	0	0	0	2	2	2	0	2	0	2	2	2	5	0	0	2	0	0	2	0	2	0	0	0	2	2	2
SDPG_04065851092	0	0	0	0	0	0	2	0	2	0	2	0	2	2	2	0	0	0	2	0	0	2	0	2	0	0	0	2	2	2
SDPG_04068535710	0	0	0	2	0	0	2	2	2	0	2	0	2	2	2	0	0	0	2	0	0	2	0	2	0	0	0	2	2	2
SDPG_04069559941	0	2	2	2	2	0	2	2	0	0	2	0	2	2	2	0	0	2	2	2	2	0	2	2	2	2	0	0	0	2
SDPG_04071287731	0	0	0	2	0	0	2	0	0	0	2	0	2	2	2	0	0	0	0	2	0	5	0	2	0	0	0	2	2	2
SDPG_04071522812	0	0	0	2	0	0	2	0	0	0	2	0	2	2	2	0	0	0	0	0	0	2	0	2	0	0	0	2	2	2
SDPG_04071796359	0	0	0	2	0	0	2	0	0	0	2	0	2	2	2	0	0	0	0	2	0	2	0	2	0	0	0	2	2	2
SDPG_04074674872	0	0	0	2	0	1	2	0	0	0	2	0	2	2	2	0	0	0	0	2	0	2	0	2	0	2	0	2	2	2
SDPG_04077003536	0	0	0	2	0	1	2	0	0	0	0	0	2	2	2	0	0	0	0	2	0	2	0	2	0	2	0	2	2	2
SDPG_04078170204	0	0	2	2	0	1	2	0	0	0	0	0	2	2	2	0	0	0	0	2	0	2	0	2	0	2	0	2	2	2
SDPG_04078786410	0	0	2	2	0	1	2	0	0	0	0	0	2	2	2	0	0	0	0	2	0	2	0	2	0	0	0	2	2	2
SDPG_04078925094	0	0	2	2	0	1	2	0	0	0	2	0	2	2	2	0	0	0	0	2	0	2	0	2	0	0	0	2	2	2
SDPG_04079502027	0	0	2	2	0	2	2	2	0	0	2	0	2	2	2	0	0	0	0	2	0	2	0	2	0	0	0	2	2	2
SDPG_04080766140	0	0	2	2	0	2	2	2	0	0	2	0	2	2	2	0	0	2	0	2	0	2	0	2	0	0	0	2	2	2
SDPG_04082105604	0	0	2	2	0	2	2	2	0	0	2	0	2	2	0	0	0	2	0	2	0	2	0	2	0	0	0	2	2	2
SDPG_04084678519	0	0	2	2	0	2	2	2	0	0	2	0	2	2	0	0	0	2	0	2	2	2	0	2	0	0	0	2	2	2
SDPG_04086057360	0	0	2	2	0	2	2	2	0	0	2	0	2	2	0	0	0	0	0	2	2	2	0	2	0	0	0	2	2	2
SDPG_04086629168	0	0	2	2	0	0	2	2	0	0	2	0	2	2	0	0	0	0	0	2	2	2	0	2	0	0	0	2	2	2
SDPG_04088700510	0	0	2	2	0	0	2	2	0	0	2	0	2	2	0	0	0	2	2	2	2	2	0	2	0	0	0	2	2	2
SDPG_04088880520	0	0	2	2	0	0	2	2	0	0	2	0	2	2	0	0	0	2	2	2	2	2	0	0	0	0	0	2	2	2
SDPG_04089197182	0	0	2	0	0	0	2	2	0	0	2	0	2	2	0	0	0	2	2	2	2	2	0	0	0	0	0	2	2	2
SDPG_04089704551	2	0	2	0	0	0	2	2	0	0	2	0	2	2	0	0	0	2	2	2	2	2	0	0	0	0	0	2	2	2
SDPG_04091642069	2	0	2	0	0	0	0	2	0	0	2	0	2	2	0	0	0	2	2	2	2	2	0	0	0	0	0	2	2	2
SDPG_04092685114	2	0	2	0	2	0	0	2	0	0	2	0	2	2	0	0	0	2	2	2	2	2	0	0	0	0	0	2	2	2
SDPG_04105690930	2	2	2	0	2	2	0	2	0	0	2	0	2	2	0	0	0	2	2	2	2	5	0	0	0	0	0	2	2	2
SDPG_04110176169	0	2	2	0	2	0	0	2	0	0	2	0	2	2	0	0	0	2	1	2	2	0	0	0	0	0	0	2	2	2
SDPG_04111334461	0	2	2	0	2	2	0	2	0	0	2	0	2	2	0	0	0	2	0	2	2	0	0	2	0	0	0	2	2	2
SDPG_04112070273	0	2	2	0	2	2	0	2	0	0	2	0	2	2	0	0	0	0	1	2	2	0	0	2	0	0	0	2	2	2
SDPG_04112487354	0	2	2	0	2	2	0	2	0	0	2	0	2	2	0	2	0	0	1	2	2	0	0	2	0	0	0	2	2	2
SDPG_04113313696	0	2	2	0	2	2	0	2	0	0	2	0	2	2	0	2	0	0	1	2	2	0	0	2	2	0	0	2	2	2
SDPG_04113752163	0	2	2	0	2	2	0	2	0	0	2	0	2	2	0	2	0	2	1	2	2	0	0	2	2	0	0	2	2	2
SDPG_04114861174	0	2	2	0	2	1	0	2	0	0	2	0	2	2	0	2	0	2	1	2	2	0	0	2	2	0	0	2	2	2
SDPG_04117379928	0	2	2	0	2	1	0	2	0	0	2	0	2	2	0	2	0	2	0	2	2	0	0	2	2	0	0	2	0	2
SDPG_04117384073	0	2	2	0	2	1	0	2	0	0	2	0	2	2	0	2	0	2	0	2	2	0	0	2	2	0	0	2	2	2
SDPG_04122454769	0	2	2	0	2	1	0	2	2	0	2	0	2	2	2	2	0	2	0	2	2	0	0	2	2	0	0	0	2	2
SDPG_04122521115	0	2	2	0	2	1	0	2	0	0	2	0	2	2	0	2	0	2	0	2	2	0	0	2	2	0	0	0	2	2
SDPG_04123018313	0	2	2	0	2	1	0	2	0	0	2	0	2	2	2	2	0	2	0	2	2	0	0	2	2	0	0	0	2	2
SDPG_04124338934	0	2	2	0	2	1	0	2	2	0	2	0	2	2	2	2	0	2	0	2	2	0	0	2	2	2	0	0	2	2
SDPG_04124978544	0	2	2	0	2	1	0	2	2	0	2	0	2	2	2	2	0	2	0	2	2	0	2	2	2	2	0	0	2	2
SDPG_04126091471	0	2	2	0	2	1	0	2	0	0	2	0	2	2	2	2	0	2	0	2	2	0	2	2	2	2	0	0	2	2
SDPG_04126104986	0	2	2	0	2	1	0	2	0	0	2	0	2	2	2	2	0	0	0	2	2	0	2	2	2	2	0	0	2	2
SDPG_04126176021	0	2	2	0	2	0	0	2	0	0	2	0	2	2	2	2	0	2	0	2	2	0	2	2	2	2	0	0	2	2
SDPG_04127424301	0	2	2	0	2	2	0	2	0	0	2	0	2	2	2	2	0	2	0	2	2	0	2	2	2	2	0	0	2	2
SDPG_04128260427	0	2	2	0	2	2	0	2	0	0	2	0	2	2	2	2	0	2	0	2	2	0	2	2	2	2	0	0	0	2
SDPG_04129850039	0	2	2	0	2	2	0	2	0	0	2	0	2	2	2	2	0	2	2	2	2	0	2	2	2	2	0	0	0	2
SDPG_04130734310	0	2	0	0	2	1	0	2	0	0	2	0	2	2	2	2	0	2	2	2	2	0	2	0	0	0	0	0	0	0
SDPG_04130750723	0	2	2	0	2	1	0	2	0	0	2	0	2	2	2	2	0	2	2	2	2	0	2	2	2	2	0	0	0	2
SDPG_04131388949	0	2	2	2	2	1	2	2	0	0	2	0	2	2	2	2	0	2	2	2	2	0	2	2	2	2	0	0	0	2
SDPG_04133874171	0	2	2	2	2	1	2	2	0	0	2	0	2	2	0	2	0	2	2	2	2	0	2	2	2	2	0	0	0	2
SDPG_04133874195	0	2	2	2	2	0	2	2	0	0	2	0	2	2	2	2	0	2	2	2	2	0	2	2	2	2	0	0	0	2
SDPG_04136198679	0	2	2	2	2	0	2	2	0	0	2	0	2	2	2	0	0	2	2	2	2	2	2	2	2	2	0	0	0	2
SDPG_04137477346	0	2	2	2	2	0	2	2	2	0	2	0	2	2	2	0	0	2	2	2	2	2	2	2	2	2	0	0	0	2
SDPG_04138065794	0	2	2	2	2	0	2	2	2	0	2	0	2	2	2	0	0	2	2	2	2	2	2	2	2	2	0	0	2	2
SDPG_04138348805	0	2	2	2	2	0	2	2	2	0	2	0	2	2	2	0	0	2	2	2	2	2	2	2	2	2	0	2	2	2
SDPG_04138513185	0	2	2	2	2	0	2	2	2	0	2	0	2	2	2	0	0	2	2	2	2	2	2	2	2	2	0	2	0	2
SDPG_04139023621	0	2	2	2	2	0	2	2	2	0	2	0	2	2	2	2	0	2	2	2	2	2	2	2	2	2	0	2	0	2
SDPG_04142153063	0	2	2	2	2	0	2	2	2	0	2	0	2	2	0	0	0	2	2	2	2	2	2	2	2	2	0	2	0	2
SDPG_04144298127	0	2	2	2	2	0	2	2	2	0	2	0	2	2	0	2	0	2	2	2	2	2	2	2	2	2	2	2	0	2
SDPG_04146029889	0	2	2	2	2	0	2	2	2	0	2	0	0	2	0	2	0	2	2	2	2	2	0	2	2	2	0	2	0	2
SDPG_04147690731	0	2	2	2	2	0	2	2	2	0	2	0	2	2	0	2	0	2	2	2	2	2	2	2	2	2	0	2	2	2
SDPG_04149673203	0	2	2	2	2	2	2	2	0	0	2	0	2	2	0	2	0	2	2	2	2	2	2	2	2	2	0	2	2	2
SDPG_04151113577	0	2	2	2	2	0	2	2	2	0	2	0	2	2	0	2	0	2	2	2	2	2	2	2	2	2	0	2	2	0
SDPG_04152091480	0	2	2	2	2	0	2	2	0	0	2	0	2	2	0	2	0	2	2	2	2	2	2	2	2	2	0	2	2	0
SDPG_04155110364	0	2	2	2	2	0	2	2	0	0	2	0	2	2	0	0	0	2	0	2	2	2	2	2	0	2	0	2	2	0
SDPG_04156752703	0	2	2	2	2	0	2	2	0	0	2	0	2	2	0	0	0	0	2	2	2	2	2	2	0	2	0	2	2	0
SDPG_04159121170	0	2	2	2	2	0	2	2	0	0	2	0	1	0	0	0	0	2	2	2	2	2	2	2	0	2	2	2	2	2
SDPG_04159937580	0	2	2	2	2	0	2	2	0	0	2	0	1	0	2	0	0	2	2	2	2	2	0	2	0	2	2	2	2	2
SDPG_04161793548	0	2	2	2	2	0	2	2	0	0	2	0	0	0	2	0	0	2	0	2	2	5	0	2	0	2	2	2	2	2
SDPG_04166069314	0	2	2	2	2	0	2	2	0	0	2	0	2	0	2	0	0	2	2	2	2	2	2	2	0	2	2	2	2	2
SDPG_04169778408	0	2	2	2	2	0	2	2	0	0	2	0	2	0	2	0	0	2	0	2	2	0	2	2	0	2	2	2	2	2
SDPG_04172313471	0	2	2	2	2	0	2	2	0	0	2	0	2	2	2	0	0	0	0	2	2	5	5	2	0	2	2	2	2	2
SDPG_04176295843	0	2	2	2	2	0	2	2	0	2	2	0	0	1	2	2	0	0	0	2	2	0	2	2	2	2	2	2	2	2
SDPG_04178124687	0	2	2	2	2	0	2	2	0	2	2	0	0	0	2	2	0	0	0	2	2	0	2	2	2	2	2	2	2	2
SDPG_04179077448	0	2	2	2	2	0	0	2	0	2	2	0	0	0	2	2	0	0	0	2	2	0	2	2	2	2	2	2	2	2
SDPG_04181531098	0	2	2	2	2	0	2	2	0	2	2	0	0	0	2	5	0	0	0	0	2	0	2	2	2	2	2	2	2	2
SDPG_05000341946	2	0	2	0	0	2	0	0	2	0	0	2	0	0	0	2	2	0	2	0	2	2	0	0	2	0	0	2	2	0
SDPG_05002106306	2	0	2	0	0	2	0	0	2	0	0	2	0	0	0	2	2	0	2	0	2	2	0	0	2	2	0	2	2	0
SDPG_05004502155	2	0	2	0	0	2	0	0	2	0	0	2	0	0	0	2	2	0	2	0	0	2	0	0	2	2	0	2	2	0
SDPG_05006714786	2	0	2	0	0	2	0	0	2	0	0	2	0	5	0	2	2	0	2	0	0	2	0	0	2	2	0	2	2	0
SDPG_05007626560	2	0	2	2	0	2	0	0	2	0	0	2	0	0	0	0	2	0	2	0	0	2	0	0	2	2	0	2	2	0
SDPG_05012871787	2	0	2	2	0	2	0	0	2	0	0	2	0	0	0	0	2	0	2	0	0	2	2	0	2	2	0	2	2	0
SDPG_05014102451	2	0	2	2	0	2	0	0	2	0	0	2	0	0	0	0	2	0	2	0	0	2	2	0	2	2	0	0	2	0
SDPG_05015192079	2	0	2	2	0	2	0	0	2	0	0	2	2	2	0	0	2	0	2	0	0	2	2	0	2	2	2	0	2	0
SDPG_05015559609	2	0	2	2	0	2	0	0	0	0	0	2	0	0	0	0	2	0	2	0	0	2	2	0	2	2	2	0	2	0
SDPG_05015688044	2	0	2	2	0	2	0	0	0	0	0	2	0	0	0	0	2	0	2	0	0	2	2	0	2	2	2	2	2	0
SDPG_05016903382	2	0	2	2	0	2	0	0	0	0	0	2	2	2	0	0	2	0	2	0	0	2	2	0	2	2	2	2	2	0
SDPG_05019552771	2	0	2	2	0	2	0	0	0	0	0	2	2	2	0	0	2	2	2	0	0	2	2	0	2	2	2	2	2	0
SDPG_05023102305	2	0	2	1	0	2	0	0	2	0	2	2	2	2	2	0	0	2	2	0	0	2	2	0	2	0	2	2	2	0
SDPG_05026156919	2	0	2	1	0	2	0	0	2	0	2	2	2	2	2	0	0	2	2	0	0	2	0	0	2	0	2	2	2	0
SDPG_05026689176	2	0	2	1	2	2	0	0	2	0	2	2	2	2	2	2	0	2	2	0	0	2	0	0	2	0	2	2	2	0
SDPG_05029503648	2	0	2	1	0	2	0	0	2	0	2	2	2	0	2	0	0	2	2	0	0	2	0	0	2	0	2	2	2	0
SDPG_05033563749	2	0	2	1	0	2	0	0	0	0	2	2	2	0	2	0	0	2	2	0	0	2	0	0	2	0	2	2	2	0
SDPG_05034816512	2	0	2	1	0	2	0	0	0	0	0	2	2	0	2	0	0	2	2	0	0	2	0	0	2	0	2	2	2	0
SDPG_05035848880	2	0	2	0	0	2	0	0	0	0	0	2	2	2	2	0	0	2	2	0	0	2	0	0	2	0	2	2	2	0
SDPG_05036251500	2	0	2	0	0	2	0	0	0	0	0	2	2	2	2	0	2	2	2	0	0	2	0	0	2	0	2	2	2	0
SDPG_05036329637	2	0	2	1	0	2	2	0	0	0	0	2	2	2	2	0	2	2	2	2	0	2	0	0	2	0	2	2	2	0
SDPG_05036659036	2	0	2	2	0	2	2	0	0	0	0	2	2	2	2	0	2	2	2	2	0	2	0	0	2	0	2	2	2	0
SDPG_05039668446	2	0	2	2	0	2	2	0	0	0	0	2	2	2	2	0	2	2	2	2	0	2	0	2	2	0	2	2	2	0
SDPG_05040246887	0	2	0	2	2	2	0	2	0	2	0	2	2	2	0	5	2	2	2	2	2	2	2	2	0	0	0	0	0	2
SDPG_05043192951	2	0	2	2	0	2	2	0	0	0	0	2	2	2	0	0	2	0	2	2	0	2	0	2	2	0	2	2	2	0
SDPG_05045801984	2	0	2	2	0	2	2	0	0	0	0	2	2	2	0	0	2	0	2	2	0	2	0	0	2	0	2	2	2	0
SDPG_05046213499	2	0	2	2	0	2	2	0	2	0	0	2	2	2	0	0	2	0	2	2	0	2	0	0	2	0	2	2	2	0
SDPG_05046407350	2	0	2	2	0	2	2	0	2	0	0	2	2	2	0	0	2	0	2	2	0	2	2	0	2	0	2	2	2	0
SDPG_05046659285	2	0	0	2	0	2	2	0	2	0	0	2	2	2	0	0	2	0	2	2	0	2	2	0	2	0	2	2	2	0
SDPG_05046682971	2	0	0	0	0	2	2	0	2	0	0	2	2	2	0	0	2	0	2	2	0	2	2	0	2	0	2	2	2	0
SDPG_05049742388	2	0	0	0	0	2	2	0	2	0	0	2	2	2	0	0	2	2	2	2	0	2	2	0	2	0	2	2	2	0
SDPG_05050656645	2	0	0	2	0	2	2	0	2	0	0	2	2	2	0	0	2	2	2	2	0	2	2	0	2	0	2	2	2	0
SDPG_05052356181	2	0	0	2	0	2	2	0	2	0	0	2	2	2	0	0	2	2	0	2	0	2	2	0	2	0	2	2	2	0
SDPG_05054244647	0	0	0	2	0	2	2	0	2	0	0	2	0	2	0	0	2	2	0	2	0	2	2	0	2	0	2	2	2	0
SDPG_05054633806	0	0	0	2	0	2	2	0	2	0	0	2	2	2	0	0	2	2	0	2	0	2	2	0	2	0	2	2	2	0
SDPG_05055867111	2	0	0	2	0	2	2	0	2	0	0	2	0	2	0	0	2	2	0	2	0	2	2	0	2	0	2	2	2	0
SDPG_05057202014	2	0	0	0	0	2	2	0	2	0	0	2	0	2	0	0	2	2	0	2	0	2	2	0	2	0	2	2	2	0
SDPG_05060214465	2	0	0	0	0	2	2	0	2	0	0	2	2	2	0	0	2	2	0	2	0	2	2	0	2	0	2	2	2	0
SDPG_05060988192	2	0	0	0	0	2	2	0	2	0	0	2	2	2	0	0	2	2	0	2	0	2	2	2	2	0	2	2	2	0
SDPG_05063114762	2	0	0	0	0	2	0	0	2	0	0	2	2	2	0	0	2	2	0	2	0	2	2	2	2	0	2	2	2	0
SDPG_05063164285	2	0	0	0	0	2	0	0	2	0	0	2	0	2	0	0	2	2	0	2	0	2	2	2	2	0	2	2	2	0
SDPG_05064613770	2	2	0	0	0	2	0	0	2	0	2	2	0	2	0	0	0	2	0	2	0	2	2	2	2	0	2	2	2	0
SDPG_05065239187	2	2	0	0	0	2	0	0	2	0	0	2	0	2	0	0	0	2	0	2	0	2	2	2	2	0	2	2	2	0
SDPG_05072452824	2	2	0	0	0	2	0	0	2	0	2	2	0	2	0	0	0	2	0	2	0	2	2	2	2	0	0	2	2	0
SDPG_05072947661	2	2	0	0	0	2	0	0	2	0	2	2	0	2	0	2	0	2	0	2	0	2	2	2	2	0	0	2	2	0
SDPG_05073171685	2	2	2	0	0	2	0	0	2	0	2	2	0	2	0	2	0	2	0	2	0	2	2	2	2	0	0	2	2	0
SDPG_05074656531	2	2	0	0	0	2	0	0	2	0	2	2	2	2	0	2	0	2	0	2	0	2	2	2	2	0	0	2	2	0
SDPG_05075668839	2	2	0	0	0	2	0	0	2	0	2	2	2	2	0	2	0	2	0	2	0	0	2	2	2	0	0	2	2	0
SDPG_05078893849	2	2	0	0	0	2	0	0	2	0	2	2	2	2	0	0	0	2	0	2	0	0	2	2	2	0	0	2	2	0
SDPG_05079069190	2	0	0	0	0	2	0	0	2	0	2	2	2	2	0	0	0	2	0	2	0	0	2	2	2	0	0	2	2	0
SDPG_05079925141	2	0	0	0	2	2	0	0	2	0	2	2	2	2	0	0	0	2	0	2	0	0	2	2	2	0	0	2	2	0
SDPG_05082077654	2	0	0	0	2	2	0	0	2	0	0	2	2	2	0	0	0	2	0	2	0	0	2	2	2	0	0	2	2	0
SDPG_05086708091	2	0	0	0	2	2	2	0	2	0	0	2	2	2	0	0	2	2	0	2	0	0	2	2	2	0	0	2	2	0
SDPG_05096327271	2	0	0	2	2	2	2	0	2	2	0	2	2	2	0	0	2	2	0	2	0	0	2	2	2	0	2	2	2	0
SDPG_05098956310	0	2	2	2	0	2	2	2	0	2	0	2	0	0	2	2	2	0	2	2	2	2	2	2	0	2	2	2	0	2
SDPG_05102239051	2	0	2	0	2	2	2	0	2	2	0	2	2	2	0	0	2	2	0	2	0	0	2	2	2	0	0	2	2	0
SDPG_05102476728	2	2	0	0	2	2	2	0	2	2	0	2	2	2	0	0	2	2	0	2	0	0	2	2	2	0	0	2	2	0
SDPG_05104890434	2	2	0	0	2	2	2	0	2	2	0	2	2	2	0	0	2	2	2	2	0	0	2	2	2	0	0	2	2	0
SDPG_05105223645	2	2	0	2	2	2	2	0	2	2	0	2	2	2	0	0	2	2	2	2	0	0	2	2	2	0	0	2	2	0
SDPG_05107645515	0	2	0	2	2	2	2	0	2	2	0	2	2	2	0	0	2	2	2	2	0	0	2	2	2	0	0	2	2	0
SDPG_05114773307	0	2	0	2	2	2	2	0	2	2	0	2	0	2	0	0	2	2	2	2	0	0	2	2	2	0	0	2	2	0
SDPG_05116435708	0	2	0	0	2	2	0	0	2	2	0	2	0	2	0	0	2	2	2	2	0	0	2	2	2	0	0	2	2	0
SDPG_05116819133	0	2	0	0	2	2	0	0	2	2	0	2	0	2	0	0	2	2	2	2	0	0	2	2	2	0	2	2	2	0
SDPG_05118070296	0	2	0	0	2	2	0	0	2	2	0	2	0	2	0	0	2	2	2	2	0	0	2	2	2	0	2	2	0	0
SDPG_05118384215	0	2	0	0	2	2	0	0	2	2	0	2	2	2	0	0	2	2	2	2	0	0	2	2	2	0	2	2	0	0
SDPG_05121947374	0	2	2	0	2	2	0	0	2	2	0	2	2	2	0	0	2	2	2	2	0	0	2	2	2	0	2	2	0	0
SDPG_05122488831	0	2	2	0	2	2	0	0	2	2	0	2	2	2	0	0	2	2	2	2	0	0	2	0	2	0	2	2	0	0
SDPG_05125254998	0	2	2	2	2	2	0	0	2	2	0	2	2	2	0	0	2	2	2	2	0	0	2	0	2	0	2	2	0	0
SDPG_05126338717	0	2	2	2	2	2	0	0	2	2	0	2	2	2	0	0	2	2	2	2	0	0	2	0	2	0	2	0	0	0
SDPG_05128861992	0	2	2	2	2	2	0	0	2	2	0	2	2	2	0	0	2	2	2	2	0	0	0	0	2	0	2	0	0	0
SDPG_05130556071	2	0	2	2	2	2	2	0	0	2	5	2	2	2	2	2	0	2	0	2	0	2	2	0	0	0	0	2	0	2
SDPG_05133273659	0	2	2	2	2	2	0	0	0	2	0	2	2	2	0	0	2	2	2	2	0	0	0	0	2	0	2	0	0	0
SDPG_05134639074	0	2	2	2	2	2	0	0	0	2	0	2	2	2	0	0	2	2	2	2	0	0	0	2	2	0	2	0	0	0
SDPG_05135516500	0	2	2	2	2	2	0	0	0	2	0	2	2	2	0	0	2	2	2	2	0	0	2	2	2	0	2	0	0	0
SDPG_05135959601	0	2	2	2	2	2	0	0	0	2	0	2	2	2	0	0	2	2	2	2	0	0	2	2	2	0	0	0	0	0
SDPG_05136379887	0	2	2	2	2	2	0	0	0	2	0	2	2	2	0	0	2	2	2	2	0	0	2	0	2	0	0	0	0	0
SDPG_05136394964	0	2	2	2	2	2	0	0	0	2	0	2	2	2	0	0	2	2	2	2	2	0	2	0	2	0	0	0	0	0
SDPG_05139607949	0	2	2	2	2	2	0	0	0	2	0	2	2	2	0	1	2	2	2	2	2	0	2	0	2	0	2	0	0	0
SDPG_05139647877	0	2	2	2	2	2	0	2	0	2	0	2	2	2	0	0	2	2	2	2	2	0	2	0	2	0	2	0	0	0
SDPG_05141900396	0	2	2	2	2	2	0	2	0	2	0	2	2	2	0	0	2	2	0	2	2	2	2	0	2	0	2	0	0	0
SDPG_05142578795	0	2	2	2	2	2	0	2	0	2	0	2	2	2	0	0	2	2	2	2	2	2	2	0	2	0	2	0	0	2
SDPG_05143667278	0	2	2	2	2	2	0	2	0	2	0	2	2	2	0	0	2	2	2	2	2	2	2	0	2	0	0	0	0	2
SDPG_05145246823	0	2	2	2	2	2	0	2	0	2	0	2	2	2	0	0	2	2	2	2	2	2	2	0	0	0	0	0	0	2
SDPG_05145635581	0	2	2	2	2	2	0	2	0	2	0	2	2	2	0	0	2	2	2	2	2	2	2	2	0	0	0	0	0	2
SDPG_05145687703	0	2	0	2	2	2	0	2	0	2	0	2	2	2	0	0	2	2	2	2	2	2	2	2	0	0	0	0	0	2
SDPG_05145957526	0	2	0	2	2	2	0	2	0	2	0	2	2	2	0	2	2	2	2	2	2	2	2	2	0	0	0	0	0	2
SDPG_05146679572	0	2	0	2	2	2	0	2	0	2	0	2	2	2	0	2	2	2	0	2	2	2	2	2	0	0	0	0	0	2
SDPG_05147149461	0	2	0	2	0	2	0	2	0	2	0	2	2	2	0	2	2	2	2	2	2	2	2	2	0	0	0	0	0	2
SDPG_05148271277	0	2	0	2	0	2	0	2	0	0	0	2	2	2	0	2	2	2	2	2	2	2	2	2	0	0	0	0	0	2
SDPG_05149285730	0	2	0	2	0	2	0	2	0	0	0	2	2	2	0	2	2	0	2	2	2	2	2	2	0	0	0	0	0	2
SDPG_05149569756	0	2	0	2	0	2	0	2	0	0	0	2	0	0	0	2	2	0	2	2	2	2	2	2	0	0	0	0	0	2
SDPG_05151458131	0	2	0	2	0	2	0	2	0	0	0	2	0	0	0	2	2	0	2	2	2	2	2	2	0	0	0	2	2	2
SDPG_05152073304	0	2	0	2	0	2	0	2	0	0	0	2	0	0	0	2	2	0	2	2	2	2	2	2	2	0	0	2	2	2
SDPG_05154150781	0	2	0	1	0	2	0	2	0	1	0	2	0	0	0	0	2	0	2	2	2	2	2	2	0	0	0	2	2	2
SDPG_05154490388	0	2	0	1	0	2	0	2	0	1	0	2	2	2	0	0	0	0	2	2	2	2	2	2	0	0	0	2	2	2
SDPG_05155515067	0	2	0	0	0	2	0	2	0	1	0	2	2	2	0	0	0	0	2	2	2	2	2	2	0	0	0	2	2	2
SDPG_05156261507	0	2	0	0	0	2	0	2	0	1	0	2	2	2	2	0	0	0	2	2	2	2	2	2	0	0	0	2	2	2
SDPG_05156640890	0	2	0	0	0	2	0	2	0	1	0	2	0	0	2	0	0	0	2	2	2	2	2	2	0	0	0	2	2	2
SDPG_05156813279	0	2	0	0	0	2	0	2	0	1	0	2	0	0	2	0	0	0	2	2	2	2	2	2	0	2	0	2	2	2
SDPG_05156961370	0	2	0	0	0	2	0	2	0	1	0	2	0	0	2	0	0	0	2	2	2	2	2	2	0	2	0	2	0	2
SDPG_05157143084	0	2	2	0	0	2	0	2	0	1	0	2	0	0	2	0	0	0	2	2	2	2	2	2	0	2	0	2	0	2
SDPG_05157603382	0	2	2	0	0	2	0	2	0	2	0	2	0	0	2	0	0	0	2	2	2	2	2	2	0	2	0	2	0	2
SDPG_05158194142	0	2	2	2	0	2	2	2	0	2	0	2	0	0	2	0	0	0	2	2	2	2	2	2	0	2	0	2	0	2
SDPG_05158443976	0	2	2	2	0	2	2	2	0	2	0	2	0	0	2	0	2	0	2	2	2	2	2	2	0	2	0	2	0	2
SDPG_05159392484	0	2	2	2	0	2	2	2	0	2	0	2	0	0	2	0	2	0	2	0	2	2	2	2	0	2	2	2	0	2
SDPG_05162301819	2	2	2	2	0	2	2	2	0	2	0	2	0	0	2	2	2	0	2	2	2	2	2	2	0	2	2	2	0	2
SDPG_05163249365	2	2	2	0	0	2	2	0	0	2	0	2	0	0	2	2	2	0	2	2	2	2	2	2	0	2	2	2	0	2
SDPG_05167481004	2	2	2	0	0	2	2	0	5	2	0	2	0	0	2	2	2	0	2	2	2	1	5	2	0	2	0	2	0	2
SDPG_05167513485	2	2	2	0	0	2	2	0	0	2	0	2	0	0	2	2	2	0	2	2	2	0	0	2	0	2	0	2	0	2
SDPG_05171745657	2	2	2	0	0	2	2	0	0	2	0	2	0	0	2	0	2	0	2	2	2	0	0	2	0	2	0	2	0	2
SDPG_05171771068	0	2	2	0	0	2	2	0	0	2	0	2	0	0	2	0	2	0	2	2	2	0	0	2	0	2	0	2	0	2
SDPG_05172113226	0	2	2	0	0	2	2	0	0	2	0	2	0	0	2	2	2	0	2	2	2	0	0	2	0	2	0	2	0	2
SDPG_05173488121	0	2	2	0	0	2	2	0	0	2	0	2	0	0	2	2	2	0	2	2	2	0	0	2	0	2	2	2	0	2
SDPG_06000006792	2	2	2	2	0	0	2	2	2	2	0	0	0	0	2	0	2	0	0	2	0	0	2	0	0	2	2	0	0	0
SDPG_06001095113	2	2	2	0	0	0	0	2	2	2	0	0	0	0	2	0	2	0	0	2	0	0	2	0	0	2	2	0	0	0
SDPG_06003365580	2	2	2	0	0	0	0	2	2	2	0	0	2	2	2	0	2	0	0	2	0	0	2	0	0	2	2	0	0	0
SDPG_06003813378	2	2	2	0	0	0	0	2	2	2	0	0	2	2	2	0	0	0	0	2	0	0	2	0	0	2	2	0	0	0
SDPG_06004713821	2	2	2	0	0	0	0	2	2	2	0	0	2	2	0	0	0	0	0	2	0	0	2	0	0	2	2	0	0	0
SDPG_06005877108	1	0	2	2	2	2	2	0	2	2	0	2	2	0	2	0	0	2	0	0	0	0	0	0	2	2	0	0	0	2
SDPG_06005883289	0	0	2	2	2	2	2	0	2	2	0	2	2	0	2	0	0	2	0	0	0	0	0	0	2	2	0	0	0	2
SDPG_06006464104	2	2	2	0	0	0	0	2	2	0	0	0	2	2	0	0	0	0	0	2	0	0	2	0	0	2	2	0	0	0
SDPG_06006563392	2	2	2	0	0	0	0	2	2	0	0	0	2	2	0	0	2	0	0	2	0	0	2	0	0	2	2	0	0	0
SDPG_06008097834	2	2	2	0	0	0	0	2	2	0	0	0	2	2	0	0	2	0	0	2	0	0	2	0	0	0	2	0	0	0
SDPG_06008124614	2	2	2	0	0	0	0	2	2	0	0	0	2	0	0	0	2	0	0	2	0	0	2	0	0	0	2	0	0	0
SDPG_06012022245	2	2	2	0	0	0	0	0	2	0	0	2	2	0	0	0	2	0	0	2	0	0	2	0	0	0	2	0	0	0
SDPG_06012231653	2	2	2	0	0	0	0	0	2	2	0	2	2	0	0	0	2	0	0	2	0	0	2	0	0	0	2	0	0	0
SDPG_06012412193	2	2	2	0	0	0	0	0	2	2	0	0	2	0	0	0	2	0	0	2	0	0	2	0	0	0	2	0	0	0
SDPG_06019714180	2	2	2	2	0	0	2	2	2	2	0	0	0	0	2	0	2	0	0	2	0	2	2	0	0	2	2	0	0	0
SDPG_06024587586	2	2	2	2	0	0	2	0	2	2	0	0	0	0	2	0	2	0	0	2	0	2	2	0	0	2	2	0	0	0
SDPG_06026652059	2	2	2	2	0	0	2	0	2	2	0	0	0	0	0	2	0	0	0	2	0	2	2	0	0	2	2	0	0	0
SDPG_06027025893	2	2	0	2	0	0	2	0	2	2	0	0	0	0	0	2	0	0	0	2	0	2	2	0	0	2	2	0	0	0
SDPG_06029353163	2	2	0	2	0	0	2	0	2	2	0	0	0	0	0	2	0	0	2	2	0	2	2	0	0	2	0	0	0	0
SDPG_06034223197	2	2	0	2	0	0	2	0	2	2	2	0	0	0	0	2	0	0	2	0	0	2	2	0	0	2	0	2	2	0
SDPG_06034596908	2	2	0	2	2	0	2	0	2	2	2	0	0	0	0	2	0	0	2	0	0	2	2	0	0	2	0	2	2	0
SDPG_06038273787	2	2	0	2	2	0	2	0	2	0	2	0	0	0	0	2	0	0	2	0	0	2	2	0	0	0	0	2	0	0
SDPG_06039308708	2	2	0	2	2	0	2	0	2	2	2	0	0	0	0	2	0	0	2	0	0	2	2	0	0	2	0	2	0	0
SDPG_06040016415	2	2	0	2	2	0	2	0	2	2	2	0	0	0	0	2	0	0	2	0	0	2	2	0	0	0	0	2	0	0
SDPG_06042370907	0	2	0	2	2	0	2	0	2	0	2	0	0	0	0	2	0	0	2	0	0	2	2	0	0	0	0	2	0	0
SDPG_06044700729	0	2	0	2	2	0	2	0	2	0	2	0	0	0	0	2	0	2	2	0	0	2	2	0	0	0	0	2	0	0
SDPG_06046121701	0	2	0	2	0	0	2	0	2	0	2	0	0	0	0	2	0	2	2	0	0	2	2	0	0	0	0	2	0	0
SDPG_06047342667	0	2	0	2	0	0	2	0	2	0	2	0	0	0	0	2	0	2	2	0	0	2	2	0	0	0	0	2	2	0
SDPG_06049392628	0	2	2	2	0	0	2	0	2	0	2	0	0	0	0	2	0	2	2	0	0	2	2	0	0	0	0	2	2	0
SDPG_06051413849	0	2	2	2	0	0	2	0	2	0	2	0	0	0	0	2	0	2	2	0	0	2	2	0	0	0	2	2	2	0
SDPG_06051473316	0	2	2	2	0	0	2	0	2	0	2	0	0	0	0	2	2	2	2	0	0	2	2	0	0	0	2	2	2	0
SDPG_06053138739	0	2	2	2	0	0	2	0	2	0	2	0	0	0	0	2	2	2	2	0	0	0	2	0	0	0	2	2	2	0
SDPG_06053491892	0	2	2	2	0	0	2	0	2	0	2	0	0	0	0	2	2	2	2	0	0	0	2	0	2	0	2	2	2	0
SDPG_06053938102	2	2	2	2	0	0	2	0	2	0	2	0	0	0	0	2	2	2	2	0	0	0	2	0	2	0	2	2	2	0
SDPG_06054031863	2	2	2	2	0	0	2	2	2	0	2	0	0	0	0	2	2	2	2	0	0	0	2	0	2	0	2	2	2	0
SDPG_06056817456	2	2	2	1	0	0	2	2	2	0	2	0	0	0	0	2	2	2	2	0	0	0	2	0	2	0	2	2	2	0
SDPG_06063434783	2	2	2	1	0	0	2	2	2	0	2	0	0	0	0	2	2	2	2	0	0	0	2	2	2	0	2	2	2	2
SDPG_06065442243	2	2	0	1	0	0	2	2	2	0	2	0	0	0	0	2	2	2	2	0	0	0	2	2	2	0	2	2	2	0
SDPG_06069107232	2	2	0	2	0	0	2	0	2	0	2	0	0	0	0	2	2	2	2	0	0	0	2	2	2	0	2	0	2	0
SDPG_06072959690	2	2	2	0	0	0	0	2	5	2	0	0	2	2	2	1	2	0	0	2	0	5	2	0	0	2	2	0	0	0
SDPG_06077364537	2	2	0	2	0	0	2	0	2	0	2	0	0	0	0	2	2	2	2	0	2	0	2	2	2	0	2	2	2	0
SDPG_06077573882	2	2	0	2	0	0	2	0	2	0	2	0	0	0	0	2	2	2	2	0	2	0	2	2	0	0	2	2	2	0
SDPG_06086084782	2	2	0	0	2	0	5	0	0	0	2	0	0	0	0	1	2	2	2	0	2	0	2	2	0	0	2	2	2	0
SDPG_06092532831	2	2	0	0	2	0	2	0	0	0	2	0	0	0	0	2	2	2	2	0	2	0	2	2	2	0	2	2	2	0
SDPG_06093564601	2	2	0	0	2	0	2	0	0	0	2	0	0	0	0	2	2	2	2	0	2	0	2	2	2	2	2	2	2	0
SDPG_06094197528	2	2	0	0	2	0	2	0	0	0	2	0	0	0	0	5	2	2	2	0	2	0	2	2	2	2	2	2	2	0
SDPG_06098252600	2	2	0	0	0	0	2	0	0	0	2	0	0	0	0	2	2	2	2	0	2	0	2	2	2	2	2	2	2	0
SDPG_06099149354	2	0	0	0	0	0	2	0	0	0	2	0	0	0	0	2	2	2	2	0	2	0	2	2	2	2	2	2	2	0
SDPG_06099156321	2	0	0	0	0	0	2	0	0	0	2	0	0	0	0	2	2	2	2	2	2	0	2	2	2	2	2	2	2	0
SDPG_06104734589	2	0	0	0	0	0	2	0	0	0	2	0	0	0	0	2	2	2	2	2	2	0	2	2	2	0	2	2	2	0
SDPG_06105396986	2	2	0	0	0	0	2	0	0	0	2	0	0	0	0	2	2	2	2	2	2	0	2	2	2	0	2	2	2	0
SDPG_06106563007	2	2	0	0	0	0	2	0	0	0	2	0	0	0	0	2	2	2	2	2	2	0	2	2	2	0	2	2	2	2
SDPG_06106846255	2	2	0	0	0	0	2	0	0	0	2	0	0	0	0	2	2	2	2	2	2	0	2	2	2	0	2	0	2	0
SDPG_06108097601	2	2	0	0	0	0	2	0	0	0	2	0	0	0	0	2	2	2	2	2	2	0	2	2	2	0	2	0	2	2
SDPG_06108759108	0	2	0	0	0	2	2	0	0	0	2	2	0	0	2	2	2	2	0	0	2	2	0	0	0	2	0	2	0	0
SDPG_06109694526	2	2	0	2	0	0	2	0	0	0	2	0	0	0	0	2	2	2	2	2	2	0	2	2	2	0	2	0	2	0
SDPG_06110080916	2	2	0	2	2	0	2	0	0	0	2	0	0	0	0	2	2	2	2	2	2	0	2	2	2	0	2	0	2	0
SDPG_06110556223	2	2	2	2	2	0	2	0	0	0	2	0	0	0	0	2	2	2	2	0	2	0	2	2	2	0	2	0	2	0
SDPG_06111093998	2	2	2	2	2	0	2	0	0	0	2	0	0	0	0	2	2	2	2	0	2	2	2	2	2	0	2	0	2	2
SDPG_06111359477	2	2	2	2	2	0	2	0	0	0	2	0	0	0	0	2	2	2	2	0	2	2	2	2	2	0	2	0	0	2
SDPG_06112049815	2	2	2	2	2	0	2	0	0	0	2	0	0	0	0	2	2	2	2	0	2	2	0	2	2	0	2	0	0	2
SDPG_06112663458	2	2	2	2	2	0	2	0	0	0	0	0	0	0	0	2	2	2	2	0	2	2	0	2	2	0	2	0	0	2
SDPG_06113130347	2	2	2	2	2	0	2	0	2	0	0	0	0	0	0	2	2	2	2	0	2	2	0	2	2	0	2	0	0	2
SDPG_06113220443	2	2	0	2	2	0	2	0	2	0	0	0	0	0	0	2	2	2	2	0	2	2	0	2	2	0	2	0	0	2
SDPG_06113519675	2	2	0	2	2	0	2	0	2	0	0	0	0	0	0	2	2	2	2	2	2	2	0	2	2	0	2	0	0	2
SDPG_06113585980	2	2	0	2	2	0	2	0	2	0	0	0	0	0	0	2	2	2	2	2	2	2	0	2	2	0	2	0	2	2
SDPG_06113619453	2	2	0	2	2	0	2	0	0	0	0	0	0	0	0	2	2	2	2	2	2	2	0	2	2	0	2	0	2	2
SDPG_06116337629	2	2	0	2	0	0	2	0	0	0	0	0	0	0	0	2	2	2	2	2	2	2	0	2	2	0	2	0	2	2
SDPG_06116426400	2	2	0	2	0	0	2	0	0	0	0	0	0	0	0	2	2	2	2	2	2	0	0	2	2	0	2	0	2	2
SDPG_06120784914	2	2	0	2	2	0	2	0	0	0	0	0	0	0	0	2	2	2	2	2	2	0	0	2	2	0	2	0	2	2
SDPG_06121139177	2	2	0	2	2	0	2	0	0	0	0	0	0	0	0	0	2	2	2	2	2	0	0	2	2	0	2	0	2	2
SDPG_06121895604	0	2	0	2	2	0	2	0	0	0	0	0	0	0	0	0	2	2	2	2	2	0	0	2	2	0	2	0	2	2
SDPG_06122242663	0	2	0	2	2	0	2	0	0	2	0	0	0	0	0	0	2	2	2	2	2	0	0	2	2	0	2	0	2	2
SDPG_06123672266	0	2	0	2	2	0	0	0	0	2	0	0	0	0	0	0	2	2	2	2	2	0	0	2	2	0	2	0	2	2
SDPG_06124271173	0	2	2	2	2	0	0	0	0	2	0	0	0	0	0	0	2	2	2	2	2	0	0	2	2	0	2	0	2	2
SDPG_06127593202	0	2	2	2	2	0	0	0	0	2	0	0	0	0	0	0	2	2	2	2	2	0	0	2	2	0	2	2	2	2
SDPG_06127981721	0	2	2	2	2	0	0	0	0	2	0	0	0	0	0	0	2	2	0	2	2	0	0	2	2	0	2	2	2	2
SDPG_06128565456	0	2	2	2	2	0	0	0	0	2	0	0	0	0	0	0	2	2	0	2	2	0	0	2	2	0	0	2	2	2
SDPG_06129740546	0	2	2	2	2	0	0	0	0	2	0	0	0	0	0	0	2	2	0	2	2	0	0	2	2	2	0	2	2	2
SDPG_06129822435	2	2	2	2	2	0	0	2	0	2	0	0	0	0	2	0	2	2	0	2	2	0	0	2	2	2	0	2	2	2
SDPG_06131246274	0	2	2	2	2	0	0	2	0	2	0	0	0	0	2	0	2	2	0	2	2	0	0	2	2	2	0	2	2	2
SDPG_06131956665	0	2	2	2	2	0	0	2	0	0	0	0	0	0	2	0	2	2	0	2	2	0	0	2	2	2	0	2	2	2
SDPG_06132178376	0	2	2	0	2	0	0	2	0	0	0	0	0	0	2	0	2	2	0	2	2	0	0	2	2	2	0	2	2	2
SDPG_06133017161	0	2	2	0	2	0	0	2	0	0	0	0	0	0	2	0	2	2	0	2	2	0	0	2	2	0	0	2	2	2
SDPG_06133392497	0	2	2	2	2	0	0	2	0	0	0	0	0	0	2	0	2	2	0	2	2	0	0	2	2	0	0	2	2	2
SDPG_06134236526	0	2	2	2	2	0	0	2	0	0	2	0	0	0	2	0	2	2	0	2	2	0	0	2	2	2	0	2	2	2
SDPG_06141830422	0	2	2	2	2	0	0	2	0	0	2	0	0	0	2	0	2	2	0	0	2	0	0	2	2	2	0	2	2	2
SDPG_06144912013	0	2	2	2	2	0	0	2	0	0	2	0	0	0	2	0	2	2	2	0	2	0	0	2	2	2	0	2	2	2
SDPG_06145062755	0	2	2	2	2	0	0	2	0	0	2	0	0	0	0	0	2	2	2	0	2	0	0	2	2	0	0	2	2	2
SDPG_06145665266	0	2	2	2	2	0	0	2	0	0	2	0	2	1	0	0	2	2	2	0	2	0	0	2	2	0	0	2	2	2
SDPG_06146308456	0	2	2	2	2	0	0	2	0	0	2	0	2	2	0	0	2	2	2	0	2	0	0	2	2	0	0	2	2	2
SDPG_06146729181	0	2	2	2	2	0	0	2	0	0	2	0	2	2	0	2	2	2	2	0	2	5	0	2	2	0	0	2	2	2
SDPG_06146752977	0	2	2	2	2	2	0	2	0	0	2	0	2	2	0	2	2	2	2	0	2	0	0	2	2	0	0	2	2	2
SDPG_07000938431	0	2	0	0	0	2	0	2	2	2	0	2	1	2	0	0	0	0	0	0	0	2	2	2	2	0	2	5	2	2
SDPG_07000973999	0	0	0	0	0	0	2	2	2	2	2	0	2	2	0	0	0	0	2	2	0	2	2	0	2	0	2	0	0	0
SDPG_07002428108	0	0	2	2	0	0	2	0	0	0	2	0	0	2	2	0	2	0	0	0	2	0	2	2	2	2	0	2	0	0
SDPG_07002823276	0	0	2	2	0	0	2	2	0	0	2	0	0	2	2	0	2	0	0	0	2	0	2	2	2	2	0	2	0	0
SDPG_07011342497	0	2	2	2	0	0	2	2	0	0	2	0	0	2	2	0	2	0	0	0	2	0	2	2	2	2	0	2	0	0
SDPG_07011750264	0	2	2	2	0	2	2	2	0	0	2	2	0	2	0	0	2	0	0	0	2	0	2	2	2	2	0	2	0	0
SDPG_07015131638	0	2	2	2	0	2	2	2	0	0	2	2	2	2	0	0	2	0	0	0	2	0	2	2	2	2	0	2	0	0
SDPG_07015433039	0	2	2	2	0	2	2	2	0	0	2	2	2	2	0	0	2	0	0	0	2	0	2	2	0	2	0	2	0	0
SDPG_07015713985	0	2	2	2	0	2	2	2	0	0	2	2	2	1	0	0	2	0	0	0	2	2	2	2	0	2	0	2	0	0
SDPG_07015880899	0	2	2	2	0	2	2	2	0	0	2	2	2	2	0	0	2	0	0	0	2	2	2	2	0	2	0	2	0	0
SDPG_07025348693	0	2	2	2	0	2	2	0	0	0	2	2	2	2	0	0	2	0	0	0	2	2	2	2	0	2	0	2	0	0
SDPG_07025606578	0	2	2	2	0	2	2	0	0	0	2	2	2	2	0	0	2	0	0	0	0	2	2	2	0	2	0	2	0	0
SDPG_07026263884	0	2	2	2	0	2	2	0	0	0	2	2	2	2	2	0	2	0	0	0	0	2	2	2	0	2	0	2	0	0
SDPG_07027153103	0	2	2	2	0	2	2	0	0	0	2	2	0	0	2	0	2	0	0	0	0	2	2	2	0	2	0	2	0	0
SDPG_07033772929	0	2	0	0	0	2	2	2	2	2	2	2	0	2	0	0	2	0	2	0	0	0	2	2	0	2	0	2	0	0
SDPG_07033936125	0	2	0	1	0	2	2	0	2	2	2	2	0	2	0	2	2	0	2	0	0	0	2	2	0	2	0	2	0	0
SDPG_07036321355	0	2	0	1	0	0	2	0	2	2	2	0	0	2	0	2	2	0	2	0	0	0	2	2	2	2	0	2	0	0
SDPG_07037307464	0	2	0	1	0	0	2	0	2	2	2	0	0	2	0	2	2	0	0	0	0	0	2	2	0	2	0	2	0	0
SDPG_07037338918	0	2	0	1	0	0	2	0	0	2	2	0	0	2	0	2	2	0	0	0	0	0	2	2	0	2	0	2	0	0
SDPG_07037504737	0	2	0	1	0	2	2	0	0	2	2	2	0	2	0	2	2	0	0	0	0	0	2	2	0	2	0	2	0	0
SDPG_07037731346	0	2	0	1	0	2	2	0	0	2	2	2	0	2	0	2	0	0	0	0	0	0	2	2	0	2	0	2	0	0
SDPG_07037775368	0	2	0	1	0	2	2	0	0	2	2	2	1	2	0	2	2	0	0	0	0	0	2	2	0	2	0	2	0	0
SDPG_07038377208	0	2	0	2	0	2	2	0	0	2	2	2	1	2	0	2	2	0	0	0	0	0	2	2	0	2	0	2	0	0
SDPG_07040025632	0	2	0	2	0	2	2	0	0	2	2	2	2	2	2	2	2	0	0	0	0	0	2	2	0	2	0	2	0	0
SDPG_07043609715	0	2	0	2	0	2	2	0	2	2	2	2	2	2	2	2	2	0	0	0	0	0	2	2	0	2	0	2	0	0
SDPG_07044076700	0	2	0	2	0	0	2	0	2	2	2	0	0	2	2	2	2	0	0	0	0	0	2	2	0	2	0	2	0	0
SDPG_07045529076	0	2	0	2	0	0	2	0	2	2	2	0	2	2	2	2	2	2	0	0	0	0	2	2	0	2	0	2	0	0
SDPG_07046069484	0	2	0	2	0	0	2	0	2	2	2	0	2	2	2	2	2	2	2	0	0	0	2	2	0	2	0	2	0	0
SDPG_07048712528	0	2	0	0	0	0	0	0	2	2	2	0	2	2	2	2	2	2	2	0	0	0	2	2	0	2	0	2	0	0
SDPG_07050080776	0	2	0	0	0	0	0	0	2	2	2	0	2	2	2	2	2	2	2	0	0	0	2	2	2	2	0	2	0	0
SDPG_07052038674	0	2	0	0	0	0	0	0	2	2	2	0	2	2	2	2	2	2	2	0	0	0	2	0	2	2	0	2	0	0
SDPG_07054824563	0	2	0	0	0	0	0	0	2	0	2	0	2	2	2	2	2	2	2	0	0	0	2	0	2	2	0	2	0	0
SDPG_07057751444	0	2	0	0	0	0	0	0	2	0	2	0	2	2	2	2	0	2	2	0	0	0	2	0	2	2	0	2	0	0
SDPG_07062896586	0	2	0	2	0	0	0	0	2	0	2	0	2	2	2	2	0	2	2	0	0	0	0	0	2	2	0	2	0	0
SDPG_07063057419	0	2	0	2	0	0	0	2	2	0	2	0	2	2	2	2	0	2	2	0	0	0	0	0	2	2	0	2	0	0
SDPG_07063188985	0	2	2	1	2	0	2	0	2	0	2	2	0	0	2	2	0	2	0	2	0	2	2	0	0	2	2	0	2	2
SDPG_07063944943	0	2	0	2	0	0	0	2	2	0	2	0	2	2	2	2	0	2	0	0	0	0	0	0	2	2	0	2	0	0
SDPG_07064574107	0	2	0	2	0	0	0	2	2	0	2	0	1	2	2	2	0	2	0	0	0	2	0	0	2	2	0	2	0	0
SDPG_07067218843	0	2	0	2	0	0	0	2	2	0	2	0	2	2	2	2	0	2	0	0	0	2	0	0	2	2	0	2	0	0
SDPG_07071449198	0	2	0	2	0	2	0	0	2	0	2	2	2	2	2	2	0	2	0	0	0	2	0	0	2	2	0	2	0	0
SDPG_07076497876	0	2	0	2	0	2	0	0	2	0	2	2	2	2	2	2	0	2	0	0	0	0	0	0	2	2	0	2	0	0
SDPG_07077269449	0	2	0	2	0	2	0	0	2	0	2	2	2	2	2	2	2	2	0	0	0	0	0	0	2	2	0	2	0	0
SDPG_07083145664	0	2	0	2	0	2	0	0	2	0	2	2	2	2	2	2	2	2	0	0	0	0	0	0	0	2	0	2	0	0
SDPG_07084300136	0	2	0	0	0	2	0	0	2	0	2	2	2	2	2	2	2	2	0	0	0	0	0	0	0	2	0	2	0	0
SDPG_07086153645	0	2	0	0	0	2	0	0	2	0	2	2	2	2	2	2	2	2	0	0	2	0	0	0	0	2	0	2	0	0
SDPG_07090207868	0	2	0	0	0	2	0	0	2	0	2	2	2	2	2	2	2	2	0	0	2	2	0	0	0	2	0	2	0	0
SDPG_07090335878	0	2	0	0	0	2	0	0	2	0	2	2	0	0	2	2	2	2	0	0	2	2	0	0	0	2	0	2	0	0
SDPG_07090603480	0	2	0	0	0	2	2	0	2	0	2	2	0	0	2	2	2	2	0	0	2	2	0	0	0	2	0	2	0	0
SDPG_07093137168	2	2	0	0	0	2	2	0	0	0	2	2	0	0	2	2	2	2	0	0	2	2	0	0	0	2	0	2	0	0
SDPG_07093772807	2	2	0	0	2	2	2	0	0	0	2	2	0	0	2	2	2	2	0	0	2	2	2	0	0	2	0	2	0	0
SDPG_07095263112	2	2	0	0	2	2	2	0	0	0	2	2	0	0	2	2	2	2	0	0	2	2	2	0	0	2	2	2	0	0
SDPG_07096903544	2	2	0	0	2	2	2	0	0	0	2	2	2	2	2	2	2	2	0	0	2	2	2	0	0	2	2	2	2	0
SDPG_07097757400	2	2	0	0	2	2	2	0	0	0	2	2	0	2	2	2	2	2	0	0	2	2	2	0	0	2	2	2	2	0
SDPG_07099186443	2	2	2	2	5	2	2	2	2	2	0	2	0	0	0	2	0	2	5	2	0	0	0	2	2	0	0	2	0	0
SDPG_07100163392	2	2	0	0	2	2	2	0	0	0	2	2	0	2	2	2	0	2	0	0	2	2	2	0	0	2	2	2	2	0
SDPG_07101422284	2	2	5	0	2	2	2	0	0	0	2	2	0	2	2	2	0	2	0	0	0	2	2	0	0	2	2	2	2	0
SDPG_07101426346	2	2	2	0	2	2	2	0	0	0	2	2	0	2	2	2	0	2	0	0	0	2	2	0	0	2	2	2	2	0
SDPG_07103166810	2	2	2	0	2	2	2	0	0	0	2	2	0	2	2	2	0	2	0	2	0	2	2	0	0	2	2	2	2	0
SDPG_07103650368	0	2	2	0	2	2	2	0	0	0	2	2	0	2	2	2	0	0	0	2	0	2	2	0	0	2	2	2	2	0
SDPG_07104951667	0	2	2	0	2	0	2	0	0	0	2	2	0	2	2	2	0	2	0	2	0	2	2	0	0	2	2	2	2	0
SDPG_07109628255	2	0	0	2	0	0	2	0	2	2	2	0	2	2	2	2	0	2	0	2	0	0	0	2	2	2	0	2	2	0
SDPG_07114494162	0	2	2	5	2	5	2	0	2	0	2	2	0	2	2	5	0	2	0	2	2	2	2	0	0	2	2	2	2	0
SDPG_07115592980	0	2	2	0	2	0	2	0	2	0	2	2	0	2	2	2	0	2	2	2	2	2	2	0	0	2	2	0	2	0
SDPG_07116912684	0	2	2	0	2	0	2	0	2	0	2	2	0	2	2	2	0	2	2	2	0	2	2	0	0	2	2	0	2	0
SDPG_07117438419	0	2	2	2	2	0	2	0	2	0	2	2	0	2	2	2	0	2	2	2	0	2	2	0	0	2	2	0	2	0
SDPG_07117465714	0	2	2	2	2	0	2	0	2	0	2	2	0	2	2	2	0	2	0	2	0	2	2	0	0	2	2	0	2	0
SDPG_07119493265	0	2	2	2	2	0	2	0	2	0	2	2	2	2	2	2	0	2	0	2	0	2	2	0	0	2	2	0	2	0
SDPG_07120180528	0	2	2	2	2	0	2	0	2	0	2	2	0	0	2	2	0	2	0	2	0	2	2	0	0	2	2	0	2	0
SDPG_07121607657	0	2	2	2	2	0	2	0	2	0	2	2	0	0	2	2	0	2	0	2	0	2	0	0	0	2	2	0	2	2
SDPG_07125862922	0	2	2	1	2	2	2	0	2	0	2	2	0	0	2	2	0	2	2	2	0	1	2	0	0	2	2	0	2	2
SDPG_07126069193	2	2	2	1	2	0	2	0	2	0	2	2	0	0	2	2	0	2	2	2	0	2	2	0	0	2	2	0	2	2
SDPG_07127376479	0	2	2	2	2	0	2	0	2	0	2	2	0	0	2	2	0	2	2	2	0	2	2	2	0	2	2	2	2	2
SDPG_07128975911	0	0	2	2	2	0	2	0	2	0	2	2	0	0	2	2	0	2	2	2	0	2	2	2	0	2	2	2	2	2
SDPG_07129196185	0	0	2	2	2	2	2	0	2	0	2	2	0	0	2	2	0	2	2	2	0	2	2	2	0	2	2	2	2	2
SDPG_07130717789	0	0	2	1	2	0	2	0	2	0	2	2	0	0	2	2	0	2	2	2	0	2	2	2	0	2	2	2	2	2
SDPG_07131143603	0	0	2	1	0	0	2	0	2	0	2	2	0	0	2	0	0	2	2	2	0	2	2	2	0	2	2	2	2	2
SDPG_07134445278	0	0	2	1	0	2	2	0	2	2	2	2	0	0	2	0	0	2	2	2	0	2	2	2	0	2	2	2	2	2
SDPG_07135413365	2	0	2	0	0	0	0	0	0	0	0	0	0	0	2	0	2	0	2	0	0	0	0	0	0	2	0	0	0	0
SDPG_07135422849	0	0	2	1	0	2	2	0	2	0	2	2	2	0	2	0	0	2	2	2	0	2	2	2	0	2	2	2	2	2
SDPG_07135688048	0	0	2	1	0	2	2	0	2	0	2	2	2	0	2	0	0	0	2	2	0	2	2	2	0	2	2	2	2	2
SDPG_07137156827	0	0	2	0	0	2	2	0	0	0	2	2	2	0	2	0	0	0	2	2	0	2	2	2	2	2	2	2	2	2
SDPG_07137542250	2	0	2	0	0	2	2	0	0	0	2	2	2	0	2	0	0	0	0	2	0	2	2	2	2	2	2	2	2	2
SDPG_07139595802	2	0	2	0	2	2	2	2	0	0	2	2	2	0	2	2	0	0	0	2	0	0	0	2	2	2	2	2	2	2
SDPG_07142068898	2	0	2	0	0	2	2	2	0	0	2	2	2	0	2	2	0	0	0	2	0	0	2	2	2	2	2	2	2	2
SDPG_07142317156	2	0	2	0	0	2	2	2	0	0	2	2	2	0	2	2	0	0	0	2	0	0	0	2	2	2	2	2	2	2
SDPG_07144074854	2	0	2	2	0	2	2	2	0	0	2	2	2	0	2	2	0	0	0	2	0	0	0	2	2	2	2	2	2	2
SDPG_08000669446	0	0	2	0	0	2	0	2	2	0	2	2	0	0	2	0	2	2	2	0	0	2	0	0	0	2	2	2	0	2
SDPG_08004439149	0	0	2	0	0	2	0	2	2	0	2	2	0	0	2	5	2	2	2	0	0	2	0	0	0	2	2	2	0	2
SDPG_08006807657	0	0	2	0	0	0	0	2	2	0	2	0	0	0	2	0	2	2	2	0	0	2	0	0	0	2	2	2	0	2
SDPG_08006992825	0	0	2	0	0	0	0	2	2	0	2	0	0	0	2	0	2	2	2	0	0	2	0	0	0	2	2	0	0	2
SDPG_08007080288	0	0	2	0	0	0	0	2	2	0	2	0	0	0	2	0	2	2	2	0	0	2	0	0	0	2	2	0	2	2
SDPG_08007231557	0	0	2	0	0	0	0	2	2	0	2	0	2	2	2	0	2	2	2	0	0	2	0	0	0	2	2	0	2	2
SDPG_08008720873	0	0	2	0	0	0	0	2	2	0	2	0	2	2	2	0	2	2	2	0	0	2	0	0	0	2	2	2	2	2
SDPG_08011032508	0	0	2	0	0	0	0	2	2	0	2	0	2	2	2	0	2	2	2	0	0	0	0	0	0	2	2	2	2	2
SDPG_08014734281	0	0	2	0	0	0	0	2	2	0	2	0	2	2	0	0	2	2	2	0	0	0	0	0	0	2	2	2	2	0
SDPG_08014795917	0	0	2	0	0	0	0	0	2	0	2	0	2	2	0	0	2	2	2	0	0	0	0	0	0	2	2	2	2	0
SDPG_08018491995	0	0	2	0	0	0	0	0	2	0	2	0	2	2	0	0	2	2	2	0	0	0	0	0	0	2	2	0	2	0
SDPG_08018569478	2	0	2	1	0	0	0	0	2	0	2	0	2	2	0	0	2	2	2	0	0	0	0	0	0	2	2	0	2	0
SDPG_08023876027	2	0	2	1	0	0	0	0	2	0	2	0	2	2	0	0	2	2	2	0	0	2	0	0	0	2	2	0	2	0
SDPG_08024460593	2	0	2	2	0	0	0	0	2	0	2	0	2	2	0	0	2	2	2	0	0	2	0	0	0	2	0	0	2	0
SDPG_08025682068	2	0	2	2	0	0	0	0	2	0	2	0	2	2	0	0	0	2	2	0	0	2	0	0	0	2	0	0	2	0
SDPG_08026171996	2	0	2	2	0	0	0	0	2	0	2	0	2	2	0	0	0	2	2	0	0	2	0	0	0	2	0	0	0	0
SDPG_08029350203	2	0	2	2	0	2	2	0	0	0	2	0	2	2	0	0	2	2	2	0	0	2	2	0	0	0	0	0	0	0
SDPG_08029547958	0	0	2	2	0	2	2	0	0	0	2	0	2	2	0	0	2	2	2	0	0	2	2	0	0	0	0	0	0	0
SDPG_08030643917	0	0	2	2	0	0	2	0	0	0	2	0	2	2	0	0	2	2	2	0	0	2	2	0	0	0	0	0	0	0
SDPG_08030723598	0	0	2	2	0	0	2	0	0	0	2	0	2	2	0	0	2	2	2	0	0	0	2	0	0	0	0	0	0	0
SDPG_08031825866	0	0	2	2	2	0	2	0	0	0	2	0	2	2	0	0	2	2	2	2	0	0	2	0	0	0	0	0	0	0
SDPG_08034074388	0	0	2	2	2	0	2	0	0	0	2	0	2	2	0	0	2	2	2	2	0	0	2	0	0	2	0	0	0	0
SDPG_08034601231	0	5	2	2	2	2	2	0	5	0	2	0	2	2	0	0	2	2	2	2	5	0	2	0	0	0	0	0	0	0
SDPG_08036047511	0	0	2	2	2	2	2	0	0	0	2	0	2	2	0	0	2	2	2	2	0	0	2	0	0	2	0	0	0	0
SDPG_08043720242	0	0	2	2	2	2	2	0	0	0	2	0	2	2	0	2	2	2	2	2	0	0	2	0	0	0	0	0	0	0
SDPG_08044400697	0	0	2	2	2	0	2	0	2	0	2	0	2	2	0	2	2	2	2	2	0	0	2	0	0	0	0	0	0	0
SDPG_08044883543	0	0	2	2	2	0	0	0	0	0	2	0	2	2	0	2	2	2	2	2	0	0	2	0	0	0	0	0	0	0
SDPG_08044937665	0	2	2	2	2	0	0	0	0	0	2	0	2	2	0	2	2	2	2	2	0	0	2	0	0	0	0	0	0	0
SDPG_08047551953	0	0	2	2	2	0	2	0	0	0	2	0	2	2	0	1	2	2	2	2	0	0	2	0	0	0	0	0	0	0
SDPG_08047763902	0	2	0	2	2	0	0	0	0	0	2	0	2	2	0	2	2	2	2	2	0	0	2	0	0	0	0	0	0	0
SDPG_08049097657	0	0	0	2	2	0	0	0	0	0	2	0	2	2	0	2	2	2	2	2	0	0	2	0	0	0	2	2	0	0
SDPG_08049636369	0	0	0	2	2	2	2	2	0	0	2	2	2	2	0	5	2	2	2	2	2	0	2	0	2	0	2	0	2	0
SDPG_08049855657	0	0	5	2	2	2	2	2	0	0	2	2	2	2	0	2	2	2	2	2	2	0	2	0	2	0	2	0	2	0
SDPG_08051247576	5	2	2	2	2	2	2	2	2	2	2	2	2	2	2	5	2	2	2	2	2	2	2	2	2	2	2	2	2	2
SDPG_08051249231	2	2	2	2	2	2	2	2	2	2	2	2	2	2	2	5	2	2	2	2	2	2	2	2	2	2	2	2	2	2
SDPG_08051275746	0	0	0	2	2	0	0	0	0	5	2	0	2	2	0	2	2	2	2	2	0	5	2	0	0	0	0	5	0	0
SDPG_08051402844	5	2	2	2	2	2	2	2	2	2	2	2	2	2	2	2	2	2	2	2	2	2	2	2	2	2	2	2	2	2
SDPG_08051435768	0	0	0	2	2	0	0	0	0	0	2	0	2	2	0	1	2	2	2	2	0	0	2	0	0	0	0	0	0	0
SDPG_08051601100	0	0	0	2	2	0	0	0	0	0	2	0	2	2	0	2	2	2	2	2	0	0	2	0	0	5	0	0	0	0
SDPG_08052253560	0	0	0	2	2	2	0	0	0	0	2	2	2	2	0	0	2	2	2	0	0	0	2	0	0	0	0	0	0	0
SDPG_08056734736	0	0	0	2	2	2	2	2	0	2	2	2	2	2	0	2	2	2	2	0	2	0	2	0	2	0	0	0	2	0
SDPG_08058726929	0	0	0	2	2	2	2	2	0	2	2	2	2	2	0	1	2	2	2	0	2	2	2	0	2	0	0	0	2	0
SDPG_08059050153	5	0	0	2	2	2	2	2	0	2	2	2	2	2	0	2	2	2	2	0	2	2	2	0	2	0	0	0	2	0
SDPG_08059217527	0	0	0	2	2	5	0	0	0	2	2	2	2	2	0	5	2	2	2	0	0	0	5	0	0	0	0	0	0	0
SDPG_08059237165	0	0	5	2	2	2	2	2	0	2	2	2	2	2	0	2	2	2	2	0	2	2	2	0	2	0	0	0	2	0
SDPG_08062274876	0	0	0	2	2	2	0	0	0	2	2	2	2	2	0	0	2	2	2	0	0	0	2	0	0	5	0	0	5	0
SDPG_08062401195	0	0	0	2	2	2	0	0	0	2	2	2	5	5	0	0	5	2	2	0	0	0	5	0	0	0	0	0	0	0
SDPG_08063011411	0	0	0	2	2	2	0	0	0	2	2	2	2	2	0	5	2	2	2	0	0	0	2	0	0	0	0	0	0	0
SDPG_08064334905	0	0	0	2	2	2	0	0	0	2	2	2	2	2	0	0	2	0	2	0	0	0	5	0	0	0	0	0	0	0
SDPG_08064795180	5	2	2	2	2	5	0	0	2	2	2	2	2	2	2	5	2	0	2	2	0	0	2	2	0	2	2	2	0	2
SDPG_08064995077	5	0	0	2	2	2	0	0	0	2	2	2	2	2	0	5	2	0	2	0	0	0	2	0	0	0	0	0	0	0
SDPG_08065099961	0	0	0	2	2	2	2	2	0	2	2	2	2	2	0	5	2	2	2	0	2	2	2	0	2	0	0	0	2	0
SDPG_08065114132	0	0	0	2	2	2	0	0	0	2	2	2	2	2	0	0	2	0	5	0	0	0	2	0	0	0	0	0	0	0
SDPG_08065229351	0	0	0	2	2	2	0	0	0	2	2	5	2	2	0	0	2	0	2	0	0	0	2	0	0	0	0	0	0	0
SDPG_08066148454	2	2	2	2	2	2	0	0	2	2	2	2	2	2	2	1	2	0	2	2	0	0	2	2	0	2	2	2	0	2
SDPG_08066150922	2	2	2	2	2	2	0	0	2	2	2	2	2	2	2	2	2	0	2	2	0	0	5	2	0	2	2	2	0	2
SDPG_08066267114	0	0	0	2	2	2	0	0	0	2	2	2	2	2	0	0	2	0	2	0	0	0	2	0	5	0	0	0	0	0
SDPG_08066326164	2	2	2	2	2	2	0	0	2	2	2	2	2	2	2	5	2	0	2	2	0	0	5	2	0	2	2	2	0	2
SDPG_08066732653	5	0	5	2	2	2	0	0	0	2	2	2	2	2	0	1	2	0	2	0	0	0	2	0	0	0	0	0	0	0
SDPG_08066740714	2	2	5	2	2	2	0	0	2	2	2	2	2	2	2	2	2	0	2	2	0	0	5	2	0	2	2	2	0	2
SDPG_08066764706	2	2	2	2	2	2	0	0	2	2	2	2	2	2	2	5	2	0	2	2	0	0	2	2	0	2	2	2	0	2
SDPG_08066789547	2	2	2	2	2	2	0	0	2	2	2	2	2	2	2	1	2	0	2	2	0	0	5	2	0	2	2	2	0	2
SDPG_08066797857	0	0	0	2	2	2	0	0	0	2	2	2	2	2	0	5	2	0	2	0	0	0	2	0	0	0	0	0	0	0
SDPG_08066825758	0	0	0	2	2	2	0	0	0	2	2	2	2	2	0	1	2	0	2	0	0	1	2	0	0	0	0	0	0	0
SDPG_08070424475	0	0	0	0	2	2	0	0	0	2	2	2	2	2	0	0	2	0	2	0	0	0	2	0	0	0	0	0	0	0
SDPG_08074451684	0	0	0	0	2	2	0	0	0	2	2	2	2	2	0	0	2	0	0	0	0	0	2	0	0	0	0	0	0	0
SDPG_08076171405	0	0	0	0	2	2	2	0	0	2	2	2	2	2	0	0	2	0	0	0	0	0	2	0	0	0	0	0	0	0
SDPG_08081165610	0	0	0	0	2	2	0	0	0	2	2	2	2	2	0	0	2	0	0	0	0	0	2	0	0	0	2	0	0	0
SDPG_08089623486	0	0	0	0	2	0	0	0	0	2	2	0	2	2	0	0	2	0	0	0	0	0	2	0	0	0	2	0	0	0
SDPG_08089793079	2	0	0	0	2	0	0	0	0	2	2	0	2	2	0	0	2	0	0	0	0	0	2	0	0	0	2	0	0	0
SDPG_08091841618	2	0	0	0	2	0	0	0	0	2	2	0	2	2	0	0	2	0	2	0	0	0	2	0	0	0	2	0	0	0
SDPG_08093955188	2	0	0	0	2	2	0	0	0	2	2	2	2	2	0	0	2	0	2	0	0	0	2	0	0	0	2	0	0	0
SDPG_08095189269	2	0	0	2	2	2	0	0	0	2	2	2	2	2	0	0	2	0	2	0	0	0	2	0	0	0	2	0	0	0
SDPG_08100368927	2	0	0	0	0	0	0	0	0	2	2	0	2	2	0	0	2	0	2	0	0	0	2	0	0	0	2	0	0	0
SDPG_08101714016	2	0	0	0	0	0	0	0	0	2	2	0	2	2	0	0	2	0	2	2	0	0	2	0	0	0	2	0	0	0
SDPG_08103126699	2	0	0	0	0	0	0	0	0	2	2	0	2	2	0	0	2	0	2	2	0	0	2	0	2	0	2	0	0	0
SDPG_08105335025	2	0	0	0	0	0	0	0	0	2	2	0	2	2	0	0	2	0	2	2	0	0	2	2	2	0	2	0	0	0
SDPG_08110011262	2	0	0	0	0	0	0	0	0	2	2	0	2	2	0	0	2	0	2	2	0	0	2	2	2	0	2	0	0	2
SDPG_08110267194	2	0	0	0	0	0	0	2	0	2	2	0	2	2	0	0	2	0	2	2	0	0	2	2	2	0	2	0	0	2
SDPG_08112819075	2	0	0	0	2	0	0	2	0	2	2	0	2	2	0	0	2	0	2	2	0	0	2	2	2	0	2	0	0	2
SDPG_08113709929	2	0	0	2	2	0	2	2	0	2	2	0	2	2	0	0	2	0	2	2	0	0	2	2	2	0	2	0	0	2
SDPG_08113723728	2	0	0	0	2	0	2	2	0	2	2	0	2	2	0	0	2	2	2	2	0	0	2	2	2	0	2	0	0	2
SDPG_08114242338	2	0	0	0	2	0	2	2	0	2	2	0	2	2	0	0	2	0	2	2	0	0	2	2	2	2	2	0	0	2
SDPG_08118496781	0	0	0	0	2	0	2	2	0	2	2	0	2	2	0	5	2	0	2	2	0	0	2	0	0	0	2	0	0	2
SDPG_08118547217	2	0	0	0	2	0	2	2	0	2	2	0	2	2	0	0	2	0	2	2	0	0	2	0	2	0	2	0	0	2
SDPG_08118665821	2	0	0	0	2	0	2	2	0	2	2	0	2	2	0	0	2	0	2	2	0	0	2	0	0	0	2	0	0	2
SDPG_08119930334	0	0	0	0	2	0	2	2	0	2	2	0	2	2	0	0	2	0	2	2	0	0	2	0	0	0	2	0	0	2
SDPG_08120355056	0	0	0	0	2	0	2	2	0	2	2	0	2	2	0	0	2	0	2	2	0	0	2	0	2	0	2	0	0	2
SDPG_08120603078	0	0	0	2	2	0	2	2	0	2	2	0	2	2	0	0	2	0	2	2	0	0	2	0	2	0	2	0	0	2
SDPG_08122443154	0	0	0	2	0	0	2	2	0	2	2	0	2	2	0	0	2	0	2	2	0	0	2	0	2	0	2	0	0	2
SDPG_08123120275	0	0	0	2	0	0	2	2	0	2	2	0	2	2	0	0	2	0	2	2	0	0	2	0	2	0	2	0	0	0
SDPG_08124256544	0	0	0	2	0	0	2	2	0	2	2	0	2	2	0	0	2	0	2	2	0	0	2	0	2	0	0	0	0	0
SDPG_08124262356	0	0	0	0	0	0	2	2	0	2	2	0	2	2	0	0	2	0	2	2	0	0	2	0	2	0	0	0	0	0
SDPG_08127276657	0	0	0	0	0	0	2	2	0	2	2	0	2	2	0	0	2	0	2	2	0	2	2	0	2	0	0	0	0	0
SDPG_08128749284	0	0	0	0	0	0	2	2	0	2	2	0	2	2	0	0	0	0	2	2	0	2	2	0	2	0	0	0	0	0
SDPG_08128847112	0	0	0	0	0	0	2	2	2	2	2	0	2	2	0	0	0	0	2	2	0	2	2	0	2	0	0	0	0	0
SDPG_09000018152	2	2	0	2	2	2	2	2	0	2	2	2	2	0	2	0	2	0	2	2	0	2	0	2	0	0	2	0	0	2
SDPG_09000878604	5	2	0	2	0	0	2	0	2	2	2	0	2	2	2	2	2	2	2	0	0	0	2	2	0	2	0	2	0	0
SDPG_09002058868	2	2	0	2	2	2	2	2	0	2	2	2	2	2	2	0	2	0	2	2	0	2	0	2	0	0	2	0	0	2
SDPG_09014300234	2	2	0	0	2	2	0	2	0	2	2	2	2	0	2	0	2	0	2	2	0	2	0	2	0	0	2	0	0	2
SDPG_09014393810	2	2	0	0	2	2	0	2	0	2	2	2	0	0	2	0	2	0	2	2	0	2	0	2	0	0	2	0	0	2
SDPG_09015097841	2	2	0	0	2	2	0	2	0	2	2	2	0	0	0	0	2	0	2	2	0	2	0	2	0	0	2	0	0	2
SDPG_09015246345	2	2	0	0	2	2	0	2	0	2	2	2	2	2	0	0	2	0	2	2	0	2	0	2	0	0	2	0	0	2
SDPG_09015358116	2	2	0	0	2	2	0	2	0	2	2	2	2	2	0	0	2	0	2	2	0	2	0	2	0	0	2	0	2	2
SDPG_09016555152	0	2	0	0	2	2	0	2	0	2	2	2	2	2	0	0	2	0	2	2	0	2	0	2	0	0	2	0	2	2
SDPG_09018982650	0	2	0	0	0	2	0	2	0	2	2	2	2	2	0	0	2	0	2	2	0	2	0	2	0	2	2	0	2	2
SDPG_09019153300	2	2	0	0	2	2	0	2	0	2	2	5	5	2	0	0	5	0	2	5	0	2	0	2	0	2	5	0	2	2
SDPG_09022137232	5	2	0	0	2	2	0	2	0	2	2	2	2	2	0	0	2	0	2	2	0	2	0	2	0	2	2	0	2	2
SDPG_09022531163	0	2	0	0	2	2	0	2	0	2	2	2	2	2	0	0	2	0	2	2	0	2	0	2	2	2	2	0	2	2
SDPG_09023571624	0	2	0	0	2	2	0	2	0	2	2	2	1	0	0	0	2	0	2	2	0	2	0	2	2	2	2	0	2	2
SDPG_09024241206	0	2	0	0	2	2	0	2	0	2	2	2	1	0	0	0	2	0	2	2	0	2	0	0	2	2	2	0	2	2
SDPG_09024558965	0	2	2	0	2	2	0	2	0	2	2	2	2	0	2	0	2	0	2	2	0	2	0	0	2	2	2	0	0	2
SDPG_09025016059	0	2	0	0	2	2	0	2	0	2	2	2	1	0	2	0	2	0	2	2	0	2	0	0	2	2	2	0	2	2
SDPG_09025324920	0	2	0	0	2	2	0	2	0	2	2	2	1	0	2	0	2	0	2	2	0	2	0	0	2	2	2	0	0	2
SDPG_09025762185	0	2	0	0	2	2	0	2	0	2	2	2	2	0	2	0	2	0	2	2	0	2	0	0	2	2	2	0	0	2
SDPG_09026502865	0	2	2	0	0	2	0	2	0	2	2	2	2	0	2	0	2	0	2	2	0	2	0	0	2	2	2	0	0	2
SDPG_09027570308	0	2	2	0	2	2	0	0	0	2	2	2	2	0	2	0	2	0	2	2	0	2	0	0	2	2	2	0	0	2
SDPG_09029374848	0	2	0	0	2	2	0	0	0	2	2	2	2	0	2	0	2	0	2	2	0	2	0	0	2	2	2	0	0	2
SDPG_09029470270	0	2	0	2	2	2	0	0	0	2	2	2	2	0	2	0	2	0	2	2	0	2	0	0	2	2	2	0	0	2
SDPG_09029853981	0	2	0	2	2	2	0	0	0	2	2	2	2	0	2	0	2	0	2	2	0	2	0	0	2	2	2	2	0	2
SDPG_09031014892	0	2	0	0	0	0	0	0	0	0	0	0	0	0	2	0	2	0	0	2	0	0	0	0	2	2	2	2	0	2
SDPG_09031121923	0	2	0	2	0	2	0	0	0	2	2	2	2	0	0	0	2	0	2	2	0	2	0	0	2	2	2	2	0	2
SDPG_09031654512	0	2	0	2	0	2	0	0	0	2	2	2	2	0	0	0	2	0	2	2	0	2	0	0	2	2	0	2	0	2
SDPG_09031690139	0	2	0	2	0	2	0	0	0	2	2	2	0	0	0	0	2	0	2	2	0	2	0	0	2	2	0	2	0	2
SDPG_09036767648	0	2	0	2	2	2	0	0	0	2	2	2	2	2	0	0	2	0	2	2	0	2	0	0	2	2	0	2	0	2
SDPG_09044129424	0	2	0	0	2	2	0	0	0	2	2	2	2	2	0	0	2	0	2	2	0	2	0	0	2	2	0	2	0	2
SDPG_09044941439	0	2	0	0	2	2	0	0	0	2	2	2	2	2	0	0	2	0	2	2	0	2	0	2	2	2	0	2	0	2
SDPG_09045059408	0	2	0	0	2	2	0	0	0	2	2	2	2	2	0	0	2	0	2	2	0	2	0	2	2	2	2	2	0	2
SDPG_09045538484	0	2	0	0	2	2	0	0	0	2	2	2	2	2	0	0	2	0	2	2	2	2	0	2	2	2	2	2	0	2
SDPG_09047795474	2	2	0	0	2	2	0	0	0	2	2	2	2	2	0	0	2	0	2	2	2	2	0	2	2	2	2	2	0	2
SDPG_09049414353	2	2	0	0	2	2	0	0	0	2	2	2	0	2	0	0	2	0	2	2	2	2	0	2	2	2	2	2	0	2
SDPG_09049506114	2	2	0	0	2	2	0	0	0	2	2	2	0	2	0	0	2	0	2	2	0	2	0	2	2	2	0	2	0	2
SDPG_09049603077	2	2	0	0	2	2	0	0	0	2	2	2	2	2	0	0	2	0	2	2	0	2	0	2	2	2	0	2	0	2
SDPG_09049833955	2	2	0	0	2	2	0	0	0	2	2	2	2	2	0	0	2	0	2	2	0	2	0	0	2	2	0	2	0	2
SDPG_09049967566	2	2	0	0	2	2	0	0	0	0	2	2	2	2	0	0	2	0	2	2	0	2	0	0	2	2	0	2	0	2
SDPG_09050552367	2	2	0	2	2	2	0	0	0	0	2	2	2	2	0	0	2	0	2	2	0	2	0	0	2	2	0	2	0	2
SDPG_09052695174	2	2	0	2	2	2	0	5	0	0	2	2	2	2	5	0	2	0	2	2	1	2	0	0	2	2	5	2	5	2
SDPG_09052990839	0	0	0	2	2	2	0	0	0	0	2	2	2	2	0	0	2	0	2	2	1	2	0	0	2	2	0	2	0	2
SDPG_09055115950	2	2	0	2	2	2	0	0	0	0	2	2	2	2	2	0	2	0	2	2	0	2	0	0	2	2	0	2	0	2
SDPG_09055417411	2	0	0	2	2	2	0	0	0	0	2	2	2	2	2	0	2	0	2	2	0	2	0	0	2	2	0	2	0	2
SDPG_09055751204	2	0	0	2	2	2	0	0	0	0	2	2	2	2	2	0	2	0	2	2	0	2	0	0	2	2	0	2	0	0
SDPG_09056143531	2	0	0	2	2	2	0	0	0	0	2	2	2	2	2	0	2	0	2	2	0	2	0	0	0	2	0	2	0	0
SDPG_09056187263	2	0	0	0	2	2	0	0	0	0	2	2	2	2	2	0	2	0	2	2	0	2	0	0	0	2	0	2	0	0
SDPG_09057270008	2	0	0	0	2	2	0	0	0	0	2	2	2	2	2	0	2	0	2	2	0	0	0	0	0	2	0	2	0	0
SDPG_09059316190	2	0	0	0	2	2	0	0	0	0	2	2	2	2	2	0	2	0	2	2	0	0	0	2	0	2	0	2	0	0
SDPG_09061515510	2	0	0	0	2	2	0	0	0	0	2	2	2	2	0	0	2	0	2	2	0	0	0	2	0	2	0	2	0	0
SDPG_09062740173	2	0	0	0	2	0	0	0	0	0	2	0	2	2	0	0	2	0	2	2	0	0	0	2	0	2	0	2	0	0
SDPG_09063004378	2	0	0	0	2	0	0	0	0	0	2	0	0	0	0	0	2	0	2	2	0	0	0	2	0	2	0	2	0	0
SDPG_09064180009	2	0	0	0	2	0	0	0	0	0	2	0	1	0	0	0	2	0	2	2	0	0	2	2	0	2	0	2	0	0
SDPG_09065196347	2	0	0	0	2	0	0	0	0	2	2	0	1	0	0	0	2	0	2	2	0	0	2	2	0	2	0	2	0	0
SDPG_09068271711	2	0	0	0	2	0	0	0	0	2	2	0	2	0	0	0	2	0	2	2	0	0	2	2	0	2	0	2	0	0
SDPG_09068287471	2	0	0	0	2	0	0	0	0	2	2	0	2	0	0	0	2	0	2	2	2	0	2	2	0	2	0	2	0	0
SDPG_09069464094	2	0	0	0	2	0	0	0	0	2	2	0	1	0	0	0	0	0	2	2	2	0	2	2	0	2	0	2	0	0
SDPG_09069973835	2	0	0	0	2	0	0	0	0	2	2	0	1	0	0	0	0	0	2	2	2	0	2	2	0	2	2	2	0	0
SDPG_09070611497	2	0	0	0	2	0	0	0	0	2	2	0	0	0	0	0	0	0	2	2	2	0	2	2	0	2	2	2	0	0
SDPG_09071432108	2	0	0	0	2	0	0	0	0	2	2	0	0	0	0	0	0	0	2	2	2	0	2	0	0	2	2	2	0	0
SDPG_09072653143	2	0	0	2	0	0	0	0	0	2	2	0	0	0	0	0	0	0	2	2	2	0	2	0	0	2	2	2	0	0
SDPG_09073259365	2	0	0	0	0	0	0	0	0	2	2	0	0	0	0	0	0	0	2	2	2	0	2	0	0	2	2	2	0	0
SDPG_09075474791	0	0	0	2	0	0	0	0	0	2	2	0	0	0	0	0	0	0	2	2	2	0	2	0	0	2	2	2	0	0
SDPG_09075709515	0	0	0	2	0	0	0	2	0	2	2	0	2	0	0	0	0	0	2	2	2	0	0	0	0	2	2	2	0	0
SDPG_09075755916	0	0	0	2	0	0	0	0	0	2	2	0	2	0	0	0	0	0	2	2	2	0	2	0	0	2	2	2	0	0
SDPG_09076312629	0	0	0	2	0	0	0	2	0	2	2	0	2	0	0	0	0	0	2	2	2	0	2	0	0	2	2	2	0	0
SDPG_09078452823	0	0	0	2	2	0	0	2	0	2	2	0	2	0	0	0	0	2	2	2	2	0	0	0	0	2	2	2	0	0
SDPG_09078550808	0	0	0	0	2	0	0	2	0	2	2	0	2	0	0	0	0	2	2	2	2	0	0	0	0	2	2	2	0	0
SDPG_09081150425	0	0	0	0	2	0	0	2	0	2	2	0	2	0	0	0	0	2	2	2	2	0	0	0	0	2	2	2	2	0
SDPG_09083380257	2	2	2	0	0	0	2	2	0	0	2	0	0	0	2	2	0	0	2	2	0	0	0	0	0	0	0	0	2	2
SDPG_09084846644	0	0	0	0	0	0	0	2	0	2	2	0	2	0	0	0	0	2	2	2	2	0	0	0	0	2	2	2	2	0
SDPG_09085892933	0	0	0	0	0	0	0	2	0	2	2	0	2	0	0	0	0	2	2	2	2	0	2	0	0	2	2	2	2	0
SDPG_09091004312	0	0	2	0	0	0	0	2	0	2	2	0	0	0	0	0	0	2	2	2	2	0	0	0	0	2	2	0	2	2
SDPG_09091171965	0	0	0	0	2	0	0	2	0	2	2	0	0	0	0	0	0	2	2	2	2	0	2	0	0	2	2	0	2	2
SDPG_09096271986	0	0	2	0	0	0	0	2	0	2	2	0	2	2	0	0	0	2	2	2	2	0	0	0	0	2	2	0	2	2
SDPG_09098836069	0	0	2	0	0	0	0	2	0	2	2	0	2	2	0	0	0	2	2	2	2	0	0	0	2	2	2	0	2	2
SDPG_09099611636	0	0	2	0	0	0	0	2	0	2	2	0	2	2	0	0	2	2	2	2	2	0	0	0	2	2	2	0	2	2
SDPG_09099843669	0	0	2	0	2	0	0	2	0	2	2	0	2	2	0	0	2	2	2	2	2	0	0	0	2	2	2	0	2	2
SDPG_09100157124	0	0	2	0	2	0	0	0	0	2	2	0	2	2	0	0	0	2	2	2	2	0	2	0	2	2	2	0	2	2
SDPG_09101606678	0	0	2	0	2	0	0	0	0	2	0	0	2	2	0	0	0	2	2	2	2	0	2	0	2	2	2	0	2	2
SDPG_09104585206	0	0	2	0	2	0	0	0	0	2	0	0	2	2	0	2	0	2	2	2	2	0	2	0	2	2	2	0	2	2
SDPG_09105405576	0	2	0	0	2	2	0	0	0	2	0	2	2	2	0	2	0	2	2	2	2	0	2	0	2	2	2	0	2	2
SDPG_09105497839	0	2	0	0	2	2	0	0	0	2	0	2	2	2	0	2	0	2	2	2	2	0	2	0	2	2	0	0	2	2
SDPG_09106473919	0	2	2	0	2	2	0	0	0	2	0	2	2	2	0	2	0	2	2	2	2	0	2	0	0	2	0	0	2	2
SDPG_09106796376	0	2	0	0	2	2	0	0	0	2	0	2	2	2	0	2	0	2	2	2	2	0	2	0	0	2	0	0	2	2
SDPG_09107054848	0	2	2	2	2	2	0	0	0	2	0	0	2	2	0	2	0	2	2	2	2	0	2	0	0	2	0	0	2	2
SDPG_09107480990	0	2	2	2	2	2	0	0	0	2	0	2	2	2	0	2	0	2	2	2	2	0	2	0	0	2	0	0	2	2
SDPG_09109694578	0	2	2	2	2	2	0	0	0	2	0	0	2	0	0	2	0	2	2	2	2	0	2	0	0	2	0	0	2	2
SDPG_09110023054	0	2	2	1	2	2	0	0	0	2	0	0	2	0	0	2	0	2	2	2	2	0	2	0	0	2	0	0	2	2
SDPG_09110356250	0	2	2	1	2	0	0	0	0	2	0	0	2	0	0	2	0	2	2	2	2	0	2	0	0	2	0	0	2	2
SDPG_09110478879	0	2	2	1	2	0	0	0	0	2	0	0	2	2	0	2	0	2	2	2	2	0	2	0	0	2	0	0	0	2
SDPG_09110655196	0	2	2	1	2	0	0	0	0	2	0	0	2	2	0	2	0	2	2	2	2	0	2	0	0	2	0	2	2	2
SDPG_09111034827	0	0	0	0	2	2	0	0	0	2	0	2	2	2	0	2	0	2	2	2	2	0	2	0	2	2	2	0	2	2
SDPG_09112155336	0	2	2	1	2	0	0	0	2	2	0	0	2	2	0	2	0	2	2	2	2	0	2	0	0	2	0	0	2	2
SDPG_09115148598	0	2	2	1	2	0	0	0	2	2	0	0	2	2	0	2	0	2	2	2	2	0	2	0	0	2	2	0	2	2
SDPG_09116575980	0	2	2	2	2	0	2	0	2	2	0	0	2	2	0	2	0	2	0	2	2	0	2	0	0	2	2	0	2	2
SDPG_09117309151	0	0	0	1	2	2	2	0	2	2	0	0	2	2	0	2	0	2	0	2	0	0	2	0	0	0	0	0	0	0
SDPG_09117633444	0	2	2	2	2	2	2	0	2	2	2	0	2	2	0	2	0	2	0	2	0	0	2	0	0	2	2	0	0	2
SDPG_09118798165	0	2	2	2	2	2	2	0	2	2	2	0	2	0	0	2	0	2	0	2	0	0	2	0	0	2	2	0	0	2
SDPG_09121634963	0	2	2	2	2	0	2	0	0	2	2	0	2	0	0	2	0	2	0	2	0	0	2	0	0	2	2	0	0	2
SDPG_10001070307	0	0	0	2	0	2	2	2	2	2	2	0	2	2	0	0	2	2	2	0	0	2	2	0	0	0	0	2	2	0
SDPG_10002362493	0	0	0	2	2	2	2	2	2	2	2	0	2	2	0	0	2	2	2	0	0	2	2	0	0	0	0	2	2	0
SDPG_10006144935	0	0	0	2	2	2	2	2	2	2	2	0	2	2	0	0	2	2	0	0	0	2	2	0	0	0	0	2	2	0
SDPG_10006479089	0	0	0	2	2	0	2	2	2	2	2	0	2	2	0	0	2	2	0	0	0	2	2	0	0	0	0	2	2	0
SDPG_10008648774	0	0	0	2	2	0	2	2	2	0	2	0	2	2	0	0	2	2	0	0	0	2	2	0	0	0	0	2	2	0
SDPG_10010184638	0	0	0	2	2	0	2	2	2	0	2	0	2	2	0	0	2	2	0	0	0	2	2	2	0	0	0	2	2	0
SDPG_10013618449	0	0	0	2	2	0	2	2	2	0	2	0	2	2	0	0	2	2	0	0	0	2	2	2	0	0	0	2	2	2
SDPG_10014379421	0	0	0	2	2	0	2	2	2	0	2	0	2	2	0	0	2	2	0	0	0	2	2	2	0	0	0	0	2	2
SDPG_10016299283	0	0	0	2	2	0	2	2	2	0	2	0	2	2	0	0	2	2	0	0	0	2	2	2	0	0	2	0	2	2
SDPG_10017466680	0	0	0	0	2	0	2	2	2	0	2	0	2	2	0	0	2	2	0	0	0	2	0	2	0	0	2	0	2	2
SDPG_10019029821	0	0	0	0	2	0	2	2	2	0	2	0	2	2	0	2	2	2	0	0	0	2	2	2	0	0	2	0	2	2
SDPG_10020676562	0	0	0	0	2	0	2	2	2	0	2	0	2	2	0	5	2	2	0	0	0	2	2	2	0	0	2	0	2	0
SDPG_10021068095	5	0	0	0	2	0	2	2	2	0	2	0	2	2	0	1	2	2	0	0	0	2	2	2	0	0	2	0	2	2
SDPG_10021161726	0	0	0	0	0	0	0	0	2	0	0	0	0	2	0	5	2	2	0	0	0	2	2	2	0	0	2	0	2	2
SDPG_10022170014	0	0	0	0	2	0	2	2	2	0	0	0	2	2	0	0	2	2	0	0	0	2	2	0	0	0	2	0	2	2
SDPG_10022484035	0	0	0	0	2	0	2	2	2	0	2	0	2	2	0	0	2	2	0	0	0	2	2	0	0	0	2	0	0	2
SDPG_10022989207	0	0	0	0	2	0	2	2	2	0	2	0	2	2	0	0	2	2	0	0	0	2	2	2	0	0	2	0	0	2
SDPG_10023629071	2	0	0	0	0	0	2	2	2	0	0	0	0	2	0	0	2	2	2	2	0	2	0	0	0	0	0	0	0	2
SDPG_10023753083	2	0	0	0	0	0	2	2	2	0	0	0	2	2	0	0	2	2	2	2	0	2	0	0	0	0	0	0	0	2
SDPG_10024130430	2	0	0	0	0	0	2	2	2	0	0	0	2	2	0	0	2	2	2	2	0	2	0	0	2	0	0	0	0	2
SDPG_10024519236	0	0	0	0	2	0	2	2	2	0	0	0	2	2	0	0	2	2	2	0	0	2	2	0	0	0	2	0	2	2
SDPG_10024811069	2	0	0	0	2	0	2	2	2	0	0	0	2	2	0	0	2	2	2	0	0	2	2	0	0	0	2	0	0	2
SDPG_10025304700	2	0	0	0	2	2	2	2	2	0	0	0	2	2	0	0	2	2	2	0	0	2	2	0	0	0	2	0	0	2
SDPG_10026141740	2	0	0	0	2	0	2	2	2	0	0	0	2	2	0	0	2	2	2	0	0	2	2	0	0	0	0	0	0	2
SDPG_10026478981	2	0	0	0	2	0	2	2	2	0	0	0	2	2	0	0	2	2	2	2	0	2	2	0	0	0	0	0	0	2
SDPG_10029274365	2	0	0	0	2	0	2	2	2	0	0	0	2	2	0	0	2	2	2	2	0	2	0	0	0	0	0	0	0	2
SDPG_10030295035	2	0	0	0	0	0	2	2	2	0	0	0	2	2	0	0	2	2	2	2	0	2	0	0	2	0	0	0	0	0
SDPG_10032640840	2	0	0	0	0	0	2	2	2	0	0	0	0	2	0	0	2	2	2	2	0	2	0	0	2	0	0	0	0	0
SDPG_10032874058	2	0	0	0	0	0	2	2	2	0	0	0	0	2	0	0	2	2	2	2	0	0	0	0	2	0	0	0	0	0
SDPG_10033950063	2	0	2	0	2	0	2	0	2	0	0	0	0	0	0	2	2	0	2	0	2	0	0	0	0	2	0	2	0	0
SDPG_10035208730	2	0	0	0	0	0	2	2	2	0	0	0	0	0	0	0	2	2	2	2	0	0	0	0	2	0	0	0	0	0
SDPG_10036367872	2	0	0	0	0	0	2	2	2	0	0	0	0	0	0	0	2	2	2	2	2	0	0	0	2	0	0	0	0	0
SDPG_10036509611	2	0	0	0	0	0	2	2	2	0	0	0	0	0	0	0	2	2	2	2	2	0	0	0	2	0	0	0	2	0
SDPG_10037467612	2	0	0	0	0	0	2	2	2	0	0	0	0	0	0	0	2	0	2	2	2	0	0	0	2	0	0	0	2	0
SDPG_10038817035	2	0	0	0	0	0	2	2	2	0	0	0	0	0	0	0	2	0	2	2	2	0	0	0	2	0	0	0	0	0
SDPG_10040521385	2	0	0	0	0	0	2	2	2	0	0	0	0	0	0	0	2	0	0	2	2	0	0	0	2	0	0	0	0	0
SDPG_10041940234	2	0	0	0	0	0	2	2	2	0	0	0	0	0	0	0	2	0	0	2	2	0	0	2	2	0	0	0	0	0
SDPG_10043302051	2	0	0	0	0	0	2	2	2	0	0	0	0	0	0	0	2	0	0	2	2	2	0	2	2	0	0	0	0	0
SDPG_10044202206	2	0	0	0	2	0	2	2	2	0	0	0	0	0	0	0	2	0	0	2	2	2	0	2	2	0	0	0	0	0
SDPG_10045791437	2	0	0	0	0	0	2	2	2	0	0	0	0	0	0	0	2	0	2	2	2	2	0	2	2	0	0	0	2	0
SDPG_10046028324	2	0	0	0	0	0	2	2	2	0	0	0	0	0	0	0	2	0	2	2	2	2	0	0	2	0	0	0	0	2
SDPG_10047218774	2	0	0	0	0	0	2	2	2	0	0	0	0	0	0	0	0	0	2	2	2	0	0	2	2	0	0	0	0	2
SDPG_10048323050	2	0	0	0	0	0	2	2	2	0	0	0	0	0	0	0	2	0	2	2	2	0	0	2	2	0	0	0	0	2
SDPG_10050238015	2	0	0	0	0	0	2	2	2	0	0	0	0	0	0	0	0	0	2	2	2	0	0	2	2	0	0	2	2	2
SDPG_10053921743	0	0	0	0	0	0	2	2	2	0	0	0	0	0	0	0	0	0	2	2	2	0	0	2	2	0	0	2	2	2
SDPG_10054035531	0	0	0	2	0	0	2	2	2	0	0	0	0	0	0	0	0	0	2	2	2	0	0	2	2	0	0	2	2	2
SDPG_10055657529	0	0	0	2	0	0	2	2	2	0	0	0	0	0	0	2	0	0	2	2	2	0	0	2	2	0	0	2	2	2
SDPG_10058128637	0	0	0	0	0	0	2	2	2	0	0	0	0	0	0	2	0	0	2	2	2	0	0	2	2	0	0	2	2	2
SDPG_10059824630	0	0	0	0	2	0	2	2	2	0	0	0	0	0	0	1	0	0	2	2	2	2	0	5	2	0	0	2	2	2
SDPG_10062541525	0	0	0	0	0	0	2	2	2	0	0	0	0	0	0	2	0	0	2	2	2	2	0	0	2	0	0	2	2	2
SDPG_10063626799	0	2	0	0	0	0	2	2	2	0	0	0	0	0	0	2	2	0	2	2	2	2	0	0	2	0	0	2	2	2
SDPG_10064743864	0	2	0	0	0	0	2	2	2	0	0	0	0	0	0	2	0	0	2	2	2	2	0	0	2	0	5	2	2	2
SDPG_10066230355	0	2	5	0	5	1	2	2	2	0	0	0	0	0	0	2	0	0	2	2	2	2	1	0	2	0	0	2	2	2
SDPG_10068666404	0	2	0	0	0	0	2	2	2	0	0	0	0	0	0	2	2	0	2	2	2	0	0	0	2	0	0	2	2	2
SDPG_10069450567	0	2	0	0	0	2	2	2	2	0	0	0	0	0	0	2	2	0	2	2	2	0	0	0	2	0	0	2	2	2
SDPG_10069599368	0	2	0	0	0	2	2	2	2	0	0	0	0	0	0	2	2	2	2	2	2	0	0	0	2	0	0	2	2	2
SDPG_10072774499	0	2	0	0	0	2	2	2	2	0	0	0	0	0	0	2	2	2	2	2	2	2	0	0	2	0	0	2	2	2
SDPG_10073862305	0	2	0	0	0	2	2	2	2	0	0	0	0	0	0	2	2	0	2	2	2	2	0	0	2	0	0	2	2	2
SDPG_10076350912	0	2	0	2	0	2	2	2	2	0	0	0	0	0	0	2	2	0	2	2	2	2	0	0	2	0	0	2	2	2
SDPG_10076760173	0	2	0	2	0	2	2	2	2	0	0	0	0	0	0	2	2	0	2	2	2	2	0	0	2	2	0	2	2	2
SDPG_10078250991	2	2	0	2	0	2	2	2	2	0	0	0	0	0	0	2	2	0	2	2	2	2	0	0	2	2	0	2	2	2
SDPG_10079161813	2	2	0	2	0	2	2	2	2	0	0	0	0	0	0	2	0	0	2	2	2	2	0	0	2	2	0	2	2	2
SDPG_10079239845	2	2	0	2	0	2	2	2	2	0	2	0	0	0	0	2	0	0	2	2	2	0	0	0	2	2	0	2	2	2
SDPG_10081460003	2	2	0	2	0	2	2	2	2	0	0	0	0	0	0	2	0	0	2	2	2	0	0	0	2	2	0	2	2	2
SDPG_10083098210	2	2	0	2	0	2	2	2	0	0	0	0	0	0	0	2	0	0	2	2	2	0	0	0	2	2	0	2	2	2
SDPG_10083328633	0	2	0	2	0	2	2	2	0	0	0	0	0	0	0	2	0	0	2	2	2	0	0	0	2	2	0	2	2	2
SDPG_10083626402	0	2	0	2	0	0	2	2	0	0	0	0	0	0	0	2	0	0	2	2	2	0	0	0	2	2	0	2	2	2
SDPG_10083752904	0	2	0	2	0	0	2	2	0	0	0	0	0	0	0	2	0	2	2	2	2	0	0	0	2	2	0	2	2	2
SDPG_10083768874	0	2	0	2	0	2	2	2	0	0	0	0	0	0	0	2	0	2	2	2	2	0	0	0	2	2	0	2	2	2
SDPG_10086403261	0	2	0	2	0	2	2	2	0	0	0	0	0	0	0	2	0	2	2	2	2	0	0	2	2	2	0	2	2	2
SDPG_10088912115	2	2	0	2	0	0	2	2	0	0	0	0	0	0	0	2	0	2	2	2	2	0	0	2	2	2	0	2	2	2
SDPG_10088971412	0	2	0	2	0	0	2	0	0	0	0	0	0	0	0	2	0	2	2	2	2	0	0	2	2	2	0	2	2	2
SDPG_10090923911	0	2	0	2	0	0	2	2	0	0	0	0	0	0	0	2	0	2	2	2	2	0	0	2	2	0	0	2	0	2
SDPG_10091852002	0	2	0	2	0	0	2	2	0	0	0	0	0	0	0	2	0	2	2	0	2	0	0	2	2	2	0	2	0	2
SDPG_10092128330	0	2	0	2	0	0	2	2	0	0	0	0	0	0	0	2	0	2	2	0	2	0	0	2	2	0	0	2	0	2
SDPG_10092199438	0	2	0	2	0	2	2	2	0	0	0	0	0	0	0	2	0	2	2	0	2	0	0	2	2	0	0	2	0	2
SDPG_10093362129	0	2	0	2	0	2	2	2	0	0	0	0	0	0	0	2	0	2	2	0	2	0	0	2	2	0	0	2	2	2
SDPG_10094990986	0	2	0	2	0	2	2	2	0	0	0	2	0	0	0	2	0	2	2	0	2	0	0	2	2	0	0	2	0	2
SDPG_10095560899	0	2	0	2	0	2	2	2	0	0	0	2	0	0	0	2	0	0	2	0	2	0	0	2	2	0	0	2	0	2
SDPG_10095960404	0	2	0	2	2	2	2	2	0	0	0	2	0	0	0	2	0	0	2	0	2	0	0	2	2	0	0	2	0	2
SDPG_10097864379	0	2	0	2	2	2	2	2	0	0	0	2	0	0	0	2	0	0	2	0	2	0	0	2	2	0	2	2	0	2
SDPG_10098869726	0	2	0	2	2	2	2	2	0	0	0	2	0	0	0	2	0	2	2	0	2	0	0	2	2	0	2	2	0	2
SDPG_10099959193	0	2	0	2	2	2	2	2	0	0	0	2	0	0	2	2	0	2	2	0	2	0	0	2	2	0	2	2	0	2
SDPG_10100348720	0	2	0	2	2	2	2	2	0	0	0	2	0	0	2	0	0	2	2	0	2	0	0	2	2	0	2	2	0	2
SDPG_10100595353	0	2	0	2	2	2	2	2	0	0	0	0	0	0	2	0	0	2	2	0	2	0	0	2	2	0	2	2	0	2
SDPG_10101156897	2	2	0	2	2	2	2	2	0	0	0	0	0	0	2	0	0	2	2	0	2	0	0	2	2	0	2	2	0	2
SDPG_10101301670	2	2	0	2	2	1	2	2	0	0	0	0	0	2	2	0	0	2	2	0	2	0	0	2	2	0	2	2	0	2
SDPG_10102145766	2	2	0	2	2	2	2	2	0	0	0	0	0	2	2	0	0	2	2	0	2	0	0	2	2	0	2	0	0	2
SDPG_10102430507	2	2	0	2	2	2	2	2	0	0	0	0	0	2	2	0	0	2	2	0	2	0	0	2	2	0	2	0	2	2
SDPG_10102472351	2	2	0	0	2	2	0	2	0	0	0	0	0	2	2	0	0	2	2	0	2	0	0	2	2	0	2	0	2	2
SDPG_10102834240	2	2	0	0	2	2	0	2	0	2	0	0	0	2	2	0	0	2	2	0	2	0	0	2	2	0	2	0	2	2
SDPG_10102983900	2	2	0	0	2	2	0	2	0	2	0	2	0	2	2	0	0	2	2	0	2	0	0	2	2	0	2	0	2	2
SDPG_10103068776	2	2	0	0	2	2	0	2	0	2	0	2	0	2	2	0	2	2	2	0	2	0	0	2	2	0	2	0	2	2
SDPG_10103310161	0	2	0	0	2	2	0	2	0	2	0	2	0	2	2	0	2	2	2	0	2	0	0	2	2	0	2	0	2	2
SDPG_10104041770	0	2	0	0	2	2	0	2	2	2	0	2	0	2	2	0	2	2	2	0	2	2	0	2	2	0	2	0	2	2
SDPG_10104672318	0	2	0	2	2	2	1	2	2	2	0	2	0	2	2	0	2	2	2	0	2	2	0	2	2	0	2	0	2	2
SDPG_10105504952	0	2	0	2	2	2	1	2	2	2	0	2	0	2	2	0	2	2	2	2	2	2	0	2	2	0	2	0	2	2
SDPG_10105769352	0	2	0	2	2	2	2	2	2	2	0	2	0	2	2	0	2	2	2	2	2	2	0	2	2	0	2	0	2	2
SDPG_10105969527	0	2	0	2	2	2	2	2	2	2	0	2	2	2	2	0	2	2	2	2	2	2	0	2	2	0	2	0	2	2
SDPG_10106181521	0	2	0	2	2	2	2	2	2	2	0	2	2	2	2	2	2	2	2	2	2	2	0	2	2	0	2	0	2	2
SDPG_10108487315	0	2	0	0	2	2	0	2	2	2	0	2	2	2	2	0	2	2	2	2	2	2	0	2	2	0	2	0	2	2
SDPG_10108572780	0	2	0	0	2	2	0	2	2	2	0	2	2	2	2	0	2	2	2	2	2	2	0	2	2	0	0	0	2	2
SDPG_10109484101	0	0	0	0	2	2	0	2	2	2	0	2	2	2	2	0	2	2	2	2	2	2	0	2	2	0	0	0	2	2
SDPG_10110650913	0	0	0	0	2	2	0	2	2	2	0	2	2	2	2	2	2	2	2	2	2	2	0	2	2	0	0	0	2	2
SDPG_10112558784	5	0	1	2	2	2	2	0	5	2	1	2	2	2	2	1	0	2	0	2	0	5	0	0	0	0	0	2	0	2
SDPG_11003218596	2	2	0	2	1	2	2	2	0	0	2	0	0	0	2	0	0	2	0	0	2	2	2	0	0	0	2	2	2	0
SDPG_11004438014	2	2	0	2	2	2	2	2	0	0	2	0	0	0	0	0	0	2	2	0	0	2	2	0	0	0	2	2	2	0
SDPG_11004592355	2	2	0	2	2	2	2	2	0	0	2	0	0	0	0	0	0	0	2	0	0	2	2	0	0	0	2	2	2	0
SDPG_11004904658	2	2	0	2	2	2	2	2	2	0	2	0	0	0	0	0	0	0	2	0	0	2	2	0	0	0	2	2	2	0
SDPG_11004994507	2	2	0	2	0	2	2	2	2	0	2	0	0	0	0	0	0	0	2	0	0	2	2	0	0	0	2	2	2	0
SDPG_11005007449	2	2	0	2	1	2	2	2	2	0	2	0	0	0	0	0	0	0	2	0	0	2	2	0	0	0	2	2	2	0
SDPG_11007474670	2	2	0	2	2	2	2	2	2	0	2	2	0	0	0	0	0	0	2	0	0	2	2	0	0	0	2	2	2	0
SDPG_11008265716	2	2	0	2	2	2	2	0	2	0	2	2	0	0	0	0	0	0	2	0	0	2	2	0	0	0	2	2	2	0
SDPG_11011507624	2	2	0	2	2	2	0	0	2	0	2	2	0	0	0	0	0	0	2	0	0	2	2	0	0	0	2	2	2	0
SDPG_11011718160	2	2	0	2	2	0	0	0	2	0	2	0	0	0	0	0	0	0	2	0	0	2	2	0	0	0	2	2	2	0
SDPG_11012801739	2	2	0	2	1	2	2	2	5	0	2	0	0	0	2	0	0	2	0	0	2	2	2	0	0	0	2	2	2	0
SDPG_11013489887	2	2	0	2	1	2	2	2	0	0	2	0	0	0	0	0	0	2	2	0	0	2	2	0	0	0	2	2	2	0
SDPG_11013563477	2	2	0	2	2	2	2	0	0	0	2	0	0	0	0	0	0	2	2	0	0	2	2	0	0	0	2	2	2	0
SDPG_11015608275	2	2	0	2	2	2	0	0	2	0	2	2	0	0	2	0	0	0	2	0	0	2	2	0	0	0	2	2	2	0
SDPG_11015879662	2	2	0	2	1	2	0	0	2	0	2	2	0	0	2	0	2	0	2	0	0	2	2	0	0	0	2	2	2	0
SDPG_11017902178	2	2	0	2	0	2	0	0	2	0	2	2	0	0	2	0	2	0	2	0	0	2	2	0	0	0	2	2	2	0
SDPG_11020645291	2	2	0	2	2	2	0	0	2	0	2	2	0	0	2	2	2	0	2	0	0	2	2	0	0	0	2	2	2	0
SDPG_11025092643	2	2	0	0	2	2	0	0	2	0	2	2	0	0	2	2	2	0	2	0	0	2	2	0	0	0	2	2	2	0
SDPG_11025461668	2	2	0	0	2	2	0	0	2	0	2	2	0	0	0	2	2	0	2	0	0	2	2	0	0	0	2	2	2	0
SDPG_11027225444	2	2	0	0	2	2	0	0	2	2	2	2	0	0	0	2	2	0	2	0	0	2	2	0	0	0	2	2	2	0
SDPG_11028510948	2	2	0	0	2	2	0	0	2	2	2	2	0	0	0	2	2	0	2	0	0	2	2	0	0	0	2	0	0	0
SDPG_11029121104	2	2	0	0	2	2	0	0	0	2	2	2	0	0	0	2	2	0	2	0	0	2	2	0	0	0	2	0	0	0
SDPG_11031698450	2	2	0	2	2	2	0	0	0	2	2	2	0	0	0	2	2	0	2	0	0	2	2	0	0	0	2	0	0	0
SDPG_11037999830	2	2	0	0	0	2	0	0	0	2	2	2	0	0	0	0	2	0	2	0	0	2	2	0	0	0	2	0	0	0
SDPG_11038062564	2	2	0	0	2	2	0	0	0	2	2	2	0	0	0	0	2	0	2	0	0	2	2	0	0	0	0	0	0	0
SDPG_11039674052	2	2	0	2	2	2	0	0	0	2	2	2	0	0	0	0	2	0	2	0	0	2	2	0	0	0	0	0	0	2
SDPG_11042491899	2	2	0	0	2	2	0	0	0	2	2	2	0	0	0	0	2	0	2	0	0	2	2	0	0	0	0	0	0	2
SDPG_11044557405	2	2	0	2	0	2	0	0	0	2	2	2	0	0	0	0	2	0	2	0	0	2	2	0	0	0	0	0	0	2
SDPG_11048407991	2	2	0	2	0	2	0	0	0	2	2	2	0	0	0	0	2	0	2	0	0	2	0	0	0	0	0	0	0	2
SDPG_11049467626	2	2	0	2	0	0	0	0	0	2	2	0	0	0	0	0	2	0	0	0	0	2	0	0	0	0	0	0	0	2
SDPG_11051403797	2	2	0	2	0	0	0	0	0	2	2	0	0	0	0	0	2	0	2	0	0	0	0	2	2	0	0	0	0	2
SDPG_11053777962	2	2	0	2	0	0	0	0	0	2	2	0	0	0	0	0	2	0	2	0	0	0	0	0	0	0	0	0	0	2
SDPG_11057021554	2	2	0	2	0	0	0	2	0	2	0	0	2	2	0	0	2	0	2	2	0	0	0	0	0	0	0	0	0	2
SDPG_11057465039	2	2	0	2	0	0	0	2	0	2	0	0	2	2	0	0	0	0	2	0	0	0	0	0	0	0	0	0	0	2
SDPG_11059537133	2	2	0	2	0	0	0	0	0	2	0	0	1	0	0	0	0	0	0	0	0	0	0	0	0	2	2	0	0	2
SDPG_11060025813	2	2	0	0	0	0	0	0	0	2	0	0	2	0	0	0	0	0	0	0	0	0	0	0	0	2	2	0	0	2
SDPG_11060176924	2	2	0	2	0	0	0	2	0	2	0	0	2	2	0	0	0	0	2	0	0	0	0	0	0	0	2	0	0	2
SDPG_11060258294	2	2	0	2	0	0	0	2	0	2	0	0	0	0	0	0	0	0	2	0	0	0	0	0	0	0	2	0	0	2
SDPG_11068046355	2	2	0	0	0	0	0	0	0	2	0	0	0	2	0	0	2	0	0	0	0	0	0	2	0	2	2	2	0	2
SDPG_11069677255	2	2	0	0	0	0	0	0	0	2	0	0	0	2	0	0	2	0	0	2	0	0	0	2	0	2	2	2	0	2
SDPG_11070517710	2	2	0	0	0	0	0	0	0	2	0	0	2	2	0	0	2	0	0	2	0	0	0	2	0	2	2	2	0	2
SDPG_11071238498	2	2	0	0	0	0	0	0	0	2	0	0	0	0	0	0	2	0	0	2	0	0	0	2	0	2	2	2	0	2
SDPG_11072099728	2	0	0	0	0	0	0	0	0	2	0	0	0	0	0	0	2	0	0	2	0	0	0	2	0	2	2	2	0	2
SDPG_11073200257	2	0	0	0	0	0	0	0	0	2	0	0	0	0	0	0	2	0	0	2	0	0	0	2	0	2	0	2	0	2
SDPG_11077260905	2	0	0	0	0	0	0	0	0	2	0	0	0	0	0	0	2	0	0	2	0	0	2	2	0	2	0	2	0	2
SDPG_11080740203	0	0	0	0	0	0	0	0	0	2	0	0	0	0	0	0	2	0	0	2	0	0	2	2	0	2	0	2	0	2
SDPG_11081802968	0	0	0	1	0	0	0	0	0	2	0	0	0	0	0	0	2	2	0	2	0	0	2	2	0	2	2	2	0	2
SDPG_11082187257	0	0	0	1	0	2	0	0	0	2	0	0	0	0	0	0	2	2	0	2	0	0	2	2	0	2	2	2	0	2
SDPG_11082623768	0	0	0	1	0	2	0	0	0	2	0	0	0	0	0	0	2	2	0	0	0	0	2	2	0	2	2	2	0	2
SDPG_11083202118	0	0	0	1	0	2	0	0	0	0	0	0	0	0	0	0	2	2	0	0	0	0	2	2	0	2	2	2	0	2
SDPG_11083988219	0	0	0	1	0	0	0	0	0	0	0	0	0	2	0	0	2	2	0	0	0	0	2	2	0	2	2	2	0	2
SDPG_11086504848	0	0	0	1	2	0	0	0	0	0	0	0	0	0	0	2	2	2	0	0	0	0	2	2	0	2	2	2	0	2
SDPG_11086790118	0	0	0	1	2	0	0	0	0	0	0	0	2	2	0	2	2	2	0	0	0	0	2	2	0	2	2	2	0	2
SDPG_11088199092	0	0	0	1	2	0	0	0	0	0	0	0	2	2	0	2	2	2	0	0	0	0	2	2	0	2	2	2	2	2
SDPG_12000458277	0	2	2	0	2	0	2	2	0	0	0	0	2	0	0	2	0	2	2	0	2	2	0	2	2	0	2	2	2	0
SDPG_12000485509	0	2	2	0	2	0	2	2	0	0	0	0	2	0	0	2	0	2	2	0	2	2	0	2	0	0	2	2	2	0
SDPG_12006759071	0	2	2	0	2	0	2	2	0	2	0	0	2	0	0	2	0	2	2	2	2	2	0	2	0	0	2	2	2	0
SDPG_12008091948	0	2	0	0	2	0	2	2	0	0	0	0	2	0	0	2	0	2	2	2	2	2	0	2	0	0	2	2	2	0
SDPG_12009664259	0	2	0	0	2	2	2	2	0	0	0	0	2	0	0	2	0	2	2	2	2	2	0	2	0	0	2	2	2	0
SDPG_12009981500	0	2	0	0	2	2	2	2	0	0	0	0	0	0	0	2	0	2	2	2	2	2	0	2	0	0	2	2	2	0
SDPG_12011138332	0	2	2	0	2	2	2	2	0	0	0	0	0	0	0	2	0	2	2	2	2	2	0	2	0	0	2	2	2	0
SDPG_12011162935	0	2	2	0	2	2	2	2	0	0	2	0	0	0	0	2	0	2	2	2	2	2	0	2	0	0	2	2	2	0
SDPG_12011847156	0	0	2	0	2	2	2	2	0	0	2	0	0	0	0	2	0	2	2	2	0	2	0	2	0	0	2	2	2	0
SDPG_12012216681	0	0	2	0	2	2	2	2	0	0	2	0	1	0	0	2	0	2	2	2	0	2	0	2	0	0	2	2	2	0
SDPG_12013285235	0	0	2	0	2	1	2	2	0	0	2	0	1	0	0	2	0	2	2	2	0	2	0	2	0	0	2	2	2	2
SDPG_12013759444	0	0	2	0	2	0	2	2	0	0	2	0	1	0	0	2	0	2	2	2	0	2	0	2	0	0	2	2	2	2
SDPG_12014021255	0	0	2	0	2	0	2	2	0	0	0	0	1	0	0	2	0	2	2	2	0	2	0	2	0	0	2	2	2	2
SDPG_12016863946	0	0	2	0	0	0	2	2	0	0	0	0	1	0	0	2	0	2	0	2	0	2	0	2	0	0	2	2	2	2
SDPG_12016917516	0	0	2	0	0	0	2	2	0	0	0	0	0	0	0	2	0	2	0	2	0	2	0	2	0	0	2	2	2	2
SDPG_12017010699	0	0	2	0	0	0	2	2	0	0	0	0	0	0	0	0	0	2	0	2	0	2	0	2	0	0	2	2	2	2
SDPG_12017257163	0	2	2	0	0	0	2	2	0	0	0	0	0	0	0	0	0	2	0	2	0	2	0	2	0	0	2	2	2	2
SDPG_12021842372	0	2	2	0	2	0	2	2	0	0	0	0	0	0	0	0	0	2	0	2	0	2	0	2	0	0	2	2	2	2
SDPG_12026264416	0	2	2	0	2	2	2	2	0	0	0	0	0	0	0	0	0	2	0	2	0	2	0	2	0	0	2	2	2	2
SDPG_12026354160	0	2	2	0	2	2	2	2	0	0	0	0	0	0	0	2	0	2	0	2	0	2	0	2	0	0	2	2	2	2
SDPG_12026891121	0	0	2	0	2	2	2	2	0	0	0	0	0	0	0	2	0	2	0	2	0	2	0	2	0	0	2	2	2	2
SDPG_12028887665	0	2	2	0	0	2	2	2	0	0	0	0	0	0	0	2	0	2	0	2	0	2	0	2	0	0	2	2	2	2
SDPG_12029451384	0	2	2	0	0	2	2	2	0	0	0	0	0	0	0	0	0	2	0	2	0	2	0	2	0	0	2	2	2	2
SDPG_12030848901	0	2	2	2	0	2	2	2	0	0	0	0	0	0	0	0	0	2	0	2	0	2	0	2	0	2	2	2	2	2
SDPG_12031601518	0	2	2	2	2	2	2	2	0	0	0	0	0	0	0	0	0	2	0	2	0	2	0	2	0	0	2	2	2	2
SDPG_12032184418	0	2	2	2	2	2	2	2	0	0	0	0	0	0	0	2	0	2	0	2	0	2	0	2	0	0	2	2	2	2
SDPG_12032251534	0	2	2	2	2	2	2	0	0	0	0	0	0	0	0	2	0	2	0	2	0	2	0	2	0	0	2	2	2	2
SDPG_12032509129	0	2	2	2	2	2	2	2	0	0	0	0	0	0	0	2	0	2	0	2	0	2	0	2	2	0	2	2	2	2
SDPG_12033022671	0	2	2	2	2	2	2	0	0	0	2	0	0	0	0	0	0	2	0	2	0	2	0	2	2	0	2	2	2	2
SDPG_12033098643	0	2	2	2	2	2	0	0	0	0	2	0	0	0	0	0	0	2	0	2	0	2	0	2	2	0	2	2	2	2
SDPG_12033411853	0	2	2	2	2	2	0	0	0	0	0	0	0	0	0	0	0	2	0	2	0	2	0	2	2	0	2	2	2	2
SDPG_12034604804	0	2	2	2	2	2	0	2	0	0	0	0	0	0	0	0	0	2	0	2	0	2	0	2	2	0	2	2	2	2
SDPG_12036802276	0	2	2	2	2	2	0	2	0	0	0	0	0	0	0	0	0	2	0	0	0	2	0	2	2	0	2	2	2	2
SDPG_12037808966	0	2	2	0	2	2	0	2	0	2	0	0	0	0	0	0	0	2	0	0	0	2	0	2	2	0	2	2	2	2
SDPG_12038311314	0	0	2	0	2	2	0	2	0	2	0	0	0	0	0	0	0	2	0	0	0	2	0	2	2	0	2	2	2	2
SDPG_12038483870	0	0	2	0	2	2	0	2	0	2	2	0	0	0	0	0	0	2	0	0	0	2	0	2	2	0	2	2	2	2
SDPG_12038877393	0	0	2	2	2	2	2	2	0	2	2	0	0	0	0	0	0	2	0	0	0	2	0	2	2	0	2	2	2	2
SDPG_12040497576	0	0	2	2	2	2	2	2	0	2	2	0	0	0	0	0	0	2	0	0	0	2	0	0	2	0	2	2	2	2
SDPG_12040518867	0	0	2	2	2	2	2	2	0	2	2	0	0	0	0	0	0	2	0	0	0	2	0	0	2	0	2	2	0	2
SDPG_12041468332	0	0	2	2	2	2	2	2	0	2	2	0	0	0	0	2	0	2	0	0	0	2	0	0	2	0	2	2	0	2
SDPG_12041650021	0	0	2	2	2	2	2	2	0	2	2	0	0	0	0	2	2	2	0	0	0	2	0	0	2	0	2	2	0	2
SDPG_12041761637	0	0	2	2	2	2	2	2	0	2	2	0	0	0	0	2	2	0	0	0	0	2	0	0	2	0	2	2	0	2
SDPG_12042042480	0	0	2	2	2	2	2	2	0	2	2	0	0	0	0	2	2	0	0	0	0	2	0	0	2	0	0	2	0	2
SDPG_12042592618	0	0	2	2	2	2	2	2	0	2	2	0	0	0	0	2	2	0	0	0	0	2	2	0	2	0	0	2	0	2
SDPG_12045364423	0	0	2	2	2	2	2	2	0	2	2	2	0	0	0	0	2	0	0	0	0	2	2	0	2	0	0	2	0	2
SDPG_12046107896	0	0	2	2	2	2	2	2	0	2	2	2	0	0	0	0	2	0	0	0	0	2	2	0	2	2	0	2	2	2
SDPG_12047674135	0	0	2	2	2	2	2	2	0	2	2	2	0	0	0	0	2	0	0	0	0	2	2	0	2	0	0	2	2	2
SDPG_13015378400	2	0	2	2	2	2	2	0	0	2	2	2	2	2	2	2	0	0	0	2	0	2	0	0	0	0	0	2	0	2
SDPG_13026887278	2	0	2	2	2	2	2	0	0	2	2	2	2	2	0	2	0	2	0	2	0	2	2	0	0	0	0	2	0	2
SDPG_13036749629	2	0	2	2	2	2	2	0	0	2	2	2	2	2	2	2	0	2	0	0	0	2	2	0	0	0	0	2	0	2
SDPG_13039741622	2	0	2	2	2	2	2	0	0	2	2	2	2	0	2	2	0	2	0	0	0	2	2	0	0	0	0	2	0	2
SDPG_13044663295	2	0	2	2	2	2	2	0	0	2	2	2	2	0	2	2	0	2	0	0	0	2	2	0	2	0	0	2	2	2
SDPG_13045264025	2	0	2	2	2	2	2	0	0	2	2	2	2	0	2	2	2	2	0	0	0	2	2	0	2	0	0	2	0	2
SDPG_13045289931	2	0	2	2	2	2	2	0	0	2	2	2	2	2	2	2	2	2	0	0	0	2	2	0	2	0	0	2	0	2
SDPG_13045546904	2	0	2	2	2	2	2	0	0	2	2	2	2	2	2	2	0	2	0	0	0	2	2	0	2	0	0	2	0	2
SDPG_13046040844	2	0	2	2	2	2	2	0	0	2	2	2	2	2	2	2	0	2	0	2	0	2	2	0	2	0	0	2	0	2
SDPG_13052771938	2	0	2	2	2	2	2	0	0	2	2	2	0	0	2	2	2	2	0	0	0	2	2	0	2	0	0	2	0	2
SDPG_13053724013	2	2	2	2	2	2	2	0	0	2	2	2	2	2	2	2	2	2	0	0	0	2	2	0	2	0	0	2	0	2
SDPG_13055142838	2	2	2	2	2	2	2	0	0	2	2	2	2	0	2	2	2	2	0	0	0	2	2	0	2	0	0	2	0	2
SDPG_13055196621	2	2	2	2	2	2	2	0	2	2	2	2	2	0	2	2	2	2	0	0	0	2	2	0	2	0	0	2	0	2
SDPG_13055603980	2	2	2	2	2	2	2	0	2	2	2	2	2	2	2	2	2	2	0	0	0	2	2	0	2	0	0	2	0	2
SDPG_13062063124	2	2	0	2	2	2	2	0	2	2	2	2	2	2	2	2	2	2	0	0	0	2	2	0	2	2	0	2	0	2
SDPG_13062321858	2	2	0	2	2	2	2	0	2	2	2	2	2	2	2	2	2	2	0	0	0	2	2	0	2	0	0	2	0	2
SDPG_13064114655	2	2	0	2	2	2	2	0	2	2	2	2	2	2	2	2	2	2	0	0	0	2	2	0	2	0	2	2	0	2
SDPG_13064311072	2	2	0	2	2	2	2	0	2	2	2	2	2	2	2	2	2	2	0	0	0	2	2	0	2	0	2	2	0	0
SDPG_13068164067	2	2	0	2	2	2	2	0	0	2	2	2	2	2	2	2	2	2	0	0	0	0	2	0	2	0	2	2	0	0
SDPG_13069817548	2	2	0	2	2	2	2	0	0	2	2	2	2	2	2	2	2	2	2	0	0	2	0	0	2	0	2	2	0	0
SDPG_13070845619	2	2	0	2	2	2	2	0	0	2	2	2	2	2	2	2	2	2	2	0	0	2	0	0	2	0	0	2	0	0
SDPG_13071505623	2	2	0	2	2	2	2	0	0	2	2	2	2	2	2	2	2	0	2	0	0	2	0	0	2	0	0	2	0	0
SDPG_13071646655	2	2	2	2	2	2	2	0	0	2	2	2	2	2	2	2	2	0	2	0	0	2	0	0	2	0	0	2	0	0
SDPG_13072519414	2	0	2	2	2	2	2	0	0	2	2	2	2	2	2	2	2	0	2	0	0	2	0	0	2	0	0	2	0	0
SDPG_13073747322	2	0	2	2	2	2	2	0	2	2	2	2	2	2	2	2	2	0	2	0	0	2	0	0	2	0	0	2	0	0
SDPG_13074089101	2	0	2	2	2	2	2	0	2	2	2	2	2	2	2	2	0	0	2	0	0	2	0	0	2	0	0	2	0	0
SDPG_13074777517	2	0	2	2	2	2	2	0	2	2	2	2	2	0	2	2	0	0	2	0	0	2	0	0	2	0	0	2	0	0
SDPG_13078909101	2	0	2	0	2	2	2	0	0	2	2	2	2	0	2	2	0	0	2	0	0	2	0	0	2	0	0	2	0	0
SDPG_13080093944	2	0	2	0	2	2	2	0	0	2	2	2	2	0	2	2	0	0	2	0	0	2	0	0	2	2	0	2	0	0
SDPG_13081943244	2	0	2	0	2	2	2	0	2	2	2	2	2	0	2	2	0	0	2	0	0	2	0	0	2	2	0	2	0	0
SDPG_13083744138	2	0	2	1	2	2	2	0	2	2	2	2	2	0	2	2	0	0	2	0	0	0	0	0	2	2	0	2	0	0
SDPG_13085431854	2	0	2	1	2	2	2	0	2	2	2	2	2	2	2	2	0	0	2	0	0	0	0	0	2	2	0	2	0	0
SDPG_13086834203	2	0	2	1	2	2	2	0	2	2	2	2	2	2	2	2	0	0	2	0	0	0	0	0	2	2	0	2	0	2
SDPG_13090805535	2	0	2	2	2	2	2	0	0	2	2	2	2	2	0	2	0	0	2	0	0	0	0	0	2	2	0	2	0	2
SDPG_13093127243	2	2	2	2	2	2	2	0	0	2	2	2	2	2	0	2	0	0	2	0	0	2	0	0	2	2	0	2	0	2
SDPG_13094022612	2	2	2	2	2	0	2	0	0	2	2	2	2	2	0	2	0	0	2	0	0	2	0	0	2	2	0	2	0	2
SDPG_13096526810	2	2	0	2	2	0	2	0	0	2	2	2	2	2	0	2	0	0	2	0	0	2	0	0	2	2	0	2	0	2
SDPG_13105918078	2	2	2	2	2	0	2	0	2	2	2	2	0	0	2	0	0	2	2	0	0	0	0	0	2	2	0	0	2	2
SDPG_13113663891	2	2	2	2	2	0	2	0	2	2	2	2	0	0	2	0	2	2	0	0	0	0	0	0	2	2	0	0	2	0
SDPG_14001180528	2	0	0	2	0	2	2	2	2	2	0	0	0	0	0	5	2	2	0	0	2	0	0	2	2	2	0	0	0	0
SDPG_14003195711	2	0	0	2	0	2	2	0	2	2	0	0	0	0	0	0	2	2	0	2	2	0	0	2	2	2	0	0	0	0
SDPG_14003523699	2	0	0	2	2	2	2	0	2	2	0	0	0	0	0	2	2	2	0	0	2	0	0	2	2	2	0	0	0	0
SDPG_14003568972	2	2	0	2	2	2	2	0	2	2	0	0	0	0	0	2	2	2	0	0	2	0	0	2	2	2	0	0	0	0
SDPG_14004845075	2	2	0	2	2	2	2	0	2	2	0	0	0	0	0	2	2	2	2	0	2	0	0	2	2	2	0	0	0	0
SDPG_14007598797	2	2	0	2	2	2	2	2	2	2	0	0	0	0	0	0	2	2	2	0	2	0	0	2	2	2	0	0	0	0
SDPG_14007993417	2	2	0	2	2	2	2	2	2	2	0	0	0	0	0	2	2	2	2	0	2	0	0	2	2	2	0	0	0	0
SDPG_14008950857	2	2	0	2	2	2	2	2	2	2	0	2	0	0	0	0	2	2	2	0	2	0	0	2	2	2	0	0	0	0
SDPG_14009549036	2	2	0	2	2	2	2	2	2	2	0	2	0	0	0	0	2	2	2	0	0	0	0	2	2	2	0	0	0	0
SDPG_14010722165	2	2	0	2	2	2	2	2	2	2	0	2	0	0	2	0	2	2	2	0	0	0	0	2	2	2	0	0	0	0
SDPG_14011122118	2	2	0	2	2	2	2	2	2	2	0	2	0	0	2	0	2	2	2	0	0	0	0	2	2	2	2	0	0	2
SDPG_14011163490	2	2	0	2	2	2	2	2	2	2	0	2	0	0	2	0	2	2	2	0	0	0	0	0	2	2	2	0	0	2
SDPG_14011824174	2	2	0	2	2	2	2	2	2	2	0	2	0	0	2	0	2	2	2	0	0	0	0	0	2	0	2	0	0	2
SDPG_14011974579	2	0	0	2	2	2	2	2	2	2	0	2	0	0	2	0	2	2	2	0	0	0	0	0	2	0	2	0	0	2
SDPG_14012171827	2	0	0	2	2	2	2	2	2	2	0	2	0	0	0	0	2	2	2	0	0	0	0	0	2	0	2	0	0	2
SDPG_14012843488	2	0	0	2	2	2	2	2	2	2	0	2	0	0	0	0	2	2	0	0	0	0	0	0	2	0	2	0	0	2
SDPG_14013463133	0	0	2	2	2	2	2	2	2	2	0	2	0	0	0	0	2	2	0	0	0	0	0	0	2	0	2	0	0	2
SDPG_14014501290	0	0	2	2	2	2	2	2	2	0	0	2	0	0	0	0	2	2	2	0	0	0	0	0	2	0	2	0	0	2
SDPG_14014587829	0	0	2	2	2	2	2	2	0	2	0	2	0	0	0	0	2	2	2	0	0	0	0	0	2	0	2	0	0	2
SDPG_14014795222	0	2	2	2	2	2	2	2	0	0	0	2	0	0	0	0	2	2	2	0	0	0	0	0	2	0	2	0	0	2
SDPG_14019186899	0	0	2	2	2	2	2	2	0	0	0	2	0	0	0	0	2	2	2	0	0	0	0	0	2	0	2	0	0	0
SDPG_14020064120	0	2	2	2	2	2	2	2	0	0	0	2	0	0	0	0	2	2	2	0	0	0	0	0	2	0	0	0	0	0
SDPG_14020620974	0	2	2	2	2	2	2	2	0	0	0	2	0	0	0	0	2	2	2	0	0	0	0	0	2	0	0	0	0	2
SDPG_14024670036	0	2	0	2	2	2	2	2	0	0	0	2	0	0	0	0	2	2	2	0	0	0	0	0	2	0	0	0	0	2
SDPG_14027845220	0	2	0	2	2	2	2	2	0	0	0	2	0	0	0	0	2	2	2	0	0	0	0	0	2	0	2	0	0	2
SDPG_14028094464	0	2	0	2	2	2	2	2	0	0	0	2	0	0	0	0	2	2	2	0	0	0	2	0	2	0	2	0	0	2
SDPG_14028242430	0	2	0	2	2	2	2	2	0	0	0	2	0	0	0	0	2	2	2	0	0	0	2	2	2	0	2	0	0	2
SDPG_14029550885	0	2	0	2	2	2	2	0	0	0	0	2	0	0	0	0	2	2	2	0	0	0	2	2	2	0	2	0	0	2
SDPG_14030274280	0	2	0	0	2	2	0	2	0	0	0	2	0	0	0	0	2	2	2	0	0	0	2	2	2	0	2	0	0	2
SDPG_14030709478	0	2	0	0	2	2	0	2	0	0	0	2	0	0	2	0	2	2	2	0	0	0	2	2	2	0	2	0	0	2
SDPG_14031501633	0	2	0	0	2	2	0	2	0	0	0	2	0	0	2	0	2	2	2	0	0	0	2	0	2	0	2	0	0	2
SDPG_14035045816	0	2	0	0	2	2	0	2	0	0	0	2	0	0	0	0	2	2	2	2	0	5	2	0	2	0	2	0	0	2
SDPG_14037823954	0	2	0	0	2	2	0	2	0	0	0	2	0	0	2	0	2	0	2	2	0	0	2	0	2	0	2	2	0	2
SDPG_14038141774	0	2	0	0	0	2	0	2	0	0	0	2	0	0	2	0	2	2	2	2	0	0	2	0	2	0	2	2	0	2
SDPG_14041393676	0	2	0	0	0	2	0	2	2	0	0	2	0	0	2	0	2	2	2	2	0	0	2	0	2	0	2	2	0	0
SDPG_14061035474	0	2	0	0	0	2	2	2	2	0	0	2	0	0	2	0	2	2	2	2	0	0	2	0	2	0	2	2	0	2
SDPG_14062957038	0	2	2	0	0	2	2	2	2	0	0	2	0	0	2	0	2	2	2	2	0	0	2	0	2	0	2	2	0	2
SDPG_14064348537	0	2	2	0	0	2	2	2	2	0	0	2	0	0	2	5	2	2	2	2	0	0	2	0	2	0	2	2	0	2
SDPG_14072820845	0	2	2	2	0	2	2	0	2	2	0	2	0	0	2	0	2	0	2	2	0	0	2	0	2	0	2	2	0	2
SDPG_14072949900	2	2	5	2	2	2	2	2	0	2	2	2	2	1	2	0	2	1	2	2	0	2	5	2	0	0	2	0	0	2
SDPG_14076714152	0	2	2	0	0	2	2	2	2	2	0	2	0	0	2	0	2	0	2	2	0	0	2	0	2	0	2	2	0	2
SDPG_14077899172	0	2	2	0	0	2	2	2	2	2	0	2	0	0	2	0	2	0	2	0	0	0	2	0	2	0	2	2	0	2
SDPG_14080062330	0	2	2	0	0	2	2	2	2	2	0	2	0	0	0	0	2	0	2	0	0	0	2	0	2	0	2	2	0	2
SDPG_14083611683	0	2	2	0	0	2	2	2	2	2	0	2	0	0	2	0	2	0	2	0	0	0	2	0	2	0	2	0	0	2
SDPG_14084047701	0	2	2	2	0	2	2	2	2	2	0	2	0	0	2	0	2	0	2	0	0	0	2	0	2	0	2	0	0	2
SDPG_14087416071	0	2	2	2	0	2	2	2	2	2	0	2	0	0	2	0	2	0	2	0	0	0	2	2	2	0	2	0	0	2
SDPG_14087807055	0	2	2	2	0	2	2	2	2	2	2	2	0	0	2	0	2	0	2	0	0	0	2	2	2	0	2	0	0	2
SDPG_14088295287	0	2	2	0	0	2	2	2	2	2	2	2	0	0	2	0	2	0	2	0	0	0	2	2	2	0	2	0	0	2
SDPG_14088421566	0	2	2	0	0	2	2	2	2	2	2	2	0	0	2	0	2	0	2	0	0	0	2	2	2	0	0	0	0	2
SDPG_14089321120	0	2	2	0	0	2	2	2	2	2	2	2	0	0	2	0	2	0	2	0	0	0	2	2	2	0	0	0	0	0
SDPG_14090861528	0	2	2	0	2	2	2	2	2	2	2	2	0	0	2	0	0	2	2	0	0	0	2	2	2	0	0	0	0	0
SDPG_14091443378	0	2	2	0	2	2	2	2	2	2	2	2	0	0	2	0	0	2	2	0	0	0	2	2	0	0	0	0	0	0
SDPG_14091658757	0	2	2	0	2	2	2	2	2	2	2	2	2	2	2	0	0	2	2	0	0	0	2	2	0	0	0	0	0	0
SDPG_14099128483	0	2	2	1	2	2	2	2	0	2	0	2	2	2	0	0	0	2	2	0	0	0	2	2	0	0	0	0	0	0
SDPG_14099207205	0	2	2	0	2	2	2	2	2	2	0	2	2	2	0	0	0	2	2	0	0	0	2	2	0	0	0	0	0	0
SDPG_14099747527	0	2	2	1	2	2	2	2	0	2	0	2	2	2	2	5	0	2	2	0	0	0	2	2	0	0	0	0	0	0
SDPG_14099759679	0	2	2	1	2	2	2	2	0	2	0	2	2	2	2	0	0	2	2	0	0	0	2	2	0	0	0	0	0	0
SDPG_14102925394	0	2	2	0	2	2	2	2	2	2	0	2	2	2	0	0	0	2	2	0	0	0	2	2	0	0	0	0	2	0
SDPG_14103284569	0	2	2	0	2	0	2	2	2	2	0	0	2	2	0	0	0	2	2	0	0	0	2	2	0	0	0	0	2	0
SDPG_14105230165	0	2	2	2	2	2	2	2	2	2	0	2	2	0	0	2	0	2	2	0	0	0	0	2	0	0	0	0	2	0
SDPG_14106119317	0	2	2	0	2	2	2	2	2	2	0	2	0	2	0	0	0	2	2	0	0	0	2	2	0	0	0	0	2	0
SDPG_14107296387	0	2	2	0	2	2	2	2	2	2	0	2	2	1	0	2	0	2	2	0	0	0	2	2	0	0	0	0	2	0
SDPG_14107631697	0	2	2	1	2	2	2	2	2	2	0	2	2	1	0	2	0	2	2	0	0	0	0	2	0	0	0	0	2	0
SDPG_14107801002	0	2	2	1	2	2	2	2	2	2	0	2	2	0	0	2	0	2	2	0	0	0	0	2	0	0	0	0	2	0
SDPG_14109516579	2	2	0	0	2	2	2	2	0	2	0	2	2	2	2	2	0	0	0	2	2	0	2	2	2	2	0	2	0	0
SDPG_14110337493	0	2	2	2	2	2	2	2	2	2	0	2	2	0	0	2	0	2	2	0	0	0	0	2	0	0	0	0	0	0
SDPG_14110371491	0	2	2	2	2	2	2	2	2	2	0	2	2	0	0	2	0	0	2	0	0	0	0	2	0	0	0	0	0	0
SDPG_14111939573	0	2	2	2	2	2	2	2	2	2	0	2	2	0	0	2	0	0	2	0	0	0	0	2	0	0	2	0	0	0
SDPG_15000850480	0	2	2	2	0	0	0	0	0	2	2	0	0	0	0	2	2	0	0	2	0	0	0	2	0	2	0	2	2	0
SDPG_15002303596	0	2	2	2	0	0	0	2	0	2	2	0	0	0	0	2	2	0	0	2	0	2	0	2	0	2	0	2	2	0
SDPG_15005740281	0	0	0	0	2	0	2	2	2	0	2	5	2	2	0	0	2	2	0	0	0	2	2	2	0	0	2	0	2	0
SDPG_15006709460	0	2	0	0	0	0	0	2	0	2	2	0	0	0	0	2	2	0	0	2	0	2	0	2	0	2	0	2	2	2
SDPG_15007401536	0	0	0	0	0	0	0	2	0	2	2	0	0	0	0	2	2	0	0	2	0	2	0	0	0	2	0	2	2	2
SDPG_15007950688	0	0	2	0	0	0	0	2	0	2	2	0	0	0	0	2	2	0	2	2	0	2	0	0	0	2	0	2	2	2
SDPG_15009122708	0	0	2	0	0	0	0	2	0	2	2	0	0	0	0	2	2	0	2	2	0	2	0	0	0	2	0	2	2	0
SDPG_15010882893	0	0	2	1	0	0	0	2	0	0	2	0	0	0	0	2	2	0	2	2	0	2	0	0	0	2	0	2	2	0
SDPG_15011027796	0	0	2	2	0	0	0	2	0	0	2	0	0	0	0	2	2	0	2	2	0	2	0	0	0	2	0	2	2	0
SDPG_15012782427	0	0	2	0	0	0	0	2	0	0	2	0	0	0	2	2	2	0	2	2	0	2	0	0	0	2	0	2	2	0
SDPG_15013335796	0	0	2	2	0	0	2	2	0	0	2	0	0	0	2	2	2	0	2	2	0	2	0	0	0	2	0	2	2	0
SDPG_15013714281	0	0	2	2	0	0	2	2	0	0	2	0	0	2	2	2	2	0	2	2	0	2	0	0	0	2	0	2	2	0
SDPG_15015989849	0	0	2	2	0	0	2	2	0	0	2	0	0	2	2	2	2	0	2	2	0	2	0	0	0	2	0	2	2	2
SDPG_15016541119	0	0	2	2	0	0	2	2	0	0	2	0	0	0	2	2	2	0	2	2	0	2	0	0	0	2	0	2	2	2
SDPG_15016584660	0	0	2	0	0	0	2	2	0	0	2	0	0	0	2	2	2	0	2	2	0	2	0	0	0	2	0	2	2	2
SDPG_15016721908	0	0	2	0	0	0	2	2	0	0	2	0	0	0	2	2	2	0	2	2	0	2	0	0	0	2	0	0	2	2
SDPG_15016890480	0	0	2	0	0	0	2	2	0	0	2	0	0	0	2	2	2	0	2	2	0	2	0	0	0	0	0	0	2	2
SDPG_15017878319	0	2	2	0	0	0	2	2	0	0	2	0	0	0	2	2	2	0	2	2	0	2	0	0	0	0	0	0	2	2
SDPG_15018424495	2	2	2	0	0	0	2	2	0	0	2	0	0	0	2	2	2	0	2	2	0	2	0	0	0	0	0	0	2	2
SDPG_15019723275	2	0	2	0	0	0	2	2	0	0	2	0	0	0	2	2	0	0	2	2	0	0	0	0	0	0	0	0	2	2
SDPG_15023730258	2	0	2	0	0	0	2	2	0	0	2	0	0	0	2	2	2	0	2	2	0	0	0	0	0	0	0	0	0	2
SDPG_15023832017	2	0	2	2	0	0	2	2	0	0	2	0	0	0	2	2	2	0	2	2	0	0	0	0	0	0	0	0	0	2
SDPG_15024287088	0	0	2	2	0	0	2	2	0	0	2	0	0	0	2	2	2	0	2	2	0	0	0	0	0	0	0	0	0	2
SDPG_15025754773	0	0	2	2	0	0	2	2	0	0	2	0	0	0	2	2	2	0	2	0	0	0	0	0	0	0	0	0	0	2
SDPG_15026304012	0	0	2	2	0	0	2	2	0	0	2	0	0	0	2	2	2	0	2	0	0	0	0	0	0	0	0	0	0	0
SDPG_15027902522	0	0	2	2	0	0	2	2	0	0	2	0	0	0	2	2	0	0	2	0	0	0	0	0	0	0	0	0	0	0
SDPG_15032364814	0	0	2	2	0	0	2	2	0	0	2	0	0	0	2	2	0	2	2	0	0	0	0	0	0	0	0	0	0	2
SDPG_15034277812	0	0	2	2	0	0	2	2	0	0	0	0	0	0	2	2	0	2	2	0	0	0	0	0	0	0	0	0	0	2
SDPG_15041923454	0	0	2	2	0	0	2	2	2	0	2	0	0	0	2	2	0	2	0	0	2	0	0	0	2	0	0	0	0	2
SDPG_15047185500	0	0	2	2	2	2	2	2	2	0	2	0	0	0	2	2	0	2	0	0	2	0	0	0	2	0	0	0	0	2
SDPG_15054745921	0	0	2	2	0	2	2	2	2	0	2	0	0	0	2	2	0	2	0	0	2	0	0	0	0	0	0	0	0	2
SDPG_15055695726	0	0	2	2	0	2	2	2	2	0	2	0	0	0	2	2	0	2	0	0	2	0	0	0	0	0	0	0	0	0
SDPG_15056469494	0	0	2	2	0	2	2	2	2	0	2	0	0	0	2	2	0	0	0	0	2	0	0	0	0	0	0	0	0	0
SDPG_15068697755	0	0	2	2	0	2	2	2	2	0	2	0	0	2	2	2	0	0	0	0	2	0	0	0	0	0	0	0	0	0
SDPG_15069259349	0	0	2	2	0	2	2	2	0	0	2	0	0	2	2	2	0	0	0	0	2	0	0	0	0	0	0	0	0	0
SDPG_15070473130	0	0	2	2	0	2	2	2	0	0	2	0	0	2	0	2	0	0	0	0	2	0	0	0	0	0	0	0	0	0
SDPG_15071256050	0	0	2	2	0	2	2	2	0	0	2	0	0	2	0	2	0	0	0	0	2	0	0	0	0	0	0	0	0	2
SDPG_15074443388	0	0	2	2	2	2	2	2	0	2	2	0	0	2	0	2	0	0	0	0	2	0	0	0	0	0	0	0	0	2
SDPG_15075335674	0	0	2	2	2	2	2	2	0	2	2	0	0	2	0	2	0	0	0	0	2	0	0	0	0	0	0	2	0	2
SDPG_15079221460	0	0	2	2	2	2	2	2	0	2	2	0	0	2	0	2	0	2	0	0	2	0	0	0	0	0	0	0	0	2
SDPG_15084253305	0	0	2	2	2	0	2	2	0	2	2	0	2	2	0	2	0	2	0	0	2	0	0	0	0	0	0	2	0	2
SDPG_15084519906	0	0	2	0	2	2	2	2	0	2	2	0	0	2	0	2	0	2	0	0	2	0	0	0	0	0	0	0	0	2
SDPG_15084751585	0	0	2	0	2	2	2	2	0	2	2	0	0	2	0	2	0	2	0	0	2	0	0	0	0	0	0	2	0	2
SDPG_15085778837	0	0	2	0	2	2	2	2	0	2	2	0	2	2	0	2	0	2	0	0	2	0	0	0	0	0	0	2	0	2
SDPG_15087542511	0	0	2	0	2	0	2	2	0	2	2	0	2	2	0	2	0	2	2	0	2	0	0	0	0	0	0	2	0	2
SDPG_15087700452	0	0	2	0	2	0	2	2	0	2	2	0	0	2	0	2	0	2	2	0	2	0	0	0	0	0	0	2	0	2
SDPG_15088476945	0	0	2	0	2	0	2	2	0	2	2	0	0	2	0	2	0	2	2	2	2	0	0	0	0	0	0	2	0	2
SDPG_15088838064	0	0	2	0	2	0	2	2	0	2	2	0	0	2	0	2	0	2	0	2	2	0	0	0	0	0	0	2	0	2
SDPG_15091849197	0	0	2	0	2	0	2	2	0	2	2	0	0	2	0	2	0	2	0	2	2	0	0	0	0	0	0	2	0	0
SDPG_15092828544	0	0	2	0	2	1	2	2	0	2	2	2	0	2	0	2	0	2	0	2	2	0	0	0	0	2	0	2	0	0
SDPG_15094158673	0	0	2	0	2	2	2	2	0	2	2	2	0	2	0	2	0	2	0	2	2	0	0	0	0	2	0	2	0	0
SDPG_15095303070	0	0	2	0	2	2	2	2	0	2	2	2	0	2	0	2	0	2	0	2	2	0	0	0	0	2	0	0	0	0
SDPG_15095633801	0	0	2	0	2	2	2	2	0	2	2	2	0	2	0	2	0	2	0	2	2	0	0	0	0	2	0	0	0	2
SDPG_15096516498	0	0	2	0	2	0	2	2	0	2	2	2	0	2	0	2	0	2	0	2	2	0	0	0	0	2	0	0	0	2
SDPG_15096616693	0	0	2	2	2	0	2	2	0	2	2	2	0	2	0	2	0	2	0	2	2	0	0	0	0	2	0	0	0	2
SDPG_15099626356	0	0	2	0	2	0	2	2	0	2	2	0	0	2	0	2	0	2	0	2	2	0	0	0	0	2	0	0	0	2
SDPG_15100507427	0	0	2	0	2	0	2	2	0	2	2	0	0	2	0	2	0	2	0	2	2	2	0	0	0	2	0	0	0	2
SDPG_15100510162	0	0	2	0	0	0	2	2	0	2	2	0	0	2	0	2	0	2	0	2	2	2	0	0	0	2	0	0	0	2
SDPG_15101541541	0	0	2	0	0	0	2	2	0	2	2	0	0	2	0	2	0	2	0	2	0	2	0	0	0	2	0	0	0	2
SDPG_15102750677	0	0	2	0	0	0	2	2	0	0	2	0	0	2	0	2	0	2	0	2	0	2	0	0	0	2	0	0	0	2
SDPG_15103624695	0	0	2	0	2	0	2	2	0	0	2	0	0	2	0	2	0	2	0	2	0	2	0	0	0	2	0	0	0	2
SDPG_15103766427	0	0	2	0	2	0	2	2	0	0	2	0	0	2	0	2	2	2	0	2	0	2	0	0	0	2	0	0	0	2
SDPG_15104763801	0	2	2	0	2	0	2	2	0	0	2	0	0	2	0	2	2	2	0	2	0	2	0	0	0	2	0	0	0	2
SDPG_15105816864	0	2	2	0	0	0	2	2	0	0	2	0	0	2	0	2	2	2	0	2	0	2	0	0	0	2	0	0	0	2
SDPG_15110231830	0	2	2	0	0	0	2	2	2	0	2	0	0	2	0	2	2	2	0	2	0	2	0	2	0	2	0	0	0	2
SDPG_15111056856	0	2	2	0	0	0	2	2	2	0	2	0	0	2	0	2	0	2	0	2	0	2	0	2	0	2	0	0	0	2
SDPG_16002531261	0	2	2	0	2	2	0	0	2	2	2	2	2	2	2	0	2	0	0	0	0	0	2	0	0	0	0	0	0	2
SDPG_16008534018	0	2	2	0	2	2	2	0	2	2	2	2	2	2	2	0	2	0	0	0	0	0	2	0	0	0	0	0	0	2
SDPG_16008581696	0	2	2	0	2	2	0	0	2	2	2	2	2	2	2	0	2	0	0	0	0	0	2	0	2	0	0	0	0	2
SDPG_16016854724	0	2	2	0	2	2	0	0	2	0	2	2	2	2	2	0	2	0	0	0	0	0	2	0	2	0	0	0	0	2
SDPG_16018691835	0	2	2	2	2	2	0	0	2	0	2	2	2	2	2	0	2	0	0	0	0	0	2	0	2	0	0	0	0	2
SDPG_16023069178	0	2	2	0	2	2	0	0	2	2	2	2	2	2	2	0	2	0	0	0	0	0	0	0	2	0	0	0	0	2
SDPG_16023632577	0	2	2	0	2	2	0	0	0	2	2	2	2	2	2	0	2	0	0	0	0	0	0	0	2	0	0	0	0	2
SDPG_16023780990	0	0	2	0	2	2	0	0	0	2	2	2	2	2	2	0	2	0	0	0	0	0	0	0	2	0	0	0	0	2
SDPG_16045075285	0	0	2	2	2	2	2	0	0	2	2	2	2	2	2	0	0	0	0	0	0	0	0	0	2	0	0	0	0	2
SDPG_16046513363	2	2	2	2	0	0	2	2	2	2	2	0	2	0	2	2	2	2	0	2	2	2	0	2	0	2	0	2	2	2
SDPG_16048950847	0	0	2	2	2	2	2	0	0	2	0	2	2	2	2	0	0	2	0	0	0	0	0	0	2	0	0	0	0	2
SDPG_16053386870	0	0	2	2	2	2	2	0	2	2	0	2	2	0	2	0	0	2	0	0	0	0	0	0	2	2	2	0	0	2
SDPG_16054329087	0	0	2	2	2	2	2	2	2	2	0	2	2	0	2	0	0	2	0	0	0	0	0	0	2	2	2	0	0	2
SDPG_16057072397	0	0	0	2	0	2	2	2	2	2	0	2	1	0	2	2	0	2	0	2	0	2	0	0	2	2	2	0	0	2
SDPG_16062431824	0	0	0	2	0	2	2	2	2	2	0	2	2	0	2	2	0	2	2	2	0	2	0	0	2	2	2	0	0	2
SDPG_16062598431	0	0	0	2	0	2	2	2	2	2	0	2	2	0	2	2	0	2	2	2	0	2	0	2	2	2	2	0	0	2
SDPG_16063902034	0	0	0	2	0	2	2	2	2	2	0	2	2	0	2	2	0	2	2	2	0	2	0	2	0	2	2	0	0	2
SDPG_16064039215	0	2	0	2	0	2	2	2	2	2	0	2	2	0	2	2	0	2	2	2	0	2	0	2	0	2	2	0	0	2
SDPG_16064407718	0	2	0	2	0	2	2	0	2	2	0	2	2	0	2	2	0	2	2	2	0	2	0	2	0	2	2	0	0	2
SDPG_16064501302	0	2	0	2	2	2	2	0	2	2	0	2	2	0	2	2	0	2	2	2	0	2	0	2	0	2	2	0	0	2
SDPG_16065913562	0	2	0	2	2	2	2	0	2	2	0	2	2	0	2	2	0	2	2	2	0	2	0	0	0	2	2	0	0	2
SDPG_16066677357	0	2	0	2	2	2	2	0	2	2	0	2	2	0	2	2	0	2	2	2	2	2	0	0	0	2	2	0	0	2
SDPG_16067050602	0	2	0	2	2	2	2	0	2	2	0	2	2	0	2	2	0	0	2	2	2	2	0	0	0	2	2	0	0	2
SDPG_16067734477	0	2	0	2	2	2	2	0	2	2	0	2	2	0	0	2	0	0	2	2	2	2	0	0	0	2	2	0	0	2
SDPG_16068012350	0	2	0	2	2	2	2	2	2	2	0	2	2	0	0	2	0	0	2	2	2	2	0	0	0	2	2	0	0	2
SDPG_16069403558	0	2	0	2	2	2	2	2	2	2	2	2	2	0	0	2	0	0	2	2	2	2	0	0	0	2	2	2	0	2
SDPG_16070301825	0	2	0	2	2	2	2	2	2	2	2	2	2	0	0	2	0	0	2	2	2	2	0	0	0	2	2	0	0	2
SDPG_16070928222	0	2	0	2	2	2	2	2	2	2	2	2	2	0	0	2	0	0	2	2	2	0	0	0	0	2	2	2	0	2
SDPG_16071392538	0	2	0	0	2	2	2	2	2	2	2	2	2	0	0	2	0	0	2	2	2	0	0	0	0	2	2	2	0	2
SDPG_16072752767	0	2	0	0	2	2	2	2	2	2	2	2	2	0	0	2	0	2	2	2	2	0	0	0	0	2	2	2	0	2
SDPG_16074067899	0	2	0	0	2	2	2	2	2	2	2	2	2	2	0	2	0	2	2	2	2	0	0	0	0	2	2	2	0	2
SDPG_16074627239	0	0	0	0	2	2	2	2	2	2	2	2	2	2	0	2	0	2	2	2	2	0	0	0	0	2	2	2	0	2
SDPG_16074684091	0	0	2	0	2	2	2	2	2	2	2	2	2	2	0	2	0	2	2	2	2	0	0	0	0	2	2	2	0	2
SDPG_16074866015	0	0	2	0	2	2	2	2	0	2	2	2	2	2	0	2	0	2	2	2	2	0	0	0	0	2	2	2	0	2
SDPG_16074883067	0	0	2	0	2	2	2	2	0	0	2	2	2	2	0	2	0	2	2	2	2	0	0	0	0	2	2	2	0	2
SDPG_16076136893	0	0	2	0	2	2	2	2	0	0	2	0	2	2	0	2	0	2	2	2	2	0	0	0	0	2	2	2	0	2
SDPG_16076250470	0	0	2	0	2	2	2	0	0	0	2	0	2	2	0	2	0	2	2	2	2	0	0	0	0	2	2	2	0	2
SDPG_16076309755	2	0	2	0	2	2	2	0	0	0	2	0	2	2	0	2	0	2	2	2	2	0	0	0	0	2	2	2	0	2
SDPG_16079331817	2	0	2	0	0	0	2	0	0	0	2	0	2	2	0	2	0	2	2	2	2	0	0	0	0	2	2	2	0	2
SDPG_16079602071	2	0	2	0	0	0	2	0	0	2	2	0	2	2	0	2	0	2	2	2	2	0	0	0	0	2	2	2	0	2
SDPG_16080549723	2	0	2	0	0	0	2	0	0	2	2	0	2	2	0	2	0	0	2	2	2	0	0	0	0	2	2	2	0	2
SDPG_16080727577	2	0	2	0	0	0	2	0	0	2	0	0	2	2	0	2	0	0	2	2	2	0	0	0	0	2	2	2	0	2
SDPG_16083043381	2	0	2	0	0	0	2	0	0	2	0	0	2	2	0	2	0	0	2	2	2	0	2	0	0	2	2	2	0	0
SDPG_16085242641	0	0	2	0	2	0	2	0	0	2	0	0	2	2	0	2	0	0	2	2	2	0	2	0	0	2	2	2	0	2
SDPG_16086495118	0	2	2	0	2	0	2	0	0	2	0	0	2	2	0	2	0	0	2	2	2	0	2	0	0	2	2	2	0	2
SDPG_16087092756	0	0	2	0	2	0	2	0	0	0	0	0	2	2	0	2	0	0	2	2	2	0	2	0	0	2	2	2	0	2
SDPG_16088104312	0	0	2	0	2	0	2	0	0	0	0	0	2	2	0	2	0	0	2	0	2	0	2	0	0	2	0	2	0	2
SDPG_16088304520	0	0	2	0	2	0	2	0	0	2	0	0	2	2	0	2	0	0	2	0	2	0	2	0	0	2	0	2	0	2
SDPG_16090246572	0	0	2	0	2	0	2	0	0	2	2	0	2	2	0	2	0	0	2	0	2	0	2	0	0	2	0	2	0	2
SDPG_17000943629	2	2	0	2	2	2	0	2	2	2	2	2	0	0	2	5	2	2	0	0	0	2	0	2	0	2	2	0	0	0
SDPG_17001949305	2	2	0	2	2	2	0	2	2	2	2	2	0	0	2	0	2	2	0	0	0	2	0	2	0	2	0	0	0	0
SDPG_17003353430	2	2	0	2	2	2	0	0	2	2	2	2	0	2	2	0	2	2	0	0	2	2	0	2	0	2	2	0	0	0
SDPG_17004405464	2	2	0	2	2	2	0	0	2	2	2	2	0	2	2	5	2	2	0	0	2	2	0	2	0	2	2	0	0	0
SDPG_17004788637	2	2	0	2	2	2	0	0	2	2	2	2	0	2	2	0	2	2	0	0	2	2	0	0	0	2	2	0	0	0
SDPG_17005783218	2	2	0	2	2	2	0	0	2	2	2	2	0	2	2	0	2	2	0	0	2	2	0	0	0	0	2	0	0	0
SDPG_17010227686	2	2	0	2	0	2	0	0	2	2	2	2	0	2	2	0	2	2	0	0	2	2	0	0	0	0	2	0	0	0
SDPG_17010974111	2	2	2	2	0	2	0	0	2	2	2	2	0	2	2	0	2	2	0	0	2	2	0	0	0	0	2	0	0	0
SDPG_17011472172	2	2	2	0	0	0	0	0	2	2	2	2	0	2	2	0	2	2	0	0	2	2	0	0	0	0	2	0	0	0
SDPG_17013784793	2	2	0	0	0	2	0	0	2	2	2	2	0	2	2	0	2	2	0	0	2	2	0	0	0	0	2	0	0	0
SDPG_17015608435	2	2	0	0	0	2	0	0	2	2	2	2	2	2	2	0	2	2	0	0	0	2	0	0	0	0	2	0	0	0
SDPG_17016760713	0	0	0	0	0	0	0	0	2	0	2	2	0	2	2	0	2	2	0	0	0	2	0	0	0	2	2	0	2	0
SDPG_17017396999	2	2	0	0	0	0	0	0	2	2	2	2	0	2	2	0	2	2	0	0	0	2	0	0	0	0	2	0	0	0
SDPG_17017810579	2	2	0	0	0	0	0	0	2	2	2	2	0	2	2	0	2	2	0	0	0	2	2	0	0	0	2	0	0	0
SDPG_17017976594	2	2	0	0	0	0	0	0	2	2	2	2	0	2	2	0	2	2	0	0	0	2	2	0	0	2	2	0	0	0
SDPG_17018182644	0	2	0	0	0	0	0	0	2	2	2	2	0	2	2	0	2	2	0	0	0	2	2	0	0	2	2	0	0	0
SDPG_17018272888	0	2	0	0	0	0	0	0	2	2	2	2	0	2	2	0	2	2	0	0	0	2	2	0	0	2	2	0	2	0
SDPG_17018993106	5	2	0	0	0	2	0	0	2	2	2	2	0	2	2	0	2	2	0	0	0	2	0	0	0	0	2	0	0	0
SDPG_17019300081	0	0	0	0	0	0	0	0	2	0	0	2	0	0	2	0	2	2	0	0	0	2	0	0	0	2	2	0	2	0
SDPG_17020645520	0	2	0	0	0	0	0	0	2	0	0	2	0	0	2	0	2	2	0	0	0	2	0	0	0	2	2	0	2	0
SDPG_17020786796	0	2	0	0	0	0	0	0	2	0	0	2	0	0	2	0	2	2	0	0	2	2	0	0	0	2	2	0	2	0
SDPG_17021389968	0	2	0	0	2	0	2	0	2	0	0	2	0	0	2	2	2	2	0	0	2	2	2	0	2	0	2	0	2	0
SDPG_17021764170	0	2	0	0	2	0	2	0	2	0	0	2	0	0	2	2	2	2	0	0	2	2	2	0	0	2	2	0	2	0
SDPG_17021826704	0	2	0	0	2	0	2	0	2	0	0	2	0	0	2	2	2	2	0	0	2	2	2	0	0	0	2	0	2	0
SDPG_17023830234	0	2	0	0	0	0	2	0	2	0	0	2	0	0	2	0	2	2	0	0	2	2	2	0	0	2	2	0	2	0
SDPG_17023854893	0	2	0	0	0	0	2	0	2	0	0	2	0	0	2	0	2	2	0	0	2	2	0	0	0	2	2	0	2	0
SDPG_17024547480	0	2	0	0	2	0	2	0	5	0	0	1	0	0	2	5	2	5	0	0	2	5	1	0	2	0	2	0	2	0
SDPG_17024607920	0	2	0	0	2	2	2	0	2	0	0	2	0	0	2	2	2	2	0	0	2	2	2	0	2	0	2	0	2	0
SDPG_17024687157	0	2	2	0	2	2	2	0	2	0	0	2	0	0	2	2	2	2	0	0	2	2	2	0	2	0	2	0	2	0
SDPG_17025256798	0	2	2	0	2	0	2	0	2	0	0	2	0	0	2	2	2	2	0	0	2	2	2	0	2	0	2	0	2	0
SDPG_17026440464	0	2	0	0	2	0	2	0	2	0	0	2	0	0	2	2	2	2	0	0	0	2	2	0	2	0	2	0	2	0
SDPG_17027082607	0	2	0	0	2	0	2	0	0	0	0	2	0	0	2	2	2	2	0	0	0	2	2	0	2	0	2	0	2	0
SDPG_17028067750	0	2	0	0	2	0	2	0	0	0	0	0	0	0	2	2	2	2	0	0	0	2	2	0	0	0	2	0	2	0
SDPG_17029110834	0	2	0	0	2	0	2	0	0	0	0	0	0	0	2	2	2	2	0	0	0	2	2	0	0	0	0	0	2	0
SDPG_17034283911	0	2	0	2	2	0	2	0	0	0	0	0	0	0	2	2	2	2	0	0	0	2	2	0	0	0	0	0	2	0
SDPG_17034619217	0	0	0	0	2	0	0	0	0	0	0	0	0	0	2	2	2	0	0	0	0	2	2	0	0	0	0	0	2	0
SDPG_17034736677	0	2	0	5	2	0	2	0	0	0	0	0	0	0	2	2	2	0	0	0	0	2	2	0	0	0	0	0	2	0
SDPG_17034808750	0	2	0	2	2	0	2	0	0	0	0	0	0	0	2	2	2	0	0	0	0	2	2	0	0	0	0	0	2	0
SDPG_17037368233	0	0	0	0	0	0	0	0	0	0	0	0	0	0	2	0	2	0	0	0	0	5	2	0	0	0	0	0	2	0
SDPG_17037518030	0	0	0	0	0	0	0	0	0	0	0	0	0	0	2	0	2	0	0	0	0	2	2	0	0	0	0	0	2	0
SDPG_17041895944	0	0	0	0	0	0	0	0	0	0	0	0	0	0	2	0	2	2	0	0	0	2	0	0	0	0	0	0	2	0
SDPG_17043095983	0	0	0	0	2	0	0	0	0	0	0	0	0	0	2	2	2	0	0	0	0	2	0	0	0	0	0	0	2	0
SDPG_17053256400	2	0	0	0	0	0	0	0	0	0	0	0	0	0	2	0	2	0	0	0	0	2	0	0	0	0	0	0	2	0
SDPG_17054681717	2	0	0	0	0	0	0	0	0	0	0	0	0	0	2	0	2	0	0	0	0	2	0	0	0	0	2	0	2	0
SDPG_17055446498	2	0	0	0	0	0	0	0	0	0	0	0	0	0	2	0	2	0	0	0	0	2	0	0	0	2	2	0	2	0
SDPG_17056899582	2	0	0	0	0	0	0	0	0	0	0	0	0	0	2	0	2	0	2	0	0	2	0	0	0	2	2	0	2	0
SDPG_17057434856	2	0	2	0	0	0	0	0	0	0	0	0	0	0	2	0	2	0	2	0	0	2	0	0	0	2	2	0	2	0
SDPG_17060407191	2	0	2	0	0	0	0	0	0	0	0	0	0	0	2	0	2	0	2	0	0	0	0	0	0	2	2	0	2	0
SDPG_17061605248	2	0	2	0	0	0	0	0	0	0	0	0	0	0	2	0	2	0	2	0	2	0	0	0	0	2	0	0	0	0
SDPG_17061915724	2	0	2	0	0	0	0	0	0	0	2	0	0	0	2	0	2	0	2	0	2	0	0	0	0	2	0	0	0	0
SDPG_17062022560	2	0	0	0	0	0	0	0	0	0	2	0	0	0	2	0	2	0	2	0	2	0	0	0	0	2	0	0	0	0
SDPG_17064394950	2	0	0	2	2	0	2	0	0	0	2	2	0	0	2	2	2	0	2	0	2	0	0	0	0	2	0	0	0	0
SDPG_17064595382	2	0	0	0	2	0	2	0	0	0	2	0	0	0	2	2	2	0	2	0	2	0	0	0	0	2	0	0	0	0
SDPG_17064896182	2	0	0	0	2	0	0	0	0	0	2	0	0	0	2	2	2	0	2	0	2	0	0	0	0	2	0	0	0	0
SDPG_17067526164	2	0	0	2	2	2	2	0	0	0	0	2	0	0	2	2	2	0	2	0	2	2	0	0	0	2	0	0	0	0
SDPG_17070119820	1	0	0	2	2	0	2	0	0	2	0	2	0	0	2	1	2	0	1	0	2	1	0	0	0	2	0	0	0	0
SDPG_17070502009	5	0	5	2	2	0	2	0	0	0	0	2	0	0	2	5	2	0	2	0	0	0	5	0	0	2	0	0	0	0
SDPG_17071538256	2	0	2	2	2	0	2	0	2	0	0	2	0	0	2	2	2	0	2	0	2	0	0	0	0	2	0	0	0	0
SDPG_17071920834	2	0	2	2	2	0	2	0	0	0	0	2	0	0	2	2	2	0	2	0	2	0	0	0	0	0	0	0	0	0
SDPG_17072901095	2	0	2	2	2	0	2	0	0	0	0	2	0	0	2	2	2	0	2	2	2	0	0	0	0	0	0	0	0	0
SDPG_17076634993	2	0	2	2	2	0	2	0	0	0	0	0	0	0	2	2	2	0	2	0	2	0	0	0	0	2	0	0	0	0
SDPG_17076640585	2	0	2	2	2	0	2	0	0	0	0	0	0	0	0	2	2	0	2	0	2	0	0	0	0	2	0	0	0	0
SDPG_17078828487	2	0	2	2	2	0	2	0	2	0	0	2	0	0	0	2	2	0	2	0	2	0	0	0	0	2	0	0	0	0
SDPG_17080006457	2	0	2	0	2	0	2	0	2	0	0	0	0	0	0	2	2	0	2	0	2	0	0	0	0	2	0	0	0	0
SDPG_17083624340	2	0	0	0	2	0	2	0	2	0	0	0	0	0	0	2	2	0	2	0	2	0	0	0	0	2	0	2	0	0
SDPG_17084898124	2	0	0	0	2	0	2	0	2	0	0	0	0	0	0	2	2	2	2	0	2	0	0	0	0	2	0	2	0	0
SDPG_17085202302	2	0	0	0	2	0	2	0	2	0	0	0	0	2	0	2	2	2	2	0	2	0	0	0	0	2	0	2	0	0
SDPG_17088930721	2	0	0	0	2	0	2	0	2	0	0	0	2	2	0	2	2	2	2	0	2	0	0	0	0	2	0	2	0	0
SDPG_17089296438	2	0	0	0	2	0	2	0	2	2	0	0	2	2	0	2	2	2	2	0	2	0	0	0	0	2	0	2	0	0
SDPG_18000023346	2	2	0	0	2	2	2	2	0	2	0	2	2	2	2	2	0	0	0	2	2	2	2	2	2	2	0	2	0	0
SDPG_18006619784	2	2	0	2	2	2	2	2	0	2	0	2	2	2	2	2	0	0	0	2	2	0	2	2	2	2	0	2	0	0
SDPG_18008284105	2	2	0	2	0	2	2	2	0	2	0	2	2	2	2	2	0	0	0	2	2	0	2	2	2	2	0	2	0	0
SDPG_18012200998	2	2	0	2	0	2	2	2	0	2	0	2	2	2	2	2	0	0	0	2	2	0	0	2	2	2	0	2	0	0
SDPG_18012288184	2	2	0	2	0	2	2	2	0	2	0	2	2	2	2	2	0	0	0	2	0	0	0	2	2	2	0	2	0	0
SDPG_18012308088	2	2	0	0	0	2	2	2	0	2	0	2	2	2	2	2	0	0	0	2	0	0	0	2	2	2	0	2	0	0
SDPG_18013752485	2	2	0	0	0	2	2	2	2	2	0	2	2	2	2	2	0	0	0	2	0	0	0	2	2	2	0	2	0	0
SDPG_18013933784	2	2	0	0	0	2	2	2	2	2	0	2	2	2	2	2	0	0	0	2	0	0	0	2	2	0	0	2	0	0
SDPG_18014048817	2	2	0	0	0	2	2	2	2	2	0	2	2	2	2	2	0	0	0	2	0	0	2	2	2	0	0	2	0	0
SDPG_18015967558	2	2	0	0	0	2	2	2	2	0	0	2	2	2	2	2	0	0	0	2	0	0	2	2	2	0	0	2	0	0
SDPG_18017853371	2	2	0	0	0	2	2	2	5	0	0	2	2	2	2	1	0	0	0	2	2	0	5	2	2	0	0	2	0	0
SDPG_18018078480	2	2	0	0	0	2	2	2	2	0	0	2	2	2	2	2	0	0	0	2	2	0	2	2	2	0	0	2	0	0
SDPG_18018625035	2	2	0	0	0	2	2	2	2	2	0	2	2	2	2	2	0	0	0	2	2	0	2	2	2	0	0	2	0	0
SDPG_18019160222	2	2	0	0	0	2	2	2	2	2	2	2	2	2	2	2	0	0	0	2	2	0	2	2	2	0	0	2	0	0
SDPG_18021060594	2	2	0	0	0	2	2	2	2	2	2	2	2	2	2	5	0	0	0	2	2	0	2	2	2	0	0	2	0	0
SDPG_18024445121	2	2	0	0	0	0	2	2	2	2	2	0	2	2	2	2	0	0	0	2	2	0	2	2	2	0	0	2	2	0
SDPG_18025087177	2	2	0	0	0	0	2	2	2	2	2	0	2	2	2	2	0	2	0	2	2	0	2	2	2	0	0	2	2	0
SDPG_18025159856	2	2	0	0	0	0	2	2	2	2	2	0	2	2	2	2	0	2	0	2	2	0	0	2	2	0	0	2	2	0
SDPG_18025192442	2	2	0	2	0	0	2	2	2	2	2	0	2	2	2	2	0	2	0	2	2	0	0	2	2	0	0	2	2	0
SDPG_18025634130	2	0	0	2	0	0	2	2	2	2	2	0	2	2	2	2	0	2	0	2	2	0	0	2	2	0	0	2	2	0
SDPG_18030284007	2	0	0	2	0	0	2	2	2	2	2	0	2	2	2	0	0	2	0	2	2	0	0	2	2	2	0	2	2	0
SDPG_18032909662	2	0	0	2	0	0	2	2	2	2	2	0	2	2	2	0	0	2	0	2	0	0	0	2	2	2	0	2	2	0
SDPG_18033042123	2	0	0	2	0	0	2	0	2	2	2	0	2	2	2	0	0	2	0	2	0	0	0	2	2	2	0	2	2	0
SDPG_18040222801	2	0	0	2	0	0	2	0	2	2	2	0	2	2	2	0	2	2	0	2	0	0	0	2	2	2	0	2	2	0
SDPG_18041320392	2	0	0	2	0	0	2	0	2	2	2	0	2	2	2	0	2	2	0	2	0	0	0	2	2	2	0	2	0	0
SDPG_18047494621	2	0	0	2	0	0	2	0	2	2	2	0	2	2	2	0	0	2	0	2	0	0	0	2	2	2	0	2	0	0
SDPG_18047654822	2	0	0	2	0	0	2	0	2	2	2	0	2	2	2	2	0	2	0	2	0	0	0	2	2	2	0	2	0	0
SDPG_18049511675	2	0	0	2	0	0	2	2	2	2	2	0	2	2	2	2	0	2	0	2	0	0	0	2	2	2	0	2	2	0
SDPG_18049882669	2	2	0	2	0	0	2	2	2	2	2	0	2	2	2	2	0	2	0	2	0	0	0	2	2	2	0	2	2	0
SDPG_18050064184	2	2	0	2	0	0	2	2	2	2	2	0	2	2	2	2	0	2	0	2	2	0	0	2	2	2	0	2	2	0
SDPG_18050447912	2	2	2	2	0	0	2	2	2	2	2	0	2	2	2	2	0	2	0	2	2	0	0	2	2	2	0	2	2	0
SDPG_18051054234	2	2	2	2	0	0	2	2	2	2	2	0	2	2	2	2	2	2	0	2	2	0	0	2	2	2	0	2	2	0
SDPG_18051127133	2	2	2	2	0	0	2	2	2	2	2	0	2	2	2	2	2	2	0	2	2	0	0	2	0	2	0	2	2	0
SDPG_18051435269	2	2	2	2	0	0	2	2	2	2	2	0	2	2	2	2	2	2	0	2	2	0	0	2	0	2	0	2	2	2
SDPG_18051485475	2	2	2	2	0	0	2	2	2	2	2	0	2	0	2	2	2	2	0	2	2	0	0	2	0	2	0	2	2	2
SDPG_18052187931	2	2	2	2	0	0	2	0	2	2	2	0	2	0	2	2	2	2	0	2	2	0	0	2	0	2	0	2	2	2
SDPG_18053974802	2	2	2	0	0	0	2	2	2	2	2	0	2	0	2	2	2	2	0	2	2	2	0	2	0	2	0	2	2	2
SDPG_18054095334	2	2	2	0	0	0	2	2	2	2	2	0	2	0	2	2	0	2	0	2	2	2	0	2	0	2	0	2	2	2
SDPG_18055846099	2	2	2	0	0	0	2	2	2	2	2	0	2	0	0	2	0	2	0	2	2	2	0	2	0	2	0	2	2	2
SDPG_18057208774	2	2	2	0	0	0	2	2	2	2	2	0	2	0	0	2	0	2	0	2	2	0	0	2	0	2	0	2	2	2
SDPG_18057344514	2	2	2	0	0	0	2	2	2	2	2	0	2	0	0	2	0	2	0	2	2	0	0	2	2	2	0	2	2	2
SDPG_18057508292	2	2	2	0	0	0	2	2	2	2	2	0	2	0	0	2	0	2	0	2	2	0	0	2	2	2	0	0	2	2
SDPG_18057866600	0	2	2	0	0	0	2	2	2	2	2	0	2	0	0	2	0	2	0	2	2	0	0	2	2	2	0	0	2	2
SDPG_18060414007	0	2	2	0	0	0	2	2	2	2	2	0	2	0	0	2	0	2	0	2	2	0	0	2	2	2	0	0	0	2
SDPG_18060971130	0	2	2	0	0	0	2	2	2	2	2	0	2	0	0	2	0	2	0	2	2	2	0	2	2	2	0	0	0	2
SDPG_18063544642	0	2	2	2	0	0	2	2	2	2	2	0	0	0	0	2	0	2	0	2	2	2	0	2	2	2	0	0	0	2
SDPG_18064203572	0	2	2	2	0	0	2	2	2	2	2	0	0	0	0	2	0	2	0	0	2	2	0	2	2	2	0	0	0	2
SDPG_18064325924	0	2	2	2	0	0	2	2	2	2	2	0	0	0	0	2	0	2	0	0	2	0	0	2	2	2	0	0	0	2
SDPG_18065725561	0	2	2	2	0	0	2	2	2	2	0	0	0	0	0	2	0	2	0	0	2	0	0	2	2	2	0	0	0	2
SDPG_18065998694	0	2	2	2	0	0	2	2	2	2	0	0	0	0	0	2	2	2	0	0	2	0	0	2	2	2	0	0	0	2
SDPG_18066729119	0	2	2	2	0	0	2	2	2	2	0	0	0	0	0	2	2	2	0	0	2	0	2	2	2	2	0	0	0	2
SDPG_18068088068	0	2	2	2	0	0	2	2	2	2	2	0	0	0	0	2	2	2	0	0	2	0	2	2	2	2	0	0	0	2
SDPG_18069070507	0	2	2	2	0	0	2	2	2	2	2	0	0	0	0	2	2	2	0	2	2	0	2	2	2	2	0	0	0	2
SDPG_18070726724	0	2	2	2	0	0	2	2	2	2	2	0	2	0	0	2	2	2	0	2	2	0	2	2	2	2	0	0	0	2
SDPG_18071312753	0	2	2	0	0	0	0	2	2	2	2	0	2	0	0	2	2	2	0	2	2	0	2	2	2	2	0	0	0	2
SDPG_18071795609	0	2	0	0	0	0	0	2	2	2	2	0	2	0	0	2	2	2	0	2	2	0	2	2	2	2	0	0	0	2
SDPG_18071816338	0	2	0	0	0	0	0	2	2	2	0	0	2	0	0	2	2	2	0	2	2	0	2	2	2	2	0	0	0	2
SDPG_18072520144	0	2	2	0	0	0	0	2	2	2	0	0	2	0	0	2	2	2	0	2	2	0	2	2	2	2	0	0	0	2
SDPG_18073789644	0	2	2	2	0	0	2	2	2	2	0	0	2	0	0	2	2	2	0	2	2	0	2	2	2	2	0	0	0	2
SDPG_18073906280	0	2	2	2	0	0	2	2	2	2	0	0	2	0	0	2	2	2	0	2	0	0	2	2	2	2	0	0	0	2
SDPG_18075076942	0	2	2	2	0	0	2	2	2	0	0	0	2	0	0	2	2	2	0	2	2	0	2	0	2	2	0	0	0	2
SDPG_18076241664	0	2	2	2	0	0	0	2	2	0	0	0	2	0	0	2	2	2	0	2	2	0	2	0	2	2	2	0	0	2
SDPG_18076802464	0	2	2	2	0	0	0	2	2	0	0	0	2	0	0	2	2	2	0	2	2	0	2	0	2	2	0	0	0	2
SDPG_18078050080	0	2	2	2	0	0	0	2	2	0	0	0	0	0	0	2	2	2	0	2	2	0	2	0	0	2	0	0	0	2
SDPG_18078933759	0	2	2	0	0	0	0	2	2	0	0	0	0	0	0	2	2	2	0	2	2	0	2	0	0	2	0	0	0	2
SDPG_18086736232	0	2	2	0	0	0	0	2	2	0	2	0	0	0	0	2	2	2	0	2	2	0	2	0	0	2	0	0	0	2
SDPG_19000024718	2	0	0	0	2	2	0	0	0	2	2	0	0	0	0	2	2	0	0	2	0	0	0	2	2	2	0	2	0	2
SDPG_19001452520	2	0	0	2	2	2	0	0	0	2	2	0	0	0	0	2	2	0	0	2	0	0	0	2	2	2	0	2	0	2
SDPG_19001885159	2	0	0	2	2	2	0	0	0	0	2	0	0	0	0	2	2	0	0	2	0	0	0	2	2	2	0	2	0	2
SDPG_19002683120	2	0	0	2	0	2	0	0	0	0	2	0	0	0	0	2	2	0	0	2	0	0	0	2	2	2	0	2	0	2
SDPG_19002838304	2	0	0	2	0	2	0	0	0	0	2	0	0	0	0	0	2	0	0	2	0	0	0	2	2	2	0	2	0	2
SDPG_19002838802	2	0	0	2	0	2	0	0	0	0	2	0	0	0	2	0	2	0	0	2	0	0	0	2	2	2	0	2	0	2
SDPG_19004675699	2	0	0	2	0	2	2	0	0	0	2	0	0	0	2	0	2	0	0	2	0	0	0	2	2	2	0	2	0	2
SDPG_19005041597	2	0	0	2	0	2	2	0	0	0	2	0	0	0	2	0	2	0	0	2	2	0	0	2	2	2	0	2	0	2
SDPG_19005274641	2	0	0	2	0	2	2	0	2	0	2	0	0	0	2	0	2	0	0	2	2	0	0	2	2	2	0	2	0	2
SDPG_19005894319	2	0	0	2	0	2	2	0	2	0	2	0	2	0	2	2	2	0	2	2	2	0	0	2	2	2	0	2	0	2
SDPG_19008507052	2	0	0	2	0	2	2	0	2	0	0	0	2	0	2	2	2	0	0	2	2	0	0	2	2	2	0	2	0	0
SDPG_19009089616	2	0	0	2	0	2	2	0	2	0	2	0	2	0	2	2	2	0	0	2	2	0	0	2	2	0	0	2	0	0
SDPG_19010734219	0	0	0	2	0	2	2	0	2	0	2	0	2	0	2	2	2	0	0	2	2	0	0	2	2	2	0	2	0	0
SDPG_19010912369	0	0	0	2	0	2	2	0	0	0	2	0	2	0	2	2	2	0	0	2	2	0	0	2	2	2	0	2	0	0
SDPG_19012647766	0	0	0	2	0	2	2	0	2	0	2	0	0	0	2	2	2	0	0	2	2	0	2	2	2	2	0	2	0	0
SDPG_19013762021	0	0	0	2	2	2	2	0	0	0	2	0	0	0	2	2	2	0	0	2	2	0	2	2	2	2	0	2	0	0
SDPG_19014287643	0	0	0	2	2	0	2	0	0	0	2	0	0	0	2	2	2	0	0	2	2	0	2	2	2	2	0	2	0	0
SDPG_19014593678	0	0	0	2	2	0	2	0	0	0	0	0	0	0	2	2	2	0	0	2	2	0	2	2	2	2	0	2	0	0
SDPG_19014701949	0	0	0	2	2	0	2	0	0	0	0	0	0	0	2	2	2	0	0	2	2	0	2	2	2	2	0	0	0	0
SDPG_19015625683	0	0	0	2	2	0	2	0	0	0	0	0	0	0	0	2	2	0	0	2	2	0	2	2	2	2	0	0	0	0
SDPG_19015813645	0	0	0	2	2	0	2	0	0	0	0	0	0	0	0	2	2	0	0	0	2	0	2	2	2	2	0	0	0	0
SDPG_19015952324	0	0	0	2	2	0	2	0	0	0	0	0	0	0	2	2	2	0	0	0	2	0	2	2	2	2	0	0	0	0
SDPG_19018895047	0	0	0	2	2	0	2	0	0	0	0	0	2	0	0	2	2	0	0	0	2	0	2	2	2	2	0	0	0	0
SDPG_19020646670	0	0	0	2	2	0	0	0	0	0	0	0	2	0	0	2	2	0	0	0	2	0	2	2	2	2	0	0	0	0
SDPG_19024123741	2	0	0	2	2	0	0	0	2	2	0	0	2	0	0	2	2	0	0	0	2	0	2	2	2	2	0	0	0	0
SDPG_19024143524	0	0	0	2	2	0	2	0	2	2	0	0	2	0	0	2	2	0	0	0	2	0	2	2	2	2	0	0	0	0
SDPG_19024805018	0	0	0	2	2	0	2	0	0	2	0	0	2	0	0	2	2	0	0	0	2	0	2	2	2	2	0	0	0	0
SDPG_19031578325	0	0	0	2	2	0	0	0	2	2	0	0	2	0	0	2	2	0	0	0	2	0	2	2	0	2	0	0	0	0
SDPG_19032260001	0	0	0	2	2	0	0	0	2	2	0	0	2	0	0	2	2	0	0	0	2	0	2	0	0	2	0	0	0	0
SDPG_19032616890	0	0	0	2	2	0	0	0	2	2	0	0	0	0	0	2	2	0	0	0	2	0	2	0	0	2	0	0	0	0
SDPG_19033172933	0	0	0	2	2	0	0	0	2	2	0	0	0	0	2	2	2	0	0	0	2	0	2	0	0	2	0	0	0	0
SDPG_19034231551	0	0	0	2	2	0	0	0	2	2	0	0	0	0	2	2	0	0	0	0	0	0	2	0	0	2	0	0	0	0
SDPG_19034256652	0	0	0	2	2	0	0	0	2	2	0	0	2	0	2	2	0	0	0	0	0	0	2	0	0	2	0	0	0	0
SDPG_19034685585	0	0	0	2	2	0	0	0	2	2	0	0	2	0	2	2	0	0	0	0	0	0	0	0	0	2	0	0	0	0
SDPG_19034846799	0	0	0	2	2	0	0	0	2	2	0	0	2	0	2	2	0	0	0	0	0	0	0	0	0	2	0	2	0	0
SDPG_19038339294	0	0	0	2	0	0	0	0	2	2	0	0	2	0	2	0	0	0	0	0	0	0	0	0	0	2	0	2	0	0
SDPG_19038445255	0	0	0	2	0	2	0	0	2	2	0	0	2	0	2	0	0	0	0	0	0	0	0	0	0	2	0	2	0	0
SDPG_19040229152	0	0	0	2	2	0	0	0	2	2	0	0	2	0	2	0	0	0	0	0	2	0	0	0	0	2	0	2	0	0
SDPG_19040458827	0	0	0	2	2	0	0	2	2	2	0	0	2	0	0	0	0	0	0	0	0	0	0	0	0	2	0	2	0	0
SDPG_19040546982	0	0	0	2	2	0	0	0	2	2	0	0	2	0	0	0	0	0	0	0	0	0	0	0	0	2	0	2	0	0
SDPG_19040630358	0	0	0	2	2	0	0	0	2	2	0	0	2	0	2	0	0	0	0	0	0	0	0	0	0	2	0	2	0	0
SDPG_19040862540	0	0	0	2	0	0	0	2	2	2	0	0	2	0	0	0	0	2	0	0	0	2	0	0	2	2	0	2	2	0
SDPG_19041245021	0	0	0	2	0	0	0	2	2	2	0	0	2	0	0	0	0	2	0	0	0	2	0	0	0	2	0	2	2	0
SDPG_19041381287	0	0	0	2	2	0	0	2	2	2	0	0	2	0	0	0	0	2	0	0	0	2	0	0	0	2	0	2	2	0
SDPG_19041499625	0	0	0	2	2	0	0	2	2	2	0	0	2	0	0	0	0	2	0	0	0	0	0	0	0	2	0	2	2	0
SDPG_19041680327	0	0	0	2	2	0	0	2	2	2	0	0	2	0	0	0	0	2	0	0	0	0	0	0	0	2	0	2	0	0
SDPG_19044411914	0	0	0	2	0	0	2	2	2	2	0	0	2	0	0	0	0	2	0	0	0	2	0	0	2	2	0	2	2	0
SDPG_19045460294	0	0	0	2	0	0	2	2	2	2	0	0	2	0	0	0	0	2	0	0	0	2	2	0	2	2	0	2	2	0
SDPG_19046082609	0	0	0	2	2	0	2	2	2	2	0	0	2	0	0	0	0	2	0	0	0	2	2	0	2	2	0	2	2	0
SDPG_19046611114	0	0	0	2	2	0	2	2	2	2	0	0	2	0	0	0	0	2	0	0	0	0	2	0	2	2	0	2	2	0
SDPG_19046617139	0	0	0	2	2	0	2	2	2	2	0	0	2	0	2	0	0	2	0	0	0	0	2	0	2	2	0	2	2	0
SDPG_19046953354	0	0	0	2	2	0	2	2	2	2	0	0	2	0	2	2	0	2	0	0	0	0	2	0	2	2	0	2	2	0
SDPG_19047423243	0	0	0	2	2	0	2	2	0	2	0	0	2	0	2	2	0	2	0	0	0	0	2	0	2	2	0	2	2	0
SDPG_19047495105	0	0	0	2	2	2	2	2	0	2	0	0	2	0	2	2	0	2	0	0	0	0	2	0	2	2	0	2	2	0
SDPG_19047838588	0	0	0	2	2	2	2	2	0	2	0	0	2	0	0	2	0	2	0	0	0	0	2	0	2	2	0	2	2	0
SDPG_19047936484	0	0	0	2	2	0	2	2	2	2	0	0	2	0	0	0	0	2	0	0	0	5	2	0	2	2	0	2	2	0
SDPG_19048554168	0	0	0	2	2	2	2	2	0	2	0	0	2	0	0	2	0	2	0	0	0	0	2	0	2	0	0	2	0	0
SDPG_19048706377	0	0	0	2	2	2	2	2	0	2	0	0	2	0	0	0	0	2	0	0	0	0	2	0	2	0	0	2	0	0
SDPG_19048906985	0	0	0	2	2	2	2	2	0	2	0	0	2	0	0	0	0	2	0	0	0	2	2	0	2	0	0	2	0	0
SDPG_19049036306	0	0	0	2	2	2	2	2	0	2	0	0	2	0	2	0	0	2	0	0	0	2	2	0	2	0	0	2	0	0
SDPG_19049381349	0	0	0	2	2	2	2	0	0	2	0	0	2	0	2	0	0	2	0	0	0	2	2	0	2	0	0	2	0	0
SDPG_19049975467	0	0	0	2	2	2	2	0	2	2	0	0	2	0	2	0	0	2	0	0	0	2	2	0	2	0	0	2	0	0
SDPG_19052778050	0	0	0	2	2	2	2	0	2	2	0	2	0	0	2	0	0	2	0	0	0	2	2	0	2	0	0	0	0	0
SDPG_19052800971	0	0	0	2	2	2	2	0	2	2	0	2	2	0	2	0	0	2	0	0	0	2	2	0	2	0	0	0	0	0
SDPG_19055367849	0	0	0	2	2	2	2	0	2	0	0	2	2	0	2	0	0	2	0	0	0	2	2	0	2	0	0	0	0	0
SDPG_19055698938	0	0	2	2	2	2	2	0	2	0	0	2	2	0	2	0	0	2	0	0	0	2	2	0	2	0	0	0	0	0
SDPG_19059118843	0	0	2	2	2	2	2	0	2	0	0	2	2	0	2	0	0	0	0	0	0	2	2	0	2	0	0	0	0	0
SDPG_19060108315	0	0	2	2	2	2	2	0	2	0	0	2	2	0	2	0	2	0	0	0	0	2	2	0	2	0	0	0	0	0
SDPG_20000228780	2	0	2	0	2	0	0	2	0	0	0	0	0	0	0	2	0	0	0	0	0	0	2	2	0	0	0	2	2	0
SDPG_20001983134	2	0	2	0	2	2	0	2	0	0	0	2	0	0	0	2	0	0	0	0	0	0	2	2	0	0	0	2	2	0
SDPG_20005803704	2	0	2	0	2	2	0	2	0	0	0	2	2	0	0	2	0	0	0	0	0	0	2	2	0	0	2	2	2	0
SDPG_20007282548	2	0	2	0	2	2	0	2	0	0	0	2	2	0	0	2	0	0	0	0	0	0	2	2	0	0	0	2	2	0
SDPG_20008241864	2	0	2	0	0	2	0	2	0	0	0	2	2	0	0	2	0	0	0	0	0	0	2	2	0	0	2	2	2	0
SDPG_20008456847	2	0	2	0	0	2	0	2	0	0	0	2	0	0	0	2	0	0	0	0	0	0	2	2	0	0	2	2	2	0
SDPG_20008550692	0	0	2	0	0	2	0	2	0	0	0	2	0	0	0	2	0	0	0	0	0	0	2	2	0	0	2	2	2	0
SDPG_20009413579	2	0	2	0	0	2	0	0	0	0	0	2	0	0	0	2	0	0	0	0	0	0	2	2	0	0	2	2	2	0
SDPG_20009684188	2	0	2	2	0	2	2	0	0	0	0	2	0	0	0	2	0	0	0	0	0	0	2	2	0	0	2	2	2	0
SDPG_20009880065	2	0	2	2	0	2	2	0	0	0	0	2	0	0	0	2	0	0	0	0	0	0	2	2	0	2	2	2	2	0
SDPG_20010067419	2	0	2	2	0	2	2	0	0	0	0	2	0	0	0	2	0	0	0	0	0	0	2	2	0	2	2	2	2	2
SDPG_20010255815	2	0	2	2	0	2	2	0	0	0	0	2	0	0	0	2	0	0	0	0	0	0	2	0	0	2	2	2	2	2
SDPG_20010385126	2	2	2	2	0	2	2	0	0	0	2	2	0	0	0	2	0	0	0	0	0	0	2	0	0	2	2	2	2	2
SDPG_20010768017	2	2	2	2	0	2	2	0	0	0	2	2	2	0	0	2	0	0	0	0	0	0	2	0	0	2	2	2	2	2
SDPG_20011858495	2	2	2	2	2	2	2	0	0	0	2	2	0	2	0	2	0	0	0	0	0	0	2	0	0	2	2	2	2	2
SDPG_20012515801	2	2	2	2	2	2	2	0	0	0	2	2	0	0	0	2	0	0	0	0	0	0	2	0	0	2	2	2	2	2
SDPG_20012854759	2	0	2	2	2	2	2	0	0	0	2	2	0	0	0	2	0	0	0	2	0	0	2	0	0	2	2	2	2	2
SDPG_20013098581	2	0	2	2	2	2	2	0	0	0	2	2	0	0	0	2	0	0	0	2	0	0	2	2	0	2	2	2	2	2
SDPG_20013716453	2	0	2	2	2	2	2	0	0	0	2	2	2	0	0	2	0	0	0	2	0	0	2	2	0	2	2	2	2	2
SDPG_20014176520	2	0	2	2	2	2	2	0	0	0	2	2	2	0	0	2	0	0	0	2	0	0	0	2	0	2	2	2	2	2
SDPG_20015545853	2	0	2	2	2	2	2	0	0	0	2	2	2	0	0	0	0	0	0	2	2	0	0	2	0	2	2	2	2	2
SDPG_20018024562	2	0	2	2	2	2	2	0	0	0	0	2	2	2	0	0	0	0	0	2	2	0	0	2	0	2	2	2	2	2
SDPG_20018243130	2	0	2	2	2	2	2	0	0	0	0	2	2	2	0	0	0	0	0	2	2	0	0	2	0	2	2	0	0	2
SDPG_20018267657	2	0	2	5	2	2	5	0	0	0	2	5	2	0	0	0	0	0	0	2	2	0	0	2	0	2	2	5	2	2
SDPG_20019907060	2	0	2	2	2	0	2	0	0	0	0	2	2	2	0	0	0	0	0	2	2	0	0	2	0	2	0	0	0	0
SDPG_20019928581	2	0	2	2	2	2	2	0	0	0	0	2	2	2	0	0	0	0	0	2	2	0	0	2	0	2	0	0	0	0
SDPG_20021378579	2	0	2	2	0	0	2	0	0	0	0	2	2	2	0	0	0	0	0	2	2	0	0	2	0	2	0	0	0	0
SDPG_20025298001	2	0	2	2	0	0	2	0	0	0	0	2	2	2	0	0	0	2	0	2	2	0	0	2	0	2	0	0	0	0
SDPG_20025881417	2	0	2	2	0	0	2	0	0	0	0	2	2	2	0	0	0	2	0	2	2	0	2	2	0	2	0	0	0	0
SDPG_20026299817	2	0	2	2	0	2	2	0	0	0	0	2	2	2	0	0	0	2	0	2	2	0	2	2	0	2	0	0	0	2
SDPG_20029565074	2	0	2	2	0	0	2	0	0	0	0	2	2	2	2	0	0	2	0	2	2	0	2	2	0	2	0	0	0	2
SDPG_20032972466	2	0	2	0	0	0	2	0	0	0	0	2	2	2	2	0	0	2	0	2	2	0	2	2	0	2	0	0	0	0
SDPG_20034194744	2	0	2	2	0	0	2	0	0	0	0	2	2	2	2	0	0	2	0	2	2	0	2	2	0	2	0	0	0	0
SDPG_20034520020	2	0	2	2	0	0	2	0	0	0	0	2	2	2	2	0	0	2	0	2	2	0	2	0	0	2	0	0	0	0
SDPG_20036111473	0	0	2	2	0	0	2	0	0	0	0	2	2	2	2	0	0	2	0	0	2	0	2	0	0	2	0	0	0	0
SDPG_20036201227	0	0	0	2	0	0	2	0	0	0	0	2	2	2	2	0	0	2	0	0	2	0	2	0	0	2	0	0	0	0
SDPG_20036289012	0	0	0	0	0	0	2	0	0	0	0	2	2	2	2	0	0	2	0	0	2	0	2	0	0	2	0	0	0	0
SDPG_20036847830	0	0	0	0	0	2	2	0	0	0	0	2	2	2	2	0	0	2	0	0	2	0	2	0	0	2	0	0	0	0
SDPG_20037648036	0	0	0	0	0	2	2	0	0	0	0	2	2	2	2	0	0	0	0	0	2	0	2	0	0	2	0	0	0	0
SDPG_20039089734	0	0	2	0	2	2	2	0	0	0	0	2	2	2	2	0	0	0	0	0	2	0	2	0	0	2	0	0	0	0
SDPG_20039670187	0	0	0	0	2	2	2	0	0	0	0	2	2	2	2	0	0	0	0	0	2	0	2	0	0	2	0	0	0	0
SDPG_20040303787	0	0	0	0	2	2	2	0	0	0	0	2	2	2	2	0	0	0	0	0	2	2	2	0	0	2	0	0	0	0
SDPG_20040480552	0	0	0	0	2	2	2	0	0	0	0	2	2	2	2	0	0	0	0	0	2	2	2	2	0	2	0	0	0	0
SDPG_20041340531	0	0	2	0	0	2	2	0	0	0	0	2	2	2	2	0	0	0	0	0	2	0	2	0	0	2	0	0	0	0
SDPG_20042062375	0	0	0	1	2	2	2	0	0	0	0	2	0	2	2	0	0	0	0	0	2	2	2	2	0	0	0	0	0	0
SDPG_20042391437	0	0	0	0	2	2	2	0	0	0	0	2	2	2	2	0	0	0	0	0	2	2	2	2	0	0	0	0	0	0
SDPG_20045830501	0	0	0	0	0	2	2	0	0	0	0	2	0	2	2	0	0	0	0	0	2	0	2	2	0	0	0	0	0	0
SDPG_20048860962	0	0	0	0	0	0	2	0	0	0	0	0	0	2	2	0	0	0	0	2	2	0	2	2	0	0	0	0	0	0
SDPG_20049170554	0	0	0	0	0	2	2	0	0	0	0	2	0	2	2	0	0	0	2	2	2	0	2	2	0	0	0	0	0	0
SDPG_20049969100	0	2	0	0	0	2	2	0	0	0	0	2	0	2	2	0	0	0	2	2	2	5	2	2	0	0	0	0	0	0
SDPG_20051264170	0	2	0	0	0	2	0	0	0	0	0	2	0	2	2	0	0	0	2	2	2	0	2	2	0	0	0	0	0	0
SDPG_20053261967	0	2	0	0	0	2	2	0	0	0	0	2	0	2	2	2	0	0	2	2	2	0	2	2	0	0	0	0	0	0
SDPG_21006361141	0	2	2	1	2	2	0	2	0	2	0	2	0	0	2	5	0	0	0	0	0	2	2	0	0	2	2	2	0	0
SDPG_21014245407	0	2	0	2	2	2	2	2	2	2	2	2	2	5	2	0	2	0	2	2	0	0	0	0	0	0	0	0	0	0
SDPG_21014326525	0	2	0	2	2	2	2	2	2	2	2	2	2	2	2	0	2	0	2	2	0	0	0	0	0	0	0	0	0	0
SDPG_21096063414	0	0	2	2	2	2	2	2	0	0	0	2	0	0	2	2	2	2	0	5	2	0	2	0	0	0	2	0	0	2
SDPG_21106062519	0	0	5	5	2	2	5	2	0	0	0	5	0	0	1	2	1	2	0	1	5	0	2	0	0	0	0	0	0	5
SDPG_21109515565	0	2	0	2	2	2	2	0	2	2	0	2	2	2	0	1	2	2	2	2	0	0	2	2	2	0	0	2	2	0
